# Supplementary material for: Rora Regulates Neutrophil Migration and Activation in Zebrafish
Source: Front Immunol. 2022 Mar 4;13:756034. doi: 10.3389/fimmu.2022.756034 (PMC8931656; doi:10.3389/fimmu.2022.756034)
Supplement: Supplementary file 1 [file DataSheet_1.xlsx]

## Sheet: countfiles
Name	Geneid	Chr	Start	End	Strand	Length	s99_1	s99_2	s99_3	V_1	V_2	V_3
a2ml	NM_001139479	chr15;chr15;chr15;chr15;chr15;chr15;chr15;chr15;chr15;chr15;chr15;chr15;chr15;chr15;chr15;chr15;chr15;chr15;chr15;chr15;chr15;chr15;chr15;chr15;chr15;chr15;chr15;chr15;chr15;chr15;chr15;chr15;chr15;chr15	21113965;21114335;21114547;21114717;21115033;21115251;21115535;21115811;21116055;21116382;21116621;21116827;21117264;21117820;21117952;21118151;21118348;21120965;21121468;21122645;21122965;21123194;21123492;21123813;21124069;21124270;21124492;21124742;21124929;21125231;21125334;21131138;21131405;21132379	21114215;21114440;21114630;21114798;21115151;21115463;21115728;21115973;21116129;21116538;21116696;21117003;21117347;21117871;21118073;21118277;21118573;21121106;21121555;21122770;21123114;21123409;21123725;21123983;21124178;21124390;21124597;21124826;21125094;21125251;21125386;21131294;21131585;21132480	-;-;-;-;-;-;-;-;-;-;-;-;-;-;-;-;-;-;-;-;-;-;-;-;-;-;-;-;-;-;-;-;-;-	4537	19	20	30	60	12	44
aaas	NM_213225	chr9;chr9;chr9;chr9;chr9;chr9;chr9;chr9;chr9;chr9;chr9;chr9;chr9;chr9;chr9;chr9;chr9	205246;205572;206711;207660;208741;209371;209767;210526;211100;211316;212320;212772;214470;214704;215007;215361;216514	205478;205656;206792;207727;208813;209461;209827;210650;211220;211459;212418;212818;214561;214759;215131;215463;216527	-;-;-;-;-;-;-;-;-;-;-;-;-;-;-;-;-	1619	512	414	657	649	359	552
aacs	NM_201009	chr5;chr5;chr5;chr5;chr5;chr5;chr5;chr5;chr5;chr5;chr5;chr5;chr5;chr5;chr5;chr5;chr5;chr5;chr5	18827316;18828283;18830747;18830931;18831495;18833912;18843910;18850845;18859847;18859932;18862460;18867020;18868776;18868959;18876849;18885280;18890968;18894816;18897280	18828176;18828485;18830805;18831000;18831620;18834025;18844032;18850909;18859889;18859971;18862540;18867170;18868857;18869073;18876946;18885393;18891088;18894919;18897482	-;-;-;-;-;-;-;-;-;-;-;-;-;-;-;-;-;-;-	2773	127	80	137	343	53	183
aadacl4	NM_001172642	chr11;chr11;chr11;chr11	28617564;28618260;28618560;28618715	28617753;28618485;28618623;28619799	+;+;+;+	1565	2	1	5	9	1	1
aagab	NM_001002423_2	chr18;chr18;chr18;chr18;chr18;chr18;chr18;chr18;chr18;chr18;chr18_KZ115558v1_alt;chr18_KZ115558v1_alt;chr18_KZ115558v1_alt;chr18_KZ115558v1_alt;chr18_KZ115558v1_alt;chr18_KZ115558v1_alt;chr18_KZ115558v1_alt;chr18_KZ115558v1_alt;chr18_KZ115558v1_alt;chr18_KZ115558v1_alt	19812614;19814172;19815217;19815408;19815677;19817067;19817243;19817417;19817596;19819606;2601;4159;5204;5395;5664;7054;7230;7404;7583;9593	19813168;19814221;19815321;19815498;19815756;19817150;19817332;19817519;19817786;19819785;3155;4208;5308;5485;5743;7137;7319;7506;7773;9772	-;-;-;-;-;-;-;-;-;-;-;-;-;-;-;-;-;-;-;-	3058	0	0	0	1	0	2
aamdc	NM_001020764	chr18;chr18;chr18;chr18	3096610;3100621;3103078;3103773	3097295;3100716;3103222;3103827	-;-;-;-	982	155	149	204	309	390	246
aamp	NM_212938	chr6;chr6;chr6;chr6;chr6;chr6;chr6;chr6;chr6;chr6;chr6;chr6	59914126;59914333;59914869;59915099;59915481;59915781;59916294;59916998;59918459;59920132;59920322;59921577	59914332;59914369;59914997;59915218;59915620;59915925;59916377;59917113;59918547;59920222;59920476;59922087	+;+;+;+;+;+;+;+;+;+;+;+	1824	1124	1122	1255	1011	1142	867
aanat1	NM_200704	chr6;chr6;chr6	23616891;23618873;23619182	23618099;23619027;23619413	-;-;-	1596	0	0	0	0	0	0
aanat2	NM_131411	chr3;chr3;chr3	54887825;54889394;54892721	54888086;54889548;54893706	+;+;+	1403	5	3	8	17	7	15
aar2	NM_001002221	chr23;chr23;chr23;chr23	4216196;4219811;4221842;4225521	4216558;4220040;4222600;4225546	-;-;-;-	1378	188	232	321	378	272	309
aars	NM_001044310_2	chr18;chr18;chr18;chr18;chr18;chr18;chr18;chr18;chr18;chr18;chr18;chr18;chr18;chr18;chr18;chr18;chr18;chr18;chr18;chr18;chr18;chr18;chr18;chr18;chr18;chr18;chr18;chr18;chr18;chr18;chr18;chr18;chr18_KZ115557v1_alt;chr18_KZ115557v1_alt;chr18_KZ115557v1_alt;chr18_KZ115557v1_alt;chr18_KZ115557v1_alt;chr18_KZ115557v1_alt;chr18_KZ115557v1_alt;chr18_KZ115557v1_alt;chr18_KZ115557v1_alt;chr18_KZ115557v1_a…	18636274;18639297;18639501;18641417;18641631;18643444;18644371;18645203;18647839;18648045;18648309;18649925;18656410;18657201;18657201;18657523;18657523;18658837;18658837;18659050;18659050;18660400;18660400;18661499;18661499;18661798;18661798;18662434;18662434;18666787;18667353;18667353;8411;11434;11638;13554;13768;15581;16508;17340;19976;20182;20446;22062;28708;29031;30343;30559;31905;33000;3329…	18637080;18639410;18639587;18641536;18641744;18643552;18644555;18645409;18647952;18648223;18648453;18650049;18657059;18657351;18657351;18657631;18657631;18658982;18658982;18659194;18659194;18660591;18660591;18661644;18661644;18661986;18661986;18662601;18662601;18666857;18667451;18667451;9217;11547;11724;13673;13881;15689;16692;17546;20089;20360;20590;22186;28858;29139;30488;30703;32096;33145;3348…	-;-;-;-;-;-;-;-;-;-;-;-;-;-;-;-;-;-;-;-;-;-;-;-;-;-;-;-;-;-;-;-;-;-;-;-;-;-;-;-;-;-;-;-;-;-;-;-;-;-;-;-;-;-	8094	178	138	262	269	77	234
aarsd1	NM_001003572	chr12;chr12;chr12;chr12;chr12;chr12;chr12;chr12;chr12;chr12;chr12;chr12	6049358;6050712;6050914;6052971;6053151;6055959;6058188;6059192;6060455;6061260;6062619;6063210	6049763;6050806;6050968;6053062;6053217;6056089;6058304;6059348;6060512;6061419;6062747;6063311	-;-;-;-;-;-;-;-;-;-;-;-	1569	135	113	175	217	110	204
aasdhppt	NM_001033729	chr15;chr15;chr15;chr15;chr15;chr15	44440136;44440469;44445168;44447866;44462823;44465313	44440398;44440537;44445329;44447987;44463042;44465673	-;-;-;-;-;-	1197	60	53	87	61	158	59
aass	NM_001173985	chr25;chr25;chr25;chr25;chr25;chr25;chr25;chr25;chr25;chr25;chr25;chr25;chr25;chr25;chr25;chr25;chr25;chr25;chr25;chr25;chr25;chr25;chr25	28282285;28285012;28285324;28285957;28286785;28287394;28287599;28290562;28290843;28293658;28293958;28295781;28308467;28308691;28314817;28317239;28317596;28320343;28320599;28320858;28322656;28322927;28332517	28282515;28285188;28285408;28286024;28286931;28287472;28287726;28290713;28290965;28293769;28294017;28295848;28308588;28308820;28314927;28317347;28317736;28320510;28320694;28320973;28322744;28323103;28332992	+;+;+;+;+;+;+;+;+;+;+;+;+;+;+;+;+;+;+;+;+;+;+	3165	156	110	129	182	73	78
aatf	NM_001271839_2	chr5;chr5;chr5;chr5;chr5;chr5;chr5;chr5;chr5;chr5;chr5;chr5;chr5;chr5;chr5;chr5;chr5;chr5;chr5;chr5;chr5;chr5;chr5;chr5;chr5_KZ115151v1_alt;chr5_KZ115151v1_alt;chr5_KZ115151v1_alt;chr5_KZ115151v1_alt;chr5_KZ115151v1_alt;chr5_KZ115151v1_alt;chr5_KZ115151v1_alt;chr5_KZ115151v1_alt;chr5_KZ115151v1_alt;chr5_KZ115151v1_alt;chr5_KZ115151v1_alt;chr5_KZ115151v1_alt;chr5_KZ115151v1_alt;chr5_KZ115151v1_alt…	56277866;56277866;56280024;56280024;56280293;56280293;56281391;56281391;56287936;56287936;56289703;56289706;56290023;56290023;56292325;56292325;56294001;56294001;56294148;56294148;56297012;56297012;56305445;56305445;19621;19621;21779;21779;22048;22048;23146;23146;29691;29691;31458;31461;31778;31778;34080;34080;35756;35756;35903;35903;38767;38767;47200;47200	56277985;56277985;56280197;56280197;56280730;56280730;56281528;56281528;56288050;56288050;56289940;56289940;56290187;56290187;56292408;56292408;56294068;56294068;56294228;56294228;56297083;56297083;56306081;56306081;19740;19740;21952;21952;22485;22485;23283;23283;29805;29805;31695;31695;31942;31942;34163;34163;35823;35823;35983;35983;38838;38838;47836;47836	+;+;+;+;+;+;+;+;+;+;+;+;+;+;+;+;+;+;+;+;+;+;+;+;+;+;+;+;+;+;+;+;+;+;+;+;+;+;+;+;+;+;+;+;+;+;+;+	4660	0	0	0	0	0	0
abat	NM_201498	chr3;chr3;chr3;chr3;chr3;chr3;chr3;chr3;chr3;chr3;chr3;chr3;chr3;chr3;chr3;chr3	27836075;27838620;27840418;27842309;27843935;27847698;27848050;27848217;27849692;27850070;27853215;27859549;27863608;27864920;27868043;27880157	27836720;27838731;27840564;27842476;27844072;27847846;27848113;27848279;27849784;27850150;27853264;27859666;27863637;27865017;27868183;27880303	-;-;-;-;-;-;-;-;-;-;-;-;-;-;-;-	2245	81	341	259	259	68	234
abca1a	NM_001309465	chr1;chr1;chr1;chr1;chr1;chr1;chr1;chr1;chr1;chr1;chr1;chr1;chr1;chr1;chr1;chr1;chr1;chr1;chr1;chr1;chr1;chr1;chr1;chr1;chr1;chr1;chr1;chr1;chr1;chr1;chr1;chr1;chr1;chr1;chr1;chr1;chr1;chr1;chr1;chr1;chr1;chr1;chr1;chr1;chr1;chr1;chr1;chr1;chr1;chr1	52560549;52563258;52565350;52568466;52569210;52574858;52577607;52585514;52591950;52592656;52594118;52594978;52598433;52599036;52599491;52600259;52601355;52601651;52602761;52603267;52603815;52604753;52605809;52606809;52607732;52609201;52609346;52609641;52610535;52610755;52611619;52611895;52612081;52612948;52613184;52613652;52614094;52614353;52614896;52615792;52616330;52616663;52617554;52617778;526…	52560706;52563363;52565443;52568607;52569328;52574979;52577798;52585603;52592193;52592795;52594234;52595172;52598638;52599212;52599713;52600480;52601559;52601764;52602932;52603398;52603954;52604890;52606041;52606881;52607934;52609249;52609459;52609789;52610659;52610853;52611808;52611989;52612113;52613053;52613258;52613821;52614271;52614468;52615040;52615915;52616459;52616783;52617616;52617884;526…	+;+;+;+;+;+;+;+;+;+;+;+;+;+;+;+;+;+;+;+;+;+;+;+;+;+;+;+;+;+;+;+;+;+;+;+;+;+;+;+;+;+;+;+;+;+;+;+;+;+	9626	906	964	982	1037	751	751
abca1b	NM_001114586	chr14;chr14;chr14;chr14;chr14;chr14;chr14;chr14;chr14;chr14;chr14;chr14;chr14;chr14;chr14;chr14;chr14;chr14;chr14;chr14;chr14;chr14;chr14;chr14;chr14;chr14;chr14;chr14;chr14;chr14;chr14;chr14;chr14;chr14;chr14;chr14;chr14;chr14;chr14;chr14;chr14;chr14;chr14;chr14;chr14;chr14	6429399;6434334;6444699;6444970;6460111;6462460;6468048;6473330;6475443;6475655;6475887;6476601;6479081;6479397;6481602;6485077;6486550;6487179;6487403;6488439;6488668;6488970;6489458;6489748;6489898;6490104;6491969;6492178;6492353;6492720;6492949;6493717;6493986;6494246;6500402;6500659;6502126;6502335;6502537;6505374;6505562;6508770;6510786;6512156;6514912;6517713	6429818;6434427;6444840;6445088;6460232;6462651;6468137;6473570;6475582;6475771;6476081;6476806;6479257;6479619;6481823;6485392;6486724;6487310;6487542;6488576;6488888;6489045;6489663;6489799;6490017;6490252;6492093;6492276;6492637;6492858;6493029;6493886;6494163;6494361;6500546;6500782;6502255;6502455;6502599;6505480;6505703;6508904;6510889;6512248;6515155;6519076	+;+;+;+;+;+;+;+;+;+;+;+;+;+;+;+;+;+;+;+;+;+;+;+;+;+;+;+;+;+;+;+;+;+;+;+;+;+;+;+;+;+;+;+;+;+	8390	7	2	4	25	19	21
abca4a	NM_001002206	chr24;chr24;chr24;chr24;chr24;chr24;chr24;chr24	28561038;28561890;28562164;28563650;28563869;28569867;28574686;28574990	28561131;28561999;28562257;28563791;28564008;28569994;28574955;28575398	+;+;+;+;+;+;+;+	1387	0	1	0	0	0	0
abca5	NM_001099246	chr12;chr12;chr12;chr12;chr12;chr12;chr12;chr12;chr12;chr12;chr12;chr12;chr12;chr12;chr12;chr12;chr12;chr12;chr12;chr12;chr12;chr12;chr12;chr12;chr12;chr12;chr12;chr12;chr12;chr12;chr12;chr12;chr12;chr12;chr12;chr12;chr12;chr12;chr12	38807645;38809225;38819659;38821508;38821908;38822775;38823091;38825837;38827431;38828555;38830067;38832564;38832801;38834223;38834435;38834656;38836676;38838009;38839894;38841815;38842088;38843323;38843546;38844721;38845016;38846423;38846676;38846851;38847859;38849013;38849311;38849487;38850264;38850425;38850635;38850868;38851143;38851316;38854540	38807699;38809373;38819848;38821675;38822005;38823001;38823232;38826025;38827578;38828732;38830125;38832674;38832976;38834342;38834573;38834746;38836815;38838128;38840095;38841981;38842215;38843460;38843659;38844891;38845129;38846560;38846744;38846942;38847982;38849130;38849402;38849662;38850339;38850519;38850754;38851020;38851222;38851371;38854965	+;+;+;+;+;+;+;+;+;+;+;+;+;+;+;+;+;+;+;+;+;+;+;+;+;+;+;+;+;+;+;+;+;+;+;+;+;+;+	5349	89	122	168	146	58	131
abcb4	NM_001316714	chr16;chr16;chr16;chr16;chr16;chr16;chr16;chr16;chr16;chr16;chr16;chr16;chr16;chr16;chr16;chr16;chr16;chr16;chr16;chr16;chr16;chr16;chr16;chr16;chr16;chr16;chr16;chr16;chr16;chr16;chr16;chr16;chr16;chr16;chr16;chr16;chr16;chr16;chr16;chr16;chr16;chr16;chr16	28628739;28632474;28634930;28638226;28638749;28640403;28640625;28640805;28642592;28642780;28644137;28644343;28646150;28649183;28649303;28649690;28649690;28649938;28649938;28650447;28650447;28650657;28650657;28653600;28653600;28653919;28653919;28654361;28654361;28655634;28655634;28655890;28655890;28656183;28656183;28656326;28656326;28657182;28657182;28657586;28657586;28658308;28658308	28629527;28632620;28635136;28638423;28638905;28640543;28640725;28641008;28642675;28642857;28644241;28644486;28646311;28649464;28649464;28649860;28649860;28650141;28650141;28650572;28650572;28650767;28650767;28653713;28653713;28654090;28654090;28654485;28654485;28655805;28655805;28656081;28656081;28656234;28656234;28656494;28656494;28657251;28657251;28657729;28657729;28658341;28658341	-;-;-;-;-;-;-;-;-;-;-;-;-;-;-;-;-;-;-;-;-;-;-;-;-;-;-;-;-;-;-;-;-;-;-;-;-;-;-;-;-;-;-	4655	2	5	3	1	0	2
abcb6a	NM_001145693	chr1;chr1;chr1;chr1;chr1;chr1;chr1;chr1;chr1;chr1;chr1;chr1;chr1;chr1;chr1;chr1;chr1;chr1;chr1;chr1	6135188;6137562;6144197;6144426;6146479;6146661;6148400;6149854;6150071;6151855;6152280;6152462;6152609;6153200;6153380;6154343;6154930;6156940;6158076;6158248	6135334;6138111;6144334;6144615;6146571;6146853;6148521;6149963;6150136;6151980;6152356;6152525;6152694;6153257;6153484;6154517;6155042;6157034;6158144;6158609	+;+;+;+;+;+;+;+;+;+;+;+;+;+;+;+;+;+;+;+	2939	1	2	1	2	7	8
abcb8	NM_001017544	chr24;chr24;chr24;chr24;chr24;chr24;chr24;chr24;chr24;chr24;chr24;chr24;chr24;chr24;chr24;chr24	33781485;33782673;33783988;33784277;33785682;33785861;33787838;33788286;33789498;33789850;33790010;33792209;33792417;33797841;33799829;33801427	33781916;33782923;33784135;33784410;33785776;33785997;33787871;33788391;33789595;33789935;33790171;33792314;33792511;33797996;33800174;33801631	-;-;-;-;-;-;-;-;-;-;-;-;-;-;-;-	2591	141	116	209	313	129	277
abcb9	NM_001126434_2	chr5;chr5;chr5;chr5;chr5;chr5;chr5;chr5;chr5;chr5;chr5;chr5_KZ114861v1_alt;chr5_KZ114861v1_alt;chr5_KZ114861v1_alt;chr5_KZ114861v1_alt;chr5_KZ114861v1_alt;chr5_KZ114861v1_alt;chr5_KZ114861v1_alt;chr5_KZ114861v1_alt;chr5_KZ114861v1_alt;chr5_KZ114861v1_alt;chr5_KZ114861v1_alt	28018246;28019016;28020919;28021278;28022040;28023441;28023711;28023988;28026335;28027426;28028937;257774;258544;260447;260806;261568;262969;263239;263516;265863;266954;268465	28018926;28019152;28021078;28021451;28022228;28023569;28023908;28024193;28026465;28027540;28029558;258454;258680;260606;260979;261756;263097;263436;263721;265993;267068;269086	-;-;-;-;-;-;-;-;-;-;-;-;-;-;-;-;-;-;-;-;-;-	5484	0	0	1	4	0	1
abcc2	NM_200589	chr13;chr13;chr13;chr13;chr13;chr13;chr13;chr13;chr13;chr13;chr13;chr13;chr13;chr13;chr13;chr13;chr13;chr13;chr13;chr13;chr13;chr13;chr13;chr13;chr13;chr13;chr13;chr13;chr13;chr13;chr13	681627;681983;682436;683279;684544;684941;685814;688161;690847;692509;692663;693206;693864;694753;696781;698740;699523;701441;701799;703486;703667;705367;706036;706532;707033;707240;708243;708893;709536;709919;711254	681798;682126;682576;683398;684599;685169;685998;688338;691101;692574;692800;693352;693948;694818;696908;698916;699690;701624;701955;703585;703886;705521;706191;706731;707159;707341;708386;709051;709702;710113;711588	+;+;+;+;+;+;+;+;+;+;+;+;+;+;+;+;+;+;+;+;+;+;+;+;+;+;+;+;+;+;+	4856	1	8	0	2	0	0
abcc4	NM_001007038_2	chr6;chr6;chr6;chr6;chr6;chr6;chr6;chr6;chr6;chr6;chr6;chr6;chr6;chr6;chr6;chr6;chr6;chr6;chr6;chr6;chr6;chr6;chr6;chr6;chr6;chr6;chr6;chr6;chr6;chr6;chr6_KZ115162v1_alt;chr6_KZ115162v1_alt;chr6_KZ115162v1_alt;chr6_KZ115162v1_alt;chr6_KZ115162v1_alt;chr6_KZ115162v1_alt;chr6_KZ115162v1_alt;chr6_KZ115162v1_alt;chr6_KZ115162v1_alt;chr6_KZ115162v1_alt;chr6_KZ115162v1_alt;chr6_KZ115162v1_alt;chr6_KZ11…	7322704;7329008;7336466;7339129;7341516;7348245;7350467;7354824;7358035;7360217;7360916;7362266;7362783;7363069;7363914;7366785;7367001;7368257;7370095;7375186;7379006;7379263;7379454;7380364;7381102;7381386;7383858;7384457;7386316;7390165;107755;112601;119960;122717;125059;131648;134950;139617;142804;144867;145563;146908;147424;147709;148511;151147;151363;152703;154528;159775;163593;163850;16404…	7322777;7329118;7336586;7339353;7341605;7348408;7350592;7355073;7358142;7360306;7361107;7362360;7362869;7363165;7364123;7366922;7367038;7368372;7370241;7375265;7379156;7379382;7379564;7380464;7381293;7381631;7384030;7384562;7386450;7391789;107828;112711;120080;122941;125148;131811;135075;139866;142911;144956;145754;147002;147510;147805;148720;151284;151400;152818;154674;159854;163743;163969;16415…	+;+;+;+;+;+;+;+;+;+;+;+;+;+;+;+;+;+;+;+;+;+;+;+;+;+;+;+;+;+;+;+;+;+;+;+;+;+;+;+;+;+;+;+;+;+;+;+;+;+;+;+;+;+;+;+;+;+;+;+	11038	118	114	126	172	71	116
abcc5	NM_001195613	chr18;chr18;chr18;chr18;chr18;chr18;chr18;chr18;chr18;chr18;chr18;chr18;chr18;chr18;chr18;chr18;chr18;chr18;chr18;chr18;chr18;chr18;chr18;chr18;chr18;chr18;chr18;chr18	45796096;45807855;45809749;45813389;45818447;45818875;45820490;45821725;45821955;45824177;45824605;45827079;45830547;45832418;45833452;45835029;45836656;45837184;45838937;45840386;45840766;45842461;45842656;45844379;45848289;45848581;45849239;45851520	45796215;45808006;45809904;45813533;45818680;45819048;45820637;45821873;45822062;45824524;45824676;45827203;45830619;45832621;45833595;45835125;45836840;45837330;45839066;45840668;45840952;45842550;45842845;45844538;45848367;45848694;45849403;45851621	+;+;+;+;+;+;+;+;+;+;+;+;+;+;+;+;+;+;+;+;+;+;+;+;+;+;+;+	4281	504	449	483	663	338	712
abcc8	NM_001172647_2	chr25;chr25;chr25;chr25;chr25;chr25;chr25;chr25;chr25;chr25;chr25;chr25;chr25;chr25;chr25;chr25;chr25;chr25;chr25;chr25;chr25;chr25;chr25;chr25;chr25;chr25;chr25;chr25;chr25;chr25;chr25;chr25;chr25;chr25;chr25;chr25;chr25;chr25;chr25;chr25_KZ115741v1_alt;chr25_KZ115741v1_alt;chr25_KZ115741v1_alt;chr25_KZ115741v1_alt;chr25_KZ115741v1_alt;chr25_KZ115741v1_alt;chr25_KZ115741v1_alt;chr25_KZ115741v1_a…	22730410;22737051;22739476;22743837;22748518;22754890;22756946;22757185;22762005;22763576;22776369;22776488;22779486;22782029;22782252;22784919;22791821;22798669;22800663;22807306;22807814;22807963;22813519;22816287;22821374;22828050;22828948;22829625;22831983;22832186;22833724;22834473;22837597;22839526;22839685;22842190;22845053;22848805;22849023;23892;31480;32945;36877;40942;47356;48878;49117;…	22730637;22737194;22739595;22744003;22748760;22755078;22757110;22757340;22762139;22763738;22776409;22776633;22779594;22782145;22782324;22785024;22791853;22798701;22800761;22807390;22807894;22808100;22813644;22816383;22821621;22828216;22829017;22829782;22832075;22832288;22833837;22834593;22837727;22839604;22839793;22842293;22845186;22848867;22849277;24119;31621;33066;37043;41184;47544;49042;49272;…	+;+;+;+;+;+;+;+;+;+;+;+;+;+;+;+;+;+;+;+;+;+;+;+;+;+;+;+;+;+;+;+;+;+;+;+;+;+;+;+;+;+;+;+;+;+;+;+;+;+;+;+;+;+;+;+;+;+;+;+;+;+;+;+;+;+;+;+;+;+;+;+;+;+;+;+;+;+	9886	0	0	0	0	13	1
abcc9	NM_001030154	chr4;chr4;chr4;chr4;chr4;chr4;chr4;chr4;chr4;chr4;chr4;chr4;chr4;chr4;chr4;chr4;chr4;chr4;chr4;chr4;chr4;chr4;chr4;chr4;chr4;chr4;chr4;chr4;chr4;chr4;chr4;chr4;chr4;chr4;chr4;chr4;chr4	14660769;14664728;14664964;14665315;14666606;14666976;14671886;14673537;14673780;14673997;14675953;14676071;14676286;14680833;14683223;14684745;14689364;14691108;14691347;14692632;14692914;14693795;14693971;14694319;14695581;14695841;14698197;14698638;14700781;14700999;14701998;14703738;14707070;14709886;14710205;14711136;14711821	14660940;14664873;14665081;14665481;14666848;14667164;14672056;14673692;14673914;14674159;14675993;14676213;14676400;14680934;14683295;14684850;14689465;14691192;14691427;14692769;14693039;14693894;14694242;14694470;14695650;14695998;14698289;14698740;14700882;14701119;14702128;14703816;14707178;14709989;14710338;14711198;14711994	+;+;+;+;+;+;+;+;+;+;+;+;+;+;+;+;+;+;+;+;+;+;+;+;+;+;+;+;+;+;+;+;+;+;+;+;+	4737	0	0	0	0	0	3
abcd1	NM_001111186	chr8;chr8;chr8;chr8;chr8;chr8;chr8;chr8	8046086;8053468;8057021;8060905;8065591;8072687;8075269;8078449	8047024;8053648;8057163;8061076;8065685;8072832;8075414;8078620	+;+;+;+;+;+;+;+	1994	125	83	86	109	92	104
abcd3a	NM_213482	chr24;chr24;chr24;chr24;chr24;chr24;chr24;chr24;chr24;chr24;chr24;chr24;chr24;chr24;chr24;chr24;chr24;chr24;chr24;chr24;chr24;chr24;chr24	31310640;31313216;31313369;31315437;31315646;31315811;31315970;31319032;31319176;31319326;31319539;31319968;31320174;31321893;31322894;31323121;31323263;31325179;31327962;31329797;31329965;31331018;31331806	31311376;31313272;31313473;31315556;31315735;31315876;31316047;31319095;31319242;31319417;31319630;31320065;31320243;31321962;31323036;31323177;31323386;31325276;31328031;31329885;31330063;31331051;31332087	-;-;-;-;-;-;-;-;-;-;-;-;-;-;-;-;-;-;-;-;-;-;-	2802	532	587	743	692	495	580
abcd3b	NM_001130620	chr2;chr2;chr2;chr2;chr2;chr2;chr2;chr2;chr2;chr2;chr2;chr2;chr2;chr2;chr2;chr2;chr2;chr2;chr2;chr2;chr2;chr2;chr2	15109824;15109990;15111728;15111933;15114250;15114425;15114591;15116105;15116321;15117046;15117685;15118108;15119154;15119595;15119751;15121407;15121588;15123296;15123741;15124467;15124672;15125061;15125293	15109901;15110046;15111832;15112052;15114339;15114490;15114668;15116168;15116390;15117137;15117776;15118205;15119223;15119664;15119893;15121463;15121711;15123393;15123810;15124555;15124770;15125103;15125399	-;-;-;-;-;-;-;-;-;-;-;-;-;-;-;-;-;-;-;-;-;-;-	1980	714	417	485	876	411	820
abcd4	NM_001076717	chr24;chr24;chr24;chr24;chr24;chr24;chr24;chr24;chr24;chr24;chr24;chr24;chr24;chr24;chr24;chr24;chr24;chr24;chr24	35910964;35913842;35914334;35918350;35918583;35922368;35923663;35923802;35925126;35925320;35925493;35926409;35926694;35927578;35927766;35927948;35929576;35929732;35929944	35911331;35913960;35914461;35918489;35918699;35922493;35923713;35923896;35925247;35925411;35925585;35926614;35926785;35927614;35927815;35928000;35929652;35929847;35930012	+;+;+;+;+;+;+;+;+;+;+;+;+;+;+;+;+;+;+	2151	158	157	259	221	205	196
abce1	NM_213051	chr23;chr23;chr23;chr23;chr23;chr23;chr23;chr23;chr23;chr23;chr23;chr23;chr23;chr23;chr23;chr23;chr23;chr23	43695594;43699573;43699811;43700011;43702544;43703031;43704010;43705927;43706909;43707115;43708578;43708766;43709474;43711076;43711276;43713406;43713589;43717946	43696406;43699684;43699933;43700153;43702654;43703089;43704069;43706148;43707030;43707204;43708674;43708835;43709611;43711193;43711373;43713491;43713757;43718061	-;-;-;-;-;-;-;-;-;-;-;-;-;-;-;-;-;-	2747	1664	701	600	2436	645	2104
abcf1	NM_213186	chr19;chr19;chr19;chr19;chr19;chr19;chr19;chr19;chr19;chr19;chr19;chr19;chr19;chr19;chr19;chr19;chr19;chr19;chr19;chr19;chr19;chr19;chr19;chr19;chr19;chr19;chr19	30428898;30431427;30432691;30432844;30433122;30434726;30434911;30436352;30436620;30436821;30438444;30439436;30439676;30440974;30441205;30441384;30442289;30442477;30442681;30443008;30443384;30445516;30445776;30445902;30446157;30446540;30447458	30429670;30431499;30432755;30433012;30433154;30434796;30434985;30436523;30436732;30436945;30438527;30439584;30439815;30441059;30441305;30441506;30442390;30442557;30442749;30443115;30443443;30445632;30445810;30446034;30446231;30446589;30447637	-;-;-;-;-;-;-;-;-;-;-;-;-;-;-;-;-;-;-;-;-;-;-;-;-;-;-	3362	658	441	450	800	430	792
abcf2a	NM_201315	chr2;chr2;chr2;chr2;chr2;chr2;chr2;chr2;chr2;chr2;chr2;chr2;chr2;chr2;chr2	32505554;32506197;32506493;32506833;32506998;32507200;32507366;32507572;32507753;32508329;32508633;32509159;32509455;32512466;32513427	32506092;32506400;32506621;32506895;32507108;32507289;32507485;32507667;32507855;32508424;32508804;32509341;32509667;32512646;32513545	-;-;-;-;-;-;-;-;-;-;-;-;-;-;-	2419	5320	1954	1604	5826	2183	5170
abcf2b	NM_001201361	chr7;chr7;chr7;chr7;chr7;chr7;chr7;chr7;chr7;chr7;chr7;chr7;chr7;chr7;chr7	41404343;41405572;41405900;41408557;41408723;41409279;41410056;41411214;41412743;41412999;41413408;41413747;41416140;41419026;41420063	41404804;41405775;41406028;41408619;41408833;41409368;41410175;41411309;41412845;41413094;41413579;41413929;41416352;41419191;41420119	-;-;-;-;-;-;-;-;-;-;-;-;-;-;-	2265	36	28	40	62	43	37
abcg1	NM_001110454	chr15;chr15;chr15;chr15;chr15;chr15;chr15;chr15;chr15;chr15;chr15;chr15;chr15;chr15;chr15	5028725;5033427;5052719;5054508;5059205;5060868;5063135;5065447;5067236;5067460;5068680;5068946;5069555;5069810;5073617	5028900;5033670;5052836;5054640;5059255;5061013;5063258;5065561;5067384;5067561;5068848;5069046;5069713;5069928;5074977	+;+;+;+;+;+;+;+;+;+;+;+;+;+;+	3267	0	0	0	3	0	1
abcg2a	NM_001042775	chr23;chr23;chr23;chr23;chr23;chr23;chr23;chr23;chr23;chr23;chr23;chr23;chr23;chr23;chr23	45910033;45918975;45919646;45920501;45920966;45925223;45926175;45926979;45929140;45929903;45930301;45932190;45932811;45933206;45936207	45910220;45919034;45919760;45920653;45921123;45925374;45926273;45927226;45929222;45929992;45930425;45932344;45932900;45933270;45936357	+;+;+;+;+;+;+;+;+;+;+;+;+;+;+	1932	4	9	17	21	1	31
abcg2b	NM_001039066	chr1;chr1;chr1;chr1;chr1;chr1;chr1;chr1;chr1;chr1;chr1;chr1;chr1;chr1;chr1	8674074;8674858;8675082;8678698;8678967;8679410;8682130;8682498;8684992;8685701;8686433;8689000;8689602;8689801;8691749	8674221;8674910;8675171;8678852;8679091;8679499;8682281;8682640;8685075;8685852;8686590;8689155;8689719;8689860;8691921	-;-;-;-;-;-;-;-;-;-;-;-;-;-;-	1857	0	0	0	0	0	0
abcg2c	NM_001039639	chr13;chr13;chr13;chr13;chr13;chr13;chr13;chr13;chr13;chr13;chr13;chr13;chr13;chr13;chr13;chr13	5031197;5031657;5033298;5037046;5037974;5038197;5040179;5040416;5043548;5043738;5048205;5049595;5050989;5059184;5062141;5064455	5031529;5031709;5033387;5037200;5038104;5038280;5040330;5040591;5043643;5043889;5048362;5049750;5051106;5059243;5062331;5064494	-;-;-;-;-;-;-;-;-;-;-;-;-;-;-;-	2145	262	251	290	294	127	304
abcg2d	NM_001042772	chr1;chr1;chr1;chr1;chr1;chr1;chr1;chr1;chr1;chr1;chr1;chr1;chr1	50568138;50568309;50569628;50570921;50576288;50582045;50583399;50584014;50584712;50585008;50586415;50586654;50590415	50568278;50568398;50569812;50571045;50576388;50582304;50583488;50584165;50584869;50585160;50586529;50586713;50590626	-;-;-;-;-;-;-;-;-;-;-;-;-	1842	0	0	0	0	0	0
abcg4b	NM_001111212	chr15;chr15;chr15;chr15;chr15;chr15;chr15;chr15;chr15;chr15;chr15;chr15;chr15;chr15;chr15	23487730;23488812;23492397;23492679;23492923;23495365;23495833;23499240;23499442;23499660;23499898;23500066;23501533;23505565;23508117	23488732;23488930;23492555;23492779;23493091;23495463;23495975;23499354;23499565;23499805;23499948;23500198;23501650;23505820;23508142	-;-;-;-;-;-;-;-;-;-;-;-;-;-;-	2762	0	1	0	3	0	0
abcg5	NM_001128690_2	chr13;chr13;chr13;chr13;chr13;chr13;chr13;chr13;chr13;chr13;chr13;chr13;chr13;chr13_KZ115406v1_alt;chr13_KZ115406v1_alt;chr13_KZ115406v1_alt;chr13_KZ115406v1_alt;chr13_KZ115406v1_alt;chr13_KZ115406v1_alt;chr13_KZ115406v1_alt;chr13_KZ115406v1_alt;chr13_KZ115406v1_alt;chr13_KZ115406v1_alt;chr13_KZ115406v1_alt;chr13_KZ115406v1_alt;chr13_KZ115406v1_alt	10945437;10947762;10948550;10950975;10951175;10953490;10956931;10957149;10959748;10964093;10964388;10966849;10968086;73769;76094;76882;79307;79507;81822;85263;85481;88080;92425;92720;95181;96418	10945666;10947883;10948686;10951073;10951307;10953629;10957060;10957362;10959953;10964231;10964573;10966961;10968290;73998;76215;77018;79405;79639;81961;85392;85694;88285;92563;92905;95293;96622	+;+;+;+;+;+;+;+;+;+;+;+;+;+;+;+;+;+;+;+;+;+;+;+;+;+	4108	0	0	0	0	0	0
abcg8	NM_001114569_2	chr13;chr13;chr13;chr13;chr13;chr13;chr13;chr13;chr13;chr13;chr13;chr13;chr13;chr13_KZ115406v1_alt;chr13_KZ115406v1_alt;chr13_KZ115406v1_alt;chr13_KZ115406v1_alt;chr13_KZ115406v1_alt;chr13_KZ115406v1_alt;chr13_KZ115406v1_alt;chr13_KZ115406v1_alt;chr13_KZ115406v1_alt;chr13_KZ115406v1_alt;chr13_KZ115406v1_alt;chr13_KZ115406v1_alt;chr13_KZ115406v1_alt	10927139;10930033;10930252;10933142;10933290;10933777;10936552;10936802;10938710;10942026;10942367;10944013;10945167;55471;58365;58584;61474;61622;62109;64884;65134;67042;70358;70699;72345;73499	10927276;10930160;10930519;10933218;10933489;10933875;10936714;10937071;10938842;10942264;10942514;10944138;10945232;55608;58492;58851;61550;61821;62207;65046;65403;67174;70596;70846;72470;73564	-;-;-;-;-;-;-;-;-;-;-;-;-;-;-;-;-;-;-;-;-;-;-;-;-;-	4110	0	0	0	0	0	0
abhd10a	NM_001326524	chr5;chr5;chr5;chr5;chr5;chr5;chr5;chr5;chr5	67886757;67888483;67889017;67890998;67890998;67892702;67892702;67895407;67895721	67887448;67889154;67889154;67891109;67891109;67892885;67892885;67895656;67895831	-;-;-;-;-;-;-;-;-	2021	58	55	41	139	71	106
abhd11	NM_001004290	chr21;chr21;chr21;chr21;chr21;chr21	25704209;25705754;25713749;25715676;25715929;25722567	25704459;25705935;25713919;25715849;25716064;25722831	-;-;-;-;-;-	1179	16	26	17	28	13	38
abhd12	NM_001076597	chr17;chr17;chr17;chr17;chr17;chr17;chr17;chr17;chr17;chr17;chr17;chr17;chr17;chr17	21158383;21159648;21160068;21162556;21162730;21165763;21165942;21166168;21166673;21167007;21169828;21180099;21198619;21199833	21158951;21159775;21160146;21162638;21162809;21165800;21166071;21166213;21166703;21167126;21169933;21180220;21198772;21199925	-;-;-;-;-;-;-;-;-;-;-;-;-;-	1779	204	156	196	450	138	317
abhd13	NM_001037685	chr9;chr9	5345236;5350871	5346413;5351014	-;-	1322	212	147	131	304	197	240
abhd14a	NM_207066	chr22;chr22;chr22;chr22;chr22	10698595;10698992;10701242;10704053;10706314	10698719;10699269;10701357;10704288;10706873	+;+;+;+;+	1315	21	5	10	17	6	12
abhd14b	NM_200367	chr6;chr6;chr6	53429228;53430552;53434033	53429594;53430793;53435708	+;+;+	2285	84	92	182	117	128	125
abhd16a	NM_001111178	chr16;chr16;chr16;chr16;chr16;chr16;chr16;chr16;chr16;chr16;chr16;chr16;chr16;chr16;chr16;chr16;chr16;chr16;chr16;chr16	10477534;10481272;10481403;10482794;10485264;10485413;10485570;10489122;10489316;10497865;10498004;10498203;10501960;10502161;10504251;10504411;10506347;10509160;10514244;10516843	10478132;10481318;10481501;10482870;10485326;10485469;10485633;10489226;10489439;10497914;10498067;10498304;10502074;10502268;10504324;10504496;10506433;10509226;10514300;10516966	-;-;-;-;-;-;-;-;-;-;-;-;-;-;-;-;-;-;-;-	2169	2187	1842	2491	3169	2644	3169
abhd17aa	NM_001089323	chr2;chr2;chr2;chr2;chr2	49039159;49044763;49057611;49057909;49063349	49039328;49045206;49057803;49058090;49063910	+;+;+;+;+	1551	242	146	262	343	172	284
abhd17b	NM_001002744	chr5;chr5;chr5	25733814;25736979;25747154	25734136;25737451;25747761	+;+;+	1404	305	277	327	391	446	355
abhd17c	NM_200157	chr7;chr7;chr7	10911417;10966027;11004067	10912173;10966206;11005918	+;+;+	2789	65	48	88	98	98	61
abhd18	NM_001013347	chr14;chr14;chr14;chr14;chr14;chr14;chr14;chr14;chr14;chr14;chr14;chr14;chr14;chr14	49996952;49997823;50004424;50006219;50010654;50012205;50015619;50016371;50017524;50019234;50019416;50022547;50027306;50028352	49997465;49997985;50004627;50006363;50010755;50012294;50015757;50016398;50017608;50019309;50019516;50022631;50027414;50028425	-;-;-;-;-;-;-;-;-;-;-;-;-;-	1915	401	300	435	439	253	373
abhd2a	NM_200914	chr7;chr7;chr7;chr7;chr7;chr7;chr7;chr7;chr7;chr7;chr7	13824150;13826264;13830045;13839318;13842636;13843841;13850974;13851248;13851467;13853343;13858661	13824318;13826353;13830260;13839493;13842803;13844024;13851066;13851346;13851536;13853427;13858956	+;+;+;+;+;+;+;+;+;+;+	1646	6635	5466	8585	8174	13158	7589
abhd2b	NM_001079677	chr25;chr25;chr25;chr25;chr25;chr25;chr25;chr25;chr25;chr25	19120529;19125150;19127443;19127637;19129395;19129810;19131986;19133079;19134250;19136356	19121358;19125234;19127512;19127738;19129487;19129993;19132153;19133254;19134487;19136369	-;-;-;-;-;-;-;-;-;-	1960	0	0	0	0	0	0
abhd3	NM_001004569	chr2;chr2;chr2;chr2;chr2;chr2;chr2;chr2;chr2	11855441;11858301;11858568;11860840;11863316;11867063;11878822;11909585;11912028	11855665;11858466;11858616;11861013;11863428;11867108;11879004;11909748;11912346	-;-;-;-;-;-;-;-;-	1439	110	63	115	255	308	231
abhd4	NM_001017613	chr2;chr2;chr2;chr2;chr2;chr2;chr2;chr2	51645155;51647801;51649256;51650920;51651492;51651843;51652045;51656676	51645315;51647889;51649360;51651208;51651676;51651954;51652231;51657111	+;+;+;+;+;+;+;+	1564	435	388	571	575	524	430
abhd6b	NM_001328359	chr23;chr23;chr23;chr23;chr23;chr23;chr23;chr23;chr23	19655301;19655879;19659093;19659732;19661025;19661238;19665798;19665968;19667505	19655490;19656024;19659249;19659845;19661157;19661395;19665852;19666068;19667763	+;+;+;+;+;+;+;+;+	1313	0	0	0	6	0	0
abi1a	NM_001328427	chr24;chr24;chr24;chr24;chr24;chr24;chr24;chr24;chr24;chr24	5935413;5961852;5976142;5986537;5987856;5996927;6002438;6005594;6008505;6010431	5935634;5962019;5976318;5986640;5987996;5997027;6002632;6005680;6008690;6010886	+;+;+;+;+;+;+;+;+;+	1837	1211	1083	1593	584	656	467
abi1b	NM_001076707	chr2;chr2;chr2;chr2;chr2;chr2;chr2;chr2;chr2;chr2	9868610;9871268;9871904;9875134;9883078;9884873;9887737;9897189;9902246;9915609	9869233;9871453;9871990;9875346;9883175;9885013;9887843;9897365;9902413;9915814	-;-;-;-;-;-;-;-;-;-	2007	63	47	26	0	0	1
abi2a	NM_001076586	chr9;chr9;chr9;chr9;chr9;chr9;chr9;chr9;chr9;chr9	13733592;13765131;13770486;13771304;13774558;13778148;13786827;13790739;13797596;13799201	13733708;13765298;13770662;13771401;13774707;13778269;13786985;13790825;13797769;13799376	+;+;+;+;+;+;+;+;+;+	1428	5	123	9	15	28	18
abi2b	NM_001045297	chr6;chr6;chr6;chr6;chr6;chr6;chr6;chr6;chr6	9970805;9981183;9983140;9985206;9993054;9997556;10003531;10008271;10009684	9970935;9981350;9983316;9985303;9993200;9997677;10003719;10008462;10010348	+;+;+;+;+;+;+;+;+	1889	647	483	734	676	854	576
abi3a	NM_001076774	chr3;chr3;chr3;chr3;chr3;chr3;chr3;chr3;chr3;chr3	33395942;33398247;33399976;33403259;33404393;33406141;33409570;33414514;33417553;33417712	33396880;33398372;33400095;33403575;33404488;33406199;33409749;33414684;33417699;33417826	-;-;-;-;-;-;-;-;-;-	2270	7686	7283	10827	5539	12524	5270
abi3bpb	NM_199859_2	chr22;chr22;chr22;chr22;chr22;chr22;chr22;chr22;chr22;chr22;chr22;chr22;chr22;chr22;chr22;chr22;chr22;chr22;chr22;chr22;chr22;chr22_KZ115652v1_alt;chr22_KZ115652v1_alt;chr22_KZ115652v1_alt;chr22_KZ115652v1_alt;chr22_KZ115652v1_alt;chr22_KZ115652v1_alt;chr22_KZ115652v1_alt;chr22_KZ115652v1_alt;chr22_KZ115652v1_alt;chr22_KZ115652v1_alt;chr22_KZ115652v1_alt;chr22_KZ115652v1_alt;chr22_KZ115652v1_alt;…	28446557;28455018;28460293;28460567;28461432;28461713;28463466;28463998;28464284;28466674;28468730;28474166;28474384;28474628;28474805;28476545;28477191;28479546;28480184;28480435;28481516;314653;323114;328389;328663;329528;329809;331562;332094;332380;334770;336826;342262;342480;342724;342901;344641;345287;347642;348280;348531;349612	28446764;28455197;28460361;28460699;28461613;28461765;28463499;28464069;28464358;28466874;28468897;28474234;28474500;28474717;28475014;28476650;28477270;28479575;28480342;28480557;28482797;314860;323293;328457;328795;329709;329861;331595;332165;332454;334970;336993;342330;342596;342813;343110;344746;345366;347671;348438;348653;350893	+;+;+;+;+;+;+;+;+;+;+;+;+;+;+;+;+;+;+;+;+;+;+;+;+;+;+;+;+;+;+;+;+;+;+;+;+;+;+;+;+;+	7282	0	0	0	0	0	0
abl2	NM_001122705	chr8;chr8;chr8;chr8;chr8;chr8;chr8;chr8;chr8;chr8;chr8	14959666;14961204;14967990;14970234;14970626;14972751;14973249;14973549;14973808;14975206;14978779	14959765;14961368;14968285;14970506;14970710;14972928;14973433;14973701;14973897;14975367;14980499	+;+;+;+;+;+;+;+;+;+;+	3408	174	120	94	136	217	132
ablim1a	NM_001114316	chr13;chr13;chr13;chr13;chr13;chr13;chr13;chr13;chr13;chr13;chr13;chr13;chr13;chr13;chr13;chr13;chr13;chr13;chr13;chr13;chr13;chr13;chr13	43507383;43512248;43512486;43512722;43512911;43513405;43515146;43515330;43520437;43526173;43526884;43527215;43528892;43529150;43531170;43535995;43539446;43546522;43546706;43552194;43552455;43567353;43599802	43509916;43512328;43512560;43512729;43512971;43513466;43515254;43515409;43520484;43526256;43527013;43527241;43528936;43529305;43531247;43536053;43539533;43546615;43546832;43552333;43552638;43567487;43599920	-;-;-;-;-;-;-;-;-;-;-;-;-;-;-;-;-;-;-;-;-;-;-	4524	5071	7161	8817	5552	5385	4501
ablim1b	NM_001014363	chr12;chr12;chr12;chr12;chr12;chr12;chr12;chr12;chr12;chr12;chr12	30109661;30109737;30129227;30153615;30156440;30162686;30162979;30179228;30181513;30189715;30192452	30109716;30109905;30129361;30153798;30156549;30162812;30163072;30179315;30181571;30189792;30193019	+;+;+;+;+;+;+;+;+;+;+	1668	0	0	2	1	0	0
ablim3	NM_001080598_2	chr14;chr14;chr14;chr14;chr14;chr14;chr14;chr14;chr14;chr14;chr14;chr14;chr14;chr14;chr14;chr14;chr14;chr14;chr14;chr14;chr14;chr14;chr14;chr14_KZ115456v1_alt;chr14_KZ115456v1_alt;chr14_KZ115456v1_alt;chr14_KZ115456v1_alt;chr14_KZ115456v1_alt;chr14_KZ115456v1_alt;chr14_KZ115456v1_alt;chr14_KZ115456v1_alt;chr14_KZ115456v1_alt;chr14_KZ115456v1_alt;chr14_KZ115456v1_alt;chr14_KZ115456v1_alt;chr14_KZ1…	34635389;34637062;34637735;34638378;34638585;34640013;34648206;34657035;34658057;34666741;34670670;34672495;34673942;34676764;34681325;34681475;34688174;34693823;34696192;34700565;34712831;34751863;34771359;136208;137909;138581;139224;139431;140897;149063;151793;152787;161963;165927;167725;169173;172000;176867;177017;183563;189212;191581;195954;208220;247252;266748	34635672;34637142;34637742;34638438;34638640;34640042;34648359;34657105;34658176;34666791;34670768;34672624;34673971;34676919;34681396;34681533;34688261;34693916;34696318;34700680;34713014;34752000;34771864;136497;137989;138588;139284;139486;140926;149216;151863;152906;162013;166025;167854;169202;172155;176938;177075;183650;189305;191707;196069;208403;247389;267253	-;-;-;-;-;-;-;-;-;-;-;-;-;-;-;-;-;-;-;-;-;-;-;-;-;-;-;-;-;-;-;-;-;-;-;-;-;-;-;-;-;-;-;-;-;-	5436	3	3	1	3	0	1
abo	NM_001123269	chr5;chr5;chr5;chr5	25025053;25026276;25032571;25037380	25025743;25026410;25032606;25037454	-;-;-;-	937	1110	1072	634	890	566	721
abrab	NM_001003986	chr19;chr19;chr19	46772018;46774967;46777895	46773366;46775625;46777963	-;-;-	2077	0	0	0	0	0	0
abracl	NM_213642	chr20;chr20;chr20	36812335;36814803;36816419	36812417;36814871;36818193	+;+;+	1927	4737	2992	3823	8926	1583	7270
abraxas2a	NM_001005993_2	chr21;chr21;chr21;chr21;chr21;chr21;chr21;chr21;chr21;chr21_KZ115624v1_alt;chr21_KZ115624v1_alt;chr21_KZ115624v1_alt;chr21_KZ115624v1_alt;chr21_KZ115624v1_alt;chr21_KZ115624v1_alt;chr21_KZ115624v1_alt;chr21_KZ115624v1_alt;chr21_KZ115624v1_alt	19319900;19321213;19321451;19324271;19324438;19324715;19326014;19326185;19328378;114505;115818;116056;118876;119043;119320;120619;120790;122983	19320063;19321303;19321487;19324337;19324634;19324834;19326098;19326299;19328917;114668;115908;116092;118942;119239;119439;120703;120904;123522	+;+;+;+;+;+;+;+;+;+;+;+;+;+;+;+;+;+	2832	0	0	0	1	0	0
abraxas2b	NM_213295	chr17;chr17;chr17;chr17;chr17;chr17;chr17;chr17;chr17	31805775;31809286;31809528;31811485;31812011;31812355;31812995;31816361;31819735	31807089;31809403;31809612;31811604;31812201;31812421;31813031;31816451;31819798	-;-;-;-;-;-;-;-;-	2088	404	264	315	674	266	542
abr	NM_001100016	chr5;chr5;chr5;chr5;chr5;chr5;chr5;chr5	62611400;62633050;62633202;62635066;62637701;62637914;62639512;62642629	62611555;62633136;62633311;62635205;62637835;62638019;62639662;62642718	+;+;+;+;+;+;+;+	975	36	43	76	5	23	10
abt1	NM_001020547	chr8;chr8;chr8;chr8	8483664;8486741;8489033;8489574	8484364;8486916;8489418;8489719	-;-;-;-	1409	298	209	219	415	204	391
acaa1	NM_001002207	chr24;chr24;chr24;chr24;chr24;chr24;chr24;chr24;chr24;chr24;chr24;chr24	20325447;20325689;20326539;20326760;20326927;20328343;20328534;20328703;20328971;20329303;20329449;20332001	20325604;20325782;20326596;20326839;20326969;20328441;20328614;20328893;20329150;20329358;20329594;20332460	+;+;+;+;+;+;+;+;+;+;+;+	1646	643	422	831	1087	699	1010
acaa2	NM_213052	chr8;chr8;chr8;chr8;chr8;chr8;chr8;chr8;chr8;chr8;chr8	2509626;2511114;2511812;2513897;2515056;2515901;2516053;2518038;2521831;2525417;2529786	2510338;2511268;2511882;2514026;2515231;2516048;2516055;2518151;2521959;2525583;2529878	-;-;-;-;-;-;-;-;-;-;-	1899	876	818	1013	1514	637	1430
acaca	NM_001271308_2	chr5;chr5;chr5;chr5;chr5;chr5;chr5;chr5;chr5;chr5;chr5;chr5;chr5;chr5;chr5;chr5;chr5;chr5;chr5;chr5;chr5;chr5;chr5;chr5;chr5;chr5;chr5;chr5;chr5;chr5;chr5;chr5;chr5;chr5;chr5;chr5;chr5;chr5;chr5;chr5;chr5;chr5;chr5;chr5;chr5;chr5;chr5;chr5;chr5;chr5;chr5;chr5;chr5;chr5_KZ115151v1_alt;chr5_KZ115151v1_alt;chr5_KZ115151v1_alt;chr5_KZ115151v1_alt;chr5_KZ115151v1_alt;chr5_KZ115151v1_alt;chr5_KZ115151v…	56308623;56313157;56317011;56317326;56321234;56322101;56322361;56322590;56325108;56326271;56326470;56340536;56343005;56344827;56345019;56345527;56347427;56349720;56355024;56355260;56356727;56360612;56360815;56360974;56362372;56364845;56367976;56372283;56375215;56375432;56376564;56378069;56379321;56381588;56381772;56383107;56383368;56384414;56385004;56386481;56386731;56387762;56390214;56393614;563…	56309919;56313293;56317181;56317480;56321346;56322278;56322496;56322686;56325204;56326391;56326613;56340646;56343125;56344924;56345288;56345673;56347582;56349944;56355179;56355475;56356768;56360656;56360871;56361081;56362474;56364988;56368077;56372306;56375333;56375521;56376791;56378193;56379409;56381688;56381960;56383253;56383502;56384564;56385231;56386584;56386881;56387925;56390375;56393784;563…	-;-;-;-;-;-;-;-;-;-;-;-;-;-;-;-;-;-;-;-;-;-;-;-;-;-;-;-;-;-;-;-;-;-;-;-;-;-;-;-;-;-;-;-;-;-;-;-;-;-;-;-;-;-;-;-;-;-;-;-;-;-;-;-;-;-;-;-;-;-;-;-;-;-;-;-;-;-;-;-;-;-;-;-;-;-;-;-;-;-;-;-;-;-;-;-;-;-;-;-;-;-;-;-;-;-	16686	37	34	19	62	11	30
acad11	NM_200178	chr24;chr24;chr24;chr24;chr24;chr24;chr24;chr24;chr24;chr24;chr24;chr24;chr24;chr24;chr24;chr24;chr24;chr24;chr24;chr24;chr24	11350330;11350676;11351271;11355672;11356697;11357580;11360139;11372724;11415374;11420047;11421445;11423124;11423481;11426497;11426759;11438369;11440655;11440960;11444697;11445557;11445970	11350662;11350831;11351380;11355788;11356851;11357651;11360224;11372796;11415472;11420154;11421583;11423201;11423595;11426603;11426880;11438510;11440819;11441121;11444822;11445656;11446166	-;-;-;-;-;-;-;-;-;-;-;-;-;-;-;-;-;-;-;-;-	2762	148	128	213	231	166	247
acad8	NM_201155	chr15;chr15;chr15;chr15;chr15;chr15;chr15;chr15;chr15;chr15;chr15	19335646;19336491;19336785;19337215;19339602;19339757;19343923;19344405;19345513;19347333;19347739	19335787;19336591;19336954;19337324;19339678;19339894;19344058;19344502;19345665;19347435;19348163	+;+;+;+;+;+;+;+;+;+;+	1653	149	126	215	374	215	302
acad9	NM_001045307	chr11;chr11;chr11;chr11;chr11;chr11;chr11;chr11;chr11;chr11;chr11;chr11;chr11;chr11;chr11;chr11;chr11;chr11	26685982;26686695;26688398;26691766;26694007;26694216;26695598;26695826;26696439;26696596;26696747;26697994;26698700;26698860;26699038;26699234;26700982;26701341	26686451;26686767;26688526;26691843;26694130;26694295;26695726;26695945;26696509;26696671;26696820;26698168;26698778;26698960;26699144;26699335;26701075;26701611	-;-;-;-;-;-;-;-;-;-;-;-;-;-;-;-;-;-	2353	277	192	286	449	153	416
acadl	NM_201181	chr18;chr18;chr18;chr18;chr18;chr18;chr18;chr18;chr18;chr18;chr18	39487513;39488336;39490437;39491395;39492288;39494341;39495214;39496069;39500568;39503082;39505432	39487679;39488512;39490574;39491559;39492354;39494505;39495315;39496182;39500695;39503168;39505851	+;+;+;+;+;+;+;+;+;+;+	1730	1592	1102	1314	1105	584	1054
acadm	NM_213010	chr2;chr2;chr2;chr2;chr2;chr2;chr2;chr2;chr2;chr2;chr2;chr2	26470071;26470507;26470868;26471040;26472647;26472840;26473070;26473334;26475036;26475248;26475449;26476038	26470430;26470755;26470963;26471180;26472755;26472970;26473150;26473434;26475105;26475345;26475560;26476119	-;-;-;-;-;-;-;-;-;-;-;-	1630	2040	1974	2471	3261	2354	2614
acadsb	NM_001351649	chr12;chr12;chr12;chr12;chr12;chr12;chr12;chr12;chr12;chr12;chr12	49157808;49158753;49158984;49159206;49159428;49159703;49159965;49160335;49161567;49161751;49165712	49158651;49158852;49159121;49159295;49159520;49159828;49160135;49160541;49161667;49161886;49165766	-;-;-;-;-;-;-;-;-;-;-	2061	295	541	501	464	294	330
acads	NM_001003743	chr10;chr10;chr10;chr10;chr10;chr10;chr10;chr10;chr10;chr10	43999267;43999817;44002812;44006098;44008209;44009950;44011039;44011678;44015579;44017616	43999735;43999873;44002907;44006235;44008379;44010101;44011150;44011827;44015739;44017652	-;-;-;-;-;-;-;-;-;-	1543	169	109	362	566	148	482
acadvl	NM_212611	chr7;chr7;chr7;chr7;chr7;chr7;chr7;chr7;chr7;chr7;chr7;chr7;chr7;chr7;chr7;chr7;chr7;chr7;chr7;chr7;chr7	20298437;20298722;20299427;20300727;20301032;20301814;20302887;20304420;20305609;20310252;20310866;20315893;20316426;20316670;20325638;20325947;20326167;20326391;20328367;20330829;20332234	20298603;20298874;20299496;20300804;20301104;20301878;20303021;20304564;20305738;20310377;20311064;20315997;20316512;20316732;20325739;20326044;20326239;20326463;20328439;20330904;20332607	+;+;+;+;+;+;+;+;+;+;+;+;+;+;+;+;+;+;+;+;+	2465	1536	1269	2119	2529	1394	2182
acap1	NM_001080579	chr7;chr7;chr7;chr7;chr7;chr7;chr7;chr7;chr7;chr7;chr7;chr7;chr7;chr7;chr7;chr7;chr7;chr7;chr7;chr7;chr7;chr7;chr7;chr7	20058857;20066394;20066561;20069732;20069922;20070196;20072806;20073099;20076001;20078394;20079927;20080298;20080618;20083182;20083682;20087303;20087478;20088278;20089640;20089846;20090603;20092633;20102771;20103193	20059579;20066449;20066671;20069841;20070094;20070243;20072999;20073193;20076070;20078593;20080038;20080398;20080669;20083294;20083756;20087398;20087522;20088461;20089698;20089899;20090722;20092690;20103044;20103332	-;-;-;-;-;-;-;-;-;-;-;-;-;-;-;-;-;-;-;-;-;-;-;-	3263	3312	3365	5836	4426	3974	3878
acap2	NM_001102639	chr22;chr22;chr22;chr22;chr22;chr22;chr22;chr22;chr22;chr22	37757928;37757989;37766084;37766264;37770052;37773178;37775839;37777630;37780415;37796703	37757970;37758242;37766179;37766308;37770235;37773236;37775892;37777749;37780472;37797003	-;-;-;-;-;-;-;-;-;-	1214	105	109	90	57	29	54
acap3b	NM_001083015	chr11;chr11;chr11;chr11;chr11;chr11;chr11;chr11;chr11;chr11;chr11;chr11;chr11;chr11;chr11;chr11;chr11;chr11;chr11;chr11;chr11;chr11;chr11;chr11;chr11;chr11;chr11	3385104;3385177;3386858;3392932;3394242;3394966;3395297;3395668;3397786;3397983;3398315;3398690;3401786;3403875;3404398;3405809;3405943;3418998;3422083;3423342;3424651;3425124;3425535;3440047;3440183;3444085;3494772	3385167;3385440;3386907;3392993;3394352;3395075;3395517;3395769;3397881;3398197;3398409;3398759;3401994;3403986;3404498;3405860;3406055;3419009;3422157;3423437;3424695;3425307;3425593;3440100;3440302;3444142;3494964	-;-;-;-;-;-;-;-;-;-;-;-;-;-;-;-;-;-;-;-;-;-;-;-;-;-;-	2943	0	0	0	12	0	13
acat1	NM_001003746	chr10;chr10;chr10;chr10;chr10;chr10;chr10;chr10;chr10;chr10;chr10;chr10	38663974;38664316;38665989;38682387;38685931;38686112;38689143;38689650;38692540;38694978;38695114;38695372	38664117;38664363;38666106;38682482;38686031;38686255;38689293;38689745;38692653;38695042;38695271;38696075	+;+;+;+;+;+;+;+;+;+;+;+	1939	454	411	559	1058	318	823
acat2	NM_131370	chr20;chr20;chr20;chr20;chr20;chr20;chr20;chr20;chr20	30922595;30925155;30925913;30926168;30928170;30928397;30928996;30929842;30931014	30923438;30925265;30926067;30926290;30928313;30928514;30929177;30929976;30931139	-;-;-;-;-;-;-;-;-	1938	146	30	109	568	83	523
acbd3	NM_001328207	chr20;chr20;chr20;chr20;chr20;chr20;chr20;chr20	30702528;30704834;30709157;30710725;30712524;30715504;30717473;30719917	30702848;30704975;30709297;30710883;30712698;30715687;30717757;30721862	+;+;+;+;+;+;+;+	3353	581	1170	532	911	435	667
acbd4	NM_213095	chr12;chr12;chr12;chr12;chr12;chr12;chr12;chr12;chr12;chr12;chr12;chr12;chr12	15568761;15571151;15572074;15580986;15581288;15581660;15581861;15582687;15583774;15584061;15584159;15584401;15620000	15569165;15571204;15572261;15581199;15581376;15581785;15581981;15582771;15583894;15584149;15584192;15584473;15620090	-;-;-;-;-;-;-;-;-;-;-;-;-	1690	60	70	65	57	0	37
acbd5a	NM_001020647	chr24;chr24;chr24;chr24;chr24;chr24;chr24;chr24;chr24;chr24;chr24;chr24;chr24	5915895;5918638;5919855;5920518;5921546;5923849;5924516;5926953;5929014;5929228;5930248;5932594;5933052	5917537;5918747;5919914;5920717;5921765;5923934;5924728;5927165;5929131;5929300;5930368;5932711;5933082	-;-;-;-;-;-;-;-;-;-;-;-;-	3206	167	185	318	187	323	179
acbd5b	NM_001100088	chr2;chr2;chr2;chr2;chr2;chr2;chr2;chr2;chr2;chr2;chr2;chr2	9918678;9918943;9919133;9925543;9925694;9925920;9926149;9926512;9931920;9935649;9940970;9941114	9918739;9919038;9919253;9925615;9925826;9926024;9926283;9926570;9932109;9935812;9941017;9941230	+;+;+;+;+;+;+;+;+;+;+;+	1303	0	0	0	2	0	0
acbd6	NM_001025455	chr8;chr8;chr8;chr8;chr8;chr8;chr8;chr8	14381272;14383717;14384346;14388405;14394854;14405335;14432759;14439516	14381663;14383781;14384442;14388487;14394959;14405424;14432789;14441809	+;+;+;+;+;+;+;+	3158	348	312	344	563	177	403
acbd7	NM_001128768	chr16;chr16;chr16;chr16	28596555;28597269;28598313;28598689	28596640;28597386;28598375;28599328	+;+;+;+	907	1	0	1	1	5	1
accs	NM_001014323	chr25;chr25;chr25;chr25;chr25;chr25;chr25;chr25;chr25;chr25;chr25;chr25;chr25;chr25	8925934;8931410;8933861;8934056;8934231;8935311;8938986;8940222;8942399;8943896;8944032;8946626;8946841;8948623	8926210;8931469;8933931;8934125;8934297;8935408;8939063;8940322;8942488;8943941;8944173;8946768;8946994;8949627	+;+;+;+;+;+;+;+;+;+;+;+;+;+	2402	305	248	316	449	262	449
acd	NM_001130793	chr7;chr7;chr7;chr7;chr7;chr7;chr7;chr7;chr7;chr7;chr7;chr7;chr7	29080684;29080949;29081942;29083746;29083921;29084068;29085636;29085873;29086084;29086322;29090691;29091089;29093745	29080871;29081070;29082032;29083825;29083965;29084102;29085787;29085951;29086242;29086429;29090947;29091165;29093970	+;+;+;+;+;+;+;+;+;+;+;+;+	1619	86	109	119	186	180	161
ace2	NM_001007297	chr11;chr11;chr11;chr11;chr11;chr11;chr11;chr11;chr11;chr11;chr11;chr11;chr11;chr11;chr11;chr11;chr11;chr11	29981678;29983772;29984051;29984257;29984442;29984983;29985325;29987498;29987687;29987921;29988857;29989276;29992109;29992300;29992562;29993756;29993949;29996149	29982173;29983967;29984167;29984357;29984536;29985161;29985447;29987596;29987831;29988147;29989026;29989373;29992214;29992412;29992705;29993849;29994107;29996344	-;-;-;-;-;-;-;-;-;-;-;-;-;-;-;-;-;-	2858	0	0	0	2	0	1
acer1	NM_001017603	chr8;chr8;chr8;chr8;chr8;chr8;chr8	20232421;20235567;20237734;20240293;20242829;20243297;20245742	20233191;20235704;20237871;20240431;20242943;20243418;20245892	-;-;-;-;-;-;-	1574	0	0	2	6	3	3
acer3	NM_001293692	chr10;chr10;chr10;chr10;chr10;chr10;chr10;chr10;chr10;chr10	38526495;38532787;38533008;38533189;38534104;38538331;38538676;38540924;38543503;38544336	38526598;38532897;38533060;38533241;38534185;38538366;38538734;38541025;38543607;38544683	+;+;+;+;+;+;+;+;+;+	1053	83	56	49	115	34	58
ache	NM_131846	chr7;chr7;chr7;chr7;chr7	26077154;26080756;26081088;26081446;26087617	26079906;26080934;26081280;26082923;26087817	-;-;-;-;-	4804	5	0	3	0	0	6
acin1b	NM_001305582	chr7;chr7;chr7;chr7;chr7;chr7;chr7;chr7;chr7;chr7;chr7;chr7;chr7;chr7;chr7;chr7;chr7	24069420;24070546;24072155;24073356;24075114;24076917;24084762;24087979;24090121;24090693;24090932;24091184;24092612;24092816;24093019;24093471;24095321	24069604;24070611;24072266;24073420;24076643;24076972;24084897;24088024;24090248;24090848;24091112;24091329;24092719;24092923;24093379;24093568;24096259	+;+;+;+;+;+;+;+;+;+;+;+;+;+;+;+;+	4421	2380	2111	2533	3061	1414	2499
ackr3a	NM_001144814_2	chr9;chr9_KZ115290v1_alt	24044705;163865	24046287;165447	-;-	3166	0	0	0	0	0	0
ackr3b	NM_001083832	chr6;chr6	15751977;15757748	15753814;15757846	-;-	1937	4	3	1	12	0	21
aclya	NM_001002649	chr3;chr3;chr3;chr3;chr3;chr3;chr3;chr3;chr3;chr3;chr3;chr3;chr3;chr3;chr3;chr3;chr3;chr3;chr3;chr3;chr3;chr3;chr3;chr3;chr3;chr3;chr3;chr3	17951790;17964223;17967797;17969310;17971146;17976329;17978249;17984356;17986295;17987573;17987745;17987940;17989731;17991368;17993528;17993800;17995768;17996058;17998074;17998719;17999457;17999654;18002687;18002918;18004907;18005948;18006360;18007692	17951927;17964404;17967919;17969372;17971336;17976408;17978379;17984474;17986431;17987634;17987862;17988094;17989824;17991509;17993696;17993904;17995964;17996139;17998184;17998846;17999550;17999808;18002837;18003061;18005020;18006030;18006436;18008753	+;+;+;+;+;+;+;+;+;+;+;+;+;+;+;+;+;+;+;+;+;+;+;+;+;+;+;+	4407	1166	1319	3589	2464	895	2031
acmsd	NM_001089494	chr9;chr9;chr9;chr9;chr9;chr9;chr9;chr9;chr9;chr9	23244294;23245143;23245417;23245717;23245948;23246118;23246640;23250363;23252378;23253725	23244824;23245241;23245589;23245812;23246041;23246354;23246689;23250459;23252422;23253870	-;-;-;-;-;-;-;-;-;-	1568	3	7	1	4	0	8
aco1	NM_001034983	chr7;chr7;chr7;chr7;chr7;chr7;chr7;chr7;chr7;chr7;chr7;chr7;chr7;chr7;chr7;chr7;chr7;chr7;chr7;chr7	71463106;71463826;71465371;71466207;71468438;71468799;71470672;71472646;71472880;71473963;71474779;71476153;71476606;71478574;71480642;71482050;71482324;71483174;71483770;71484380	71463222;71464011;71465493;71466354;71468580;71468903;71470796;71472802;71472964;71474098;71474938;71476269;71476706;71478745;71480781;71482233;71482393;71483311;71483938;71484476	-;-;-;-;-;-;-;-;-;-;-;-;-;-;-;-;-;-;-;-	2673	2477	2226	2880	2561	1282	2258
aco2	NM_198908	chr12;chr12;chr12;chr12;chr12;chr12;chr12;chr12;chr12;chr12;chr12;chr12;chr12;chr12;chr12;chr12;chr12	19106571;19110162;19110380;19110609;19111634;19112001;19112863;19113032;19113286;19113474;19113655;19115120;19115360;19116063;19116317;19116723;19119117	19107827;19110283;19110512;19110800;19111912;19112112;19112936;19113189;19113391;19113565;19113759;19115270;19115518;19116155;19116575;19116865;19119154	-;-;-;-;-;-;-;-;-;-;-;-;-;-;-;-;-	3473	2479	1890	2422	4475	1374	3795
acod1	NM_001126456_2	chr9;chr9;chr9;chr9;chr9;chr9_KZ114903v1_alt;chr9_KZ114903v1_alt;chr9_KZ114903v1_alt;chr9_KZ114903v1_alt;chr9_KZ114903v1_alt	21833628;21836149;21837033;21837212;21837957;202627;205148;206032;206211;206956	21834597;21836348;21837122;21837373;21838045;203596;205347;206121;206372;207044	-;-;-;-;-;-;-;-;-;-	3022	0	0	0	0	0	0
acot11a	NM_001099975	chr2;chr2;chr2;chr2;chr2;chr2;chr2;chr2;chr2;chr2;chr2;chr2;chr2;chr2;chr2	11031363;11035120;11035485;11038932;11043453;11045312;11048037;11048247;11048807;11051862;11055447;11055606;11060740;11062415;11063518	11031549;11035189;11035545;11039033;11043594;11045462;11048156;11048385;11048862;11051928;11055530;11055739;11060871;11062541;11063679	+;+;+;+;+;+;+;+;+;+;+;+;+;+;+	1734	612	852	981	910	372	803
acot11b	NM_001037572	chr8;chr8;chr8;chr8;chr8;chr8;chr8	18001986;18003320;18003578;18006006;18006151;18006911;18009976	18003033;18003455;18003679;18006066;18006220;18007113;18010097	-;-;-;-;-;-;-	1742	0	0	3	4	0	0
acot13	NM_001080803	chr19_KZ115589v1_alt;chr19_KZ115589v1_alt;chr19_KZ115589v1_alt	530294;530451;532524	530386;530635;532750	+;+;+	505	25	34	36	90	28	72
acot14	NM_001030110_2	chr4;chr4;chr4;chr4;chr4;chr4;chr4;chr4;chr4;chr4;chr4;chr4;chr4_KZ115093v1_alt;chr4_KZ115093v1_alt;chr4_KZ115093v1_alt;chr4_KZ115093v1_alt;chr4_KZ115093v1_alt;chr4_KZ115093v1_alt;chr4_KZ115093v1_alt;chr4_KZ115093v1_alt;chr4_KZ115093v1_alt;chr4_KZ115093v1_alt;chr4_KZ115093v1_alt;chr4_KZ115093v1_alt	25607118;25607705;25608792;25609438;25609687;25610190;25610502;25610728;25612874;25613049;25617316;25619986;80794;81381;82468;83114;83363;83866;84178;84404;86550;86725;90992;93662	25607179;25607795;25608994;25609537;25609844;25610355;25610621;25610810;25612967;25613129;25617457;25620733;80855;81471;82670;83213;83520;84031;84297;84486;86643;86805;91133;94409	+;+;+;+;+;+;+;+;+;+;+;+;+;+;+;+;+;+;+;+;+;+;+;+	4096	0	0	0	0	0	0
acot15	NM_001025487	chr4_KZ115093v1_alt;chr4_KZ115093v1_alt;chr4_KZ115093v1_alt;chr4_KZ115093v1_alt;chr4_KZ115093v1_alt;chr4_KZ115093v1_alt;chr4_KZ115093v1_alt;chr4_KZ115093v1_alt;chr4_KZ115093v1_alt;chr4_KZ115093v1_alt;chr4_KZ115093v1_alt;chr4_KZ115093v1_alt;chr4_KZ115093v1_alt	100823;101046;104231;105805;106578;106799;109518;109807;110050;119125;119296;121672;129992	100959;101051;104315;106007;106677;106989;109681;109926;110132;119218;119376;121813;130651	+;+;+;+;+;+;+;+;+;+;+;+;+	2066	8	20	12	21	15	18
acot17	NM_213247	chr4;chr4;chr4;chr4;chr4;chr4;chr4;chr4;chr4;chr4;chr4;chr4	25678113;25678683;25680833;25681423;25681681;25683342;25683640;25683864;25687318;25687480;25689298;25690059	25678184;25678752;25681035;25681522;25681871;25683505;25683759;25683946;25687411;25687560;25689439;25690533	+;+;+;+;+;+;+;+;+;+;+;+	1795	12	15	23	8	12	7
acot18	NM_001201537	chr4;chr4;chr4;chr4;chr4;chr4;chr4;chr4;chr4;chr4;chr4;chr4	25691642;25692280;25693477;25694611;25694839;25697218;25697527;25697732;25698112;25698828;25700708;25702915	25691686;25692357;25693679;25694710;25695029;25697381;25697646;25697814;25698205;25698908;25700849;25704068	+;+;+;+;+;+;+;+;+;+;+;+	2455	30	31	41	61	93	54
acot19	NM_001007419	chr25;chr25;chr25;chr25;chr25;chr25;chr25;chr25;chr25;chr25	31714335;31718911;31719178;31722520;31722707;31727718;31731525;31734073;31738885;31739064	31715006;31719052;31719258;31722613;31722789;31727837;31731694;31734263;31738984;31739309	-;-;-;-;-;-;-;-;-;-	1899	8	2	5	3	0	1
acot22	NM_001256219	chr16;chr16;chr16	2814233;2815418;2817636	2815331;2815620;2818157	-;-;-	1824	0	0	0	0	0	0
acot7	NM_001004617	chr8;chr8;chr8;chr8;chr8;chr8;chr8;chr8;chr8	46758260;46794113;46809251;46852935;46855282;46859018;46881196;46883605;46894216	46758431;46794168;46809367;46853021;46855396;46859109;46881352;46883722;46894356	-;-;-;-;-;-;-;-;-	1055	473	259	389	1119	72	849
acot8	NM_001006072	chr11;chr11;chr11;chr11;chr11;chr11	1512583;1512866;1514810;1516722;1517218;1520318	1512725;1513002;1515035;1516879;1517409;1520946	+;+;+;+;+;+	1485	374	357	488	531	455	537
acot9.1	NM_001020744	chr24_KZ115709v1_alt;chr24_KZ115709v1_alt;chr24_KZ115709v1_alt;chr24_KZ115709v1_alt;chr24_KZ115709v1_alt;chr24_KZ115709v1_alt;chr24_KZ115709v1_alt;chr24_KZ115709v1_alt;chr24_KZ115709v1_alt;chr24_KZ115709v1_alt;chr24_KZ115709v1_alt;chr24_KZ115709v1_alt;chr24_KZ115709v1_alt;chr24_KZ115709v1_alt;chr24_KZ115709v1_alt	148349;151541;151778;151950;155531;155702;155894;156041;156189;156378;157326;157514;157769;161121;161402	149414;151691;151865;152035;155621;155813;155961;156114;156292;156461;157363;157684;157814;161209;161508	-;-;-;-;-;-;-;-;-;-;-;-;-;-;-	2375	110	58	64	138	61	144
acot9.2	NM_001037399_2	chr24;chr24;chr24;chr24;chr24;chr24;chr24;chr24;chr24;chr24;chr24;chr24;chr24;chr24;chr24;chr24_KZ115709v1_alt;chr24_KZ115709v1_alt;chr24_KZ115709v1_alt;chr24_KZ115709v1_alt;chr24_KZ115709v1_alt;chr24_KZ115709v1_alt;chr24_KZ115709v1_alt;chr24_KZ115709v1_alt;chr24_KZ115709v1_alt;chr24_KZ115709v1_alt;chr24_KZ115709v1_alt;chr24_KZ115709v1_alt;chr24_KZ115709v1_alt;chr24_KZ115709v1_alt;chr24_KZ115709v…	21938750;21939199;21942231;21942401;21942569;21942743;21943911;21944052;21944215;21944417;21946044;21946200;21946467;21951627;21951844;126636;126850;127123;130162;130332;130500;130674;131844;131984;132142;132347;134719;134875;135142;139724;139941	21939090;21939349;21942318;21942486;21942659;21942854;21943978;21944125;21944318;21944500;21946081;21946370;21946512;21951715;21952166;126817;127014;127273;130249;130417;130590;130785;131911;132057;132245;132430;134756;135045;135187;139812;140264	-;-;-;-;-;-;-;-;-;-;-;-;-;-;-;-;-;-;-;-;-;-;-;-;-;-;-;-;-;-;-	3739	0	0	0	0	0	0
acox1	NM_001005933	chr6;chr6;chr6;chr6;chr6;chr6;chr6;chr6;chr6;chr6;chr6;chr6;chr6;chr6	23122724;23123268;23124149;23126548;23126769;23127376;23128276;23128641;23129678;23130559;23136604;23136844;23137300;23137665	23122897;23123427;23124309;23126655;23126888;23127491;23128445;23128803;23129868;23130735;23136709;23136987;23137506;23138259	+;+;+;+;+;+;+;+;+;+;+;+;+;+	2592	288	280	450	636	199	517
acox3	NM_213147	chr7;chr7;chr7;chr7;chr7;chr7;chr7;chr7;chr7;chr7;chr7;chr7;chr7;chr7;chr7;chr7;chr7;chr7;chr7;chr7;chr7;chr7	61764040;61766364;61766803;61767359;61769673;61769910;61770255;61771357;61772863;61775506;61775731;61777782;61787076;61798129;61799888;61800050;61804023;61804641;61805264;61805441;61805674;61805929	61764227;61766597;61766877;61767448;61769816;61769998;61770351;61771539;61772985;61775626;61775853;61777895;61787191;61798303;61799955;61800136;61804619;61805211;61805428;61805483;61805881;61806067	+;+;+;+;+;+;+;+;+;+;+;+;+;+;+;+;+;+;+;+;+;+	3750	293	335	399	340	264	240
acp1	NM_001244782	chr23;chr23;chr23;chr23;chr23;chr23;chr23;chr23;chr23;chr23;chr23;chr23	35504824;35504824;35507526;35507526;35511558;35511734;35519240;35519240;35526110;35526110;35536905;35536905	35504887;35504887;35507599;35507599;35511671;35511847;35519301;35519301;35526215;35526215;35537736;35537736	+;+;+;+;+;+;+;+;+;+;+;+	1366	477	333	613	620	577	583
acp2	NM_001357187	chr7;chr7;chr7;chr7;chr7;chr7;chr7;chr7;chr7;chr7;chr7;chr7;chr7;chr7;chr7;chr7;chr7;chr7;chr7;chr7	39360781;39360781;39364078;39364078;39366601;39366601;39366770;39366770;39367110;39367110;39367730;39367730;39368997;39368997;39370005;39370005;39370999;39370999;39371211;39371211	39360975;39360975;39364173;39364173;39366687;39366687;39366922;39366922;39367208;39367208;39367819;39367819;39369129;39369129;39370093;39370093;39371105;39371105;39371386;39371386	+;+;+;+;+;+;+;+;+;+;+;+;+;+;+;+;+;+;+;+	1225	1128	1370	1454	1582	1559	1389
acp5a	NM_214773_2	chr6;chr6;chr6;chr6;chr6;chr6;chr6_KZ115163v1_alt;chr6_KZ115163v1_alt;chr6_KZ115163v1_alt;chr6_KZ115163v1_alt;chr6_KZ115163v1_alt;chr6_KZ115163v1_alt	8355251;8357290;8357795;8360060;8360688;8360861;208504;210543;211048;213313;213941;214114	8356109;8357635;8357919;8360259;8360778;8360906;209362;210888;211172;213512;214031;214159	-;-;-;-;-;-;-;-;-;-;-;-	3334	0	1	0	0	0	0
acp5b	NM_001002452	chr24;chr24;chr24;chr24;chr24;chr24	31294019;31297726;31300668;31300941;31303327;31306513	31294418;31297873;31300859;31301068;31303520;31306724	-;-;-;-;-;-	1274	8	4	2	4	8	7
acp6	NM_001110380	chr9;chr9;chr9;chr9;chr9;chr9;chr9;chr9;chr9;chr9;chr9	30478768;30479714;30480147;30481019;30482596;30482787;30484558;30484777;30486869;30487446;30489789	30478821;30479882;30480275;30481149;30482675;30482874;30484690;30484877;30486961;30487611;30490414	+;+;+;+;+;+;+;+;+;+;+	1770	545	396	415	607	329	541
acp7	NM_001099250	chrUn_KN150131v1;chrUn_KN150131v1;chrUn_KN150131v1;chrUn_KN150131v1;chrUn_KN150131v1;chrUn_KN150131v1;chrUn_KN150131v1;chrUn_KN150131v1;chrUn_KN150131v1;chrUn_KN150131v1;chrUn_KN150131v1;chrUn_KN150131v1;chrUn_KN150131v1	525;1209;1799;2082;3011;4710;7024;8009;11069;12270;12465;13305;14664	666;1409;1981;2107;3108;4772;7141;8122;11135;12337;12536;13442;15746	+;+;+;+;+;+;+;+;+;+;+;+;+	2373	96	82	145	152	144	104
acsbg2	NM_001126379	chr8;chr8;chr8;chr8;chr8;chr8;chr8;chr8;chr8;chr8;chr8;chr8;chr8;chr8;chr8	20157854;20166447;20167783;20170548;20174868;20175883;20176801;20177004;20179257;20183325;20184503;20185634;20186346;20187782;20190294	20157930;20166582;20167865;20170816;20174956;20176003;20176881;20177153;20179433;20183506;20184742;20185851;20186485;20188028;20192163	+;+;+;+;+;+;+;+;+;+;+;+;+;+;+	4080	1388	422	1071	1494	350	1334
acsf2	NM_001139438	chr12;chr12;chr12;chr12;chr12;chr12;chr12;chr12;chr12;chr12;chr12;chr12;chr12;chr12;chr12;chr12;chr12;chr12;chr12;chr12;chr12;chr12;chr12;chr12;chr12;chr12;chr12;chr12;chr12;chr12;chr12;chr12;chr12	26497166;26497166;26498208;26498208;26500817;26500817;26502153;26502153;26502383;26502383;26502614;26502614;26526487;26526487;26526702;26526702;26528399;26528399;26529325;26529325;26530112;26530112;26530369;26530369;26532562;26532562;26532695;26532695;26535293;26535293;26536706;26536706;26537882	26497824;26497824;26498276;26498276;26500927;26500927;26502294;26502294;26502534;26502534;26502721;26502721;26526563;26526563;26526793;26526793;26528550;26528550;26529420;26529420;26530274;26530274;26530487;26530487;26532615;26532615;26532823;26532823;26535488;26535488;26537172;26536897;26537996	-;-;-;-;-;-;-;-;-;-;-;-;-;-;-;-;-;-;-;-;-;-;-;-;-;-;-;-;-;-;-;-;-	2901	133	35	227	161	54	151
acsl1a	NM_001031837_2	chr1;chr1;chr1;chr1;chr1;chr1;chr1;chr1;chr1;chr1;chr1;chr1;chr1;chr1;chr1;chr1;chr1;chr1;chr1;chr1;chr1;chr1_KZ115007v1_alt;chr1_KZ115007v1_alt;chr1_KZ115007v1_alt;chr1_KZ115007v1_alt;chr1_KZ115007v1_alt;chr1_KZ115007v1_alt;chr1_KZ115007v1_alt;chr1_KZ115007v1_alt;chr1_KZ115007v1_alt;chr1_KZ115007v1_alt;chr1_KZ115007v1_alt;chr1_KZ115007v1_alt;chr1_KZ115007v1_alt;chr1_KZ115007v1_alt;chr1_KZ115007v…	17538584;17542050;17542889;17543448;17544511;17546568;17546774;17547039;17548710;17548940;17550752;17552630;17552943;17553896;17554029;17555184;17555393;17555944;17556116;17565676;17587502;361975;365441;366280;366839;367902;369959;370165;370430;372101;372331;374143;376021;376334;377287;377420;378575;378784;379335;379507;389067;410893	17539789;17542121;17542990;17543591;17544627;17546658;17546844;17547134;17548844;17549074;17550829;17552703;17552994;17553928;17554204;17555283;17555494;17556008;17556230;17565897;17587552;363180;365512;366381;366982;368018;370049;370235;370525;372235;372465;374220;376094;376385;377319;377595;378674;378885;379399;379621;389288;410943	-;-;-;-;-;-;-;-;-;-;-;-;-;-;-;-;-;-;-;-;-;-;-;-;-;-;-;-;-;-;-;-;-;-;-;-;-;-;-;-;-;-	6474	0	0	1	0	0	0
acsl1b	NM_001003569	chr14;chr14;chr14;chr14;chr14;chr14;chr14;chr14;chr14;chr14;chr14;chr14;chr14;chr14;chr14;chr14;chr14;chr14;chr14;chr14;chr14	942280;942960;943123;944321;944947;945869;946843;947010;947307;947813;948763;949800;950681;951773;952563;954317;955249;955876;956512;956820;970751	942483;943031;943224;944464;945063;945957;946915;947105;947441;947947;948840;949873;950732;951805;952738;954416;955350;955940;956626;957032;970850	-;-;-;-;-;-;-;-;-;-;-;-;-;-;-;-;-;-;-;-;-	2275	1255	933	1225	1432	970	1056
acsl3a	NM_001045128	chr15;chr15;chr15;chr15;chr15;chr15;chr15;chr15;chr15;chr15;chr15;chr15;chr15;chr15	43008455;43015027;43051970;43054740;43056681;43059955;43062536;43064873;43065147;43067304;43070695;43073901;43076119;43078385	43008811;43015204;43052079;43054878;43056831;43060078;43062607;43065012;43065319;43067378;43070886;43074015;43076276;43078542	+;+;+;+;+;+;+;+;+;+;+;+;+;+	2142	0	0	0	0	0	0
acsl3b	NM_001145932	chr2;chr2;chr2;chr2;chr2;chr2;chr2;chr2;chr2;chr2;chr2;chr2;chr2;chr2;chr2	47489679;47493424;47494907;47496268;47496460;47500142;47501921;47502974;47503130;47506176;47508554;47509200;47510936;47511197;47512756	47489828;47493624;47495084;47496377;47496598;47500292;47502044;47503045;47503269;47506348;47508628;47509391;47511050;47511354;47515390	+;+;+;+;+;+;+;+;+;+;+;+;+;+;+	4613	141	88	201	300	84	179
acsl4a	NM_200649	chr14;chr14;chr14;chr14;chr14;chr14;chr14;chr14;chr14;chr14;chr14;chr14;chr14;chr14;chr14	28438947;28442821;28444022;28444389;28446339;28446665;28448394;28448644;28448806;28449031;28452201;28453103;28454315;28454562;28457768	28439011;28443304;28444199;28444498;28446477;28446815;28448516;28448716;28448945;28449200;28452275;28453294;28454429;28454719;28459445	+;+;+;+;+;+;+;+;+;+;+;+;+;+;+	3851	1384	762	588	1099	591	895
acsl4b	NM_001099739	chr5;chr5;chr5;chr5;chr5;chr5;chr5;chr5;chr5;chr5;chr5;chr5;chr5;chr5;chr5	23518291;23521942;23523180;23523385;23527449;23527616;23529846;23530081;23530293;23566889;23567139;23567358;23569777;23571490;23573841	23519784;23522099;23523294;23523579;23527523;23527785;23529985;23530152;23530416;23567039;23567277;23567467;23569954;23571723;23574225	-;-;-;-;-;-;-;-;-;-;-;-;-;-;-	3740	4129	2676	3231	6016	2713	4943
acsl5	NM_001004599	chr12;chr12;chr12;chr12;chr12;chr12;chr12;chr12;chr12;chr12;chr12;chr12;chr12;chr12;chr12;chr12;chr12;chr12;chr12;chr12;chr12	31439596;31441109;31441298;31441498;31442143;31442336;31443935;31445058;31445248;31447998;31448302;31448475;31448665;31448811;31448964;31451429;31451952;31452344;31452730;31454541;31457230	31439913;31441180;31441399;31441641;31442259;31442424;31444007;31445153;31445382;31448132;31448379;31448548;31448716;31448843;31449142;31451528;31452053;31452408;31452838;31454720;31457293	-;-;-;-;-;-;-;-;-;-;-;-;-;-;-;-;-;-;-;-;-	2317	0	0	1	8	0	1
acsm3	NM_001111236	chr2;chr2;chr2;chr2;chr2;chr2;chr2;chr2;chr2;chr2;chr2;chr2;chr2	44725550;44728161;44729371;44730890;44732928;44733237;44733557;44734615;44735655;44739071;44740512;44743847;44746310	44727470;44728280;44729470;44731017;44733029;44733317;44733680;44734694;44735811;44739214;44740719;44744057;44746723	-;-;-;-;-;-;-;-;-;-;-;-;-	3790	2	0	2	1	0	0
acss1	NM_001080656	chr17;chr17;chr17;chr17;chr17;chr17;chr17;chr17;chr17;chr17;chr17;chr17;chr17;chr17	25833947;25834556;25836889;25839496;25841894;25844069;25844916;25847221;25847488;25849269;25850295;25851137;25851465;25852627	25834364;25834652;25837088;25839671;25842046;25844216;25845053;25847313;25847600;25849395;25850422;25851200;25851586;25853915	+;+;+;+;+;+;+;+;+;+;+;+;+;+	3266	213	320	526	537	238	398
acss2	NM_001328353	chr23;chr23;chr23;chr23;chr23;chr23;chr23;chr23;chr23;chr23;chr23;chr23;chr23;chr23;chr23;chr23;chr23;chr23;chr23	9230540;9237047;9249448;9249679;9250028;9255899;9258491;9260277;9268395;9272597;9272922;9278237;9278480;9279046;9279224;9282514;9282859;9284263;9287223	9231328;9237242;9249539;9249782;9250100;9255974;9258599;9260324;9268532;9272767;9273055;9278369;9278536;9279126;9279332;9282582;9283035;9284337;9288448	+;+;+;+;+;+;+;+;+;+;+;+;+;+;+;+;+;+;+	3857	1654	1524	2482	4428	954	3792
acss2l	NM_001277117	chr2;chr2;chr2;chr2;chr2;chr2;chr2;chr2;chr2;chr2;chr2;chr2;chr2;chr2;chr2;chr2	54586616;54586854;54588852;54589238;54590027;54599995;54600170;54601863;54605348;54607654;54610156;54612897;54620155;54623805;54635815;54639805	54586774;54586928;54589028;54589306;54590135;54600075;54600226;54601995;54605481;54607824;54610293;54612978;54620230;54623878;54636011;54640004	-;-;-;-;-;-;-;-;-;-;-;-;-;-;-;-	1932	0	0	0	3	0	0
acta1a	NM_001017750	chr1;chr1;chr1;chr1;chr1;chr1;chr1	53945959;53948003;53949401;53949888;53950219;53950695;53953039	53946050;53948142;53949725;53950049;53950414;53950872;53953531	+;+;+;+;+;+;+	1586	106	92	98	36	51	39
acta1b	NM_214784	chr13;chr13;chr13;chr13;chr13;chr13;chr13	24279061;24280407;24280633;24281062;24282028;24282304;24283986	24279104;24280546;24280957;24281223;24282219;24282485;24284437	+;+;+;+;+;+;+	1497	8	2	6	17	0	16
acta2	NM_212620	chr12;chr12;chr12;chr12;chr12;chr12;chr12;chr12;chr12	17100473;17102734;17106117;17106713;17111246;17111414;17112308;17113044;17115223	17100522;17102905;17106245;17106823;17111330;17111575;17112499;17113225;17115730	+;+;+;+;+;+;+;+;+	1591	31	51	42	39	67	30
actb1	NM_131031	chr1_KZ114997v1_alt;chr1_KZ114997v1_alt;chr1_KZ114997v1_alt;chr1_KZ114997v1_alt;chr1_KZ114997v1_alt;chr1_KZ114997v1_alt	70606;71331;71599;72357;72996;74108	71248;71512;72037;72596;73120;74150	-;-;-;-;-;-	1672	112361	91868	115568	100525	58577	88326
actb2	NM_181601	chr3;chr3;chr3;chr3;chr3;chr3	40526107;40526878;40527145;40527872;40528202;40529693	40526792;40527059;40527583;40528111;40528331;40529782	-;-;-;-;-;-	1767	1519520	1602451	1690247	1042017	824885	861382
actc1a	NM_001001409	chr20;chr20;chr20;chr20;chr20;chr20;chr20;chr20;chr20	29477147;29477641;29477926;29479693;29479964;29480869;29481088;29482341;29483473	29477396;29477822;29478117;29479854;29480048;29480979;29481216;29482492;29483509	-;-;-;-;-;-;-;-;-	1300	289	282	343	185	137	142
actc1b	NM_131591	chr17;chr17;chr17;chr17;chr17;chr17;chr17;chr17	117110;117444;117708;118671;120161;120527;120717;122532	117351;117625;117899;118832;120245;120637;120845;122679	-;-;-;-;-;-;-;-	1251	110	42	72	50	16	35
actl6a	NM_173240_2	chr6;chr6;chr6;chr6;chr6;chr6;chr6;chr6;chr6;chr6;chr6;chr6;chr6;chr6;chr6;chr6_KZ115184v1_alt;chr6_KZ115184v1_alt;chr6_KZ115184v1_alt;chr6_KZ115184v1_alt;chr6_KZ115184v1_alt;chr6_KZ115184v1_alt;chr6_KZ115184v1_alt;chr6_KZ115184v1_alt;chr6_KZ115184v1_alt;chr6_KZ115184v1_alt;chr6_KZ115184v1_alt;chr6_KZ115184v1_alt;chr6_KZ115184v1_alt;chr6_KZ115184v1_alt;chr6_KZ115184v1_alt	29386815;29387262;29387431;29390057;29390266;29390538;29391340;29391525;29391686;29393452;29393664;29394212;29394395;29395189;29395586;106894;107341;107510;110136;110345;110617;111419;111604;111765;113531;113743;114291;114474;115268;115665	29386947;29387338;29387605;29390157;29390363;29390632;29391446;29391614;29391747;29393566;29393744;29394307;29394481;29395576;29395698;107026;107417;107684;110236;110442;110711;111525;111693;111826;113645;113823;114386;114560;115655;115777	+;+;+;+;+;+;+;+;+;+;+;+;+;+;+;+;+;+;+;+;+;+;+;+;+;+;+;+;+;+	3636	0	0	0	0	0	0
actl6b	NM_001020740	chr23;chr23;chr23;chr23;chr23;chr23;chr23;chr23;chr23;chr23;chr23;chr23;chr23;chr23;chr23	44472414;44472607;44474327;44475492;44475691;44478108;44478804;44478971;44479564;44484078;44484294;44487520;44487623;44489386;44494377	44472552;44472718;44474413;44475587;44475771;44478222;44478865;44479060;44479670;44484172;44484327;44487534;44487788;44489462;44494488	-;-;-;-;-;-;-;-;-;-;-;-;-;-;-	1388	0	0	0	0	0	0
actn1	NM_001168286	chr13;chr13;chr13;chr13;chr13;chr13;chr13;chr13;chr13;chr13;chr13;chr13;chr13;chr13;chr13;chr13;chr13;chr13;chr13;chr13;chr13;chr13	36321088;36322030;36323629;36326756;36330567;36330801;36332953;36333430;36334940;36335194;36335472;36337216;36338241;36339717;36346913;36349625;36351410;36351632;36354762;36358341;36362321;36391111	36321718;36322261;36323787;36326836;36330713;36330980;36333087;36333612;36335080;36335302;36335622;36337363;36338471;36339809;36346998;36349706;36351488;36351719;36354848;36358460;36362435;36391507	-;-;-;-;-;-;-;-;-;-;-;-;-;-;-;-;-;-;-;-;-;-	3675	8580	7089	5735	9403	5603	7673
actn2b	NM_001037573_2	chr17;chr17;chr17;chr17;chr17;chr17;chr17;chr17;chr17;chr17;chr17;chr17;chr17;chr17;chr17;chr17;chr17;chr17;chr17;chr17;chr17;chr17_KZ115518v1_alt;chr17_KZ115518v1_alt;chr17_KZ115518v1_alt;chr17_KZ115518v1_alt;chr17_KZ115518v1_alt;chr17_KZ115518v1_alt;chr17_KZ115518v1_alt;chr17_KZ115518v1_alt;chr17_KZ115518v1_alt;chr17_KZ115518v1_alt;chr17_KZ115518v1_alt;chr17_KZ115518v1_alt;chr17_KZ115518v1_alt;…	20122019;20122403;20125473;20126540;20127071;20128676;20128901;20129995;20130226;20131793;20132068;20132715;20133034;20133416;20134641;20137974;20138176;20138579;20138789;20138987;20143636;98616;99000;100925;101991;102522;104160;104385;105182;105412;107024;107299;107946;108265;108647;109871;113206;113408;113811;114021;114219;118938	20122293;20122561;20125538;20126686;20127250;20128810;20129083;20130135;20130334;20131943;20132215;20132945;20133126;20133501;20134722;20138052;20138263;20138665;20138908;20139101;20143916;98890;99158;100990;102137;102701;104294;104567;105322;105520;107174;107446;108176;108357;108732;109952;113284;113495;113897;114140;114333;119218	-;-;-;-;-;-;-;-;-;-;-;-;-;-;-;-;-;-;-;-;-;-;-;-;-;-;-;-;-;-;-;-;-;-;-;-;-;-;-;-;-;-	5912	0	0	0	1	0	0
actn3a	NM_131522_2	chr21;chr21;chr21;chr21;chr21;chr21;chr21;chr21;chr21;chr21;chr21;chr21;chr21;chr21;chr21;chr21;chr21;chr21;chr21;chr21;chr21;chr21_KZ115630v1_alt;chr21_KZ115630v1_alt;chr21_KZ115630v1_alt;chr21_KZ115630v1_alt;chr21_KZ115630v1_alt;chr21_KZ115630v1_alt;chr21_KZ115630v1_alt;chr21_KZ115630v1_alt;chr21_KZ115630v1_alt;chr21_KZ115630v1_alt;chr21_KZ115630v1_alt;chr21_KZ115630v1_alt;chr21_KZ115630v1_alt;…	27382953;27395059;27396310;27396547;27399099;27399451;27399878;27400050;27400247;27400450;27400783;27401030;27401283;27401534;27402086;27402359;27402588;27402893;27403132;27404199;27404459;34887;46993;48244;48481;51033;51385;51812;51984;52181;52384;52717;52964;53217;53468;54020;54293;54522;54827;55066;56133;56393	27383231;27395173;27396429;27396633;27399186;27399529;27399959;27400135;27400339;27400680;27400930;27401180;27401391;27401674;27402268;27402493;27402767;27403039;27403197;27404357;27404973;35165;47107;48363;48567;51120;51463;51893;52069;52273;52614;52864;53114;53325;53608;54202;54427;54701;54973;55131;56291;56907	+;+;+;+;+;+;+;+;+;+;+;+;+;+;+;+;+;+;+;+;+;+;+;+;+;+;+;+;+;+;+;+;+;+;+;+;+;+;+;+;+;+	6388	0	0	0	0	0	0
actn3b	NM_205544	chr7;chr7;chr7;chr7;chr7;chr7;chr7;chr7;chr7;chr7;chr7;chr7;chr7;chr7;chr7;chr7;chr7;chr7;chr7;chr7;chr7	7048245;7082758;7088951;7092775;7093838;7095436;7095927;7098149;7098415;7102465;7102835;7107418;7108529;7111631;7115121;7117540;7120104;7121692;7123216;7124615;7129792	7048555;7082872;7089070;7092861;7093925;7095514;7096008;7098234;7098507;7102695;7102982;7107568;7108637;7111771;7115303;7117674;7120283;7121838;7123281;7124773;7131865	+;+;+;+;+;+;+;+;+;+;+;+;+;+;+;+;+;+;+;+;+	4785	2	5	1	6	4	4
actn4	NM_199586	chr15;chr15;chr15;chr15;chr15;chr15;chr15;chr15;chr15;chr15;chr15;chr15;chr15;chr15;chr15;chr15;chr15;chr15;chr15;chr15;chr15	43398317;43457763;43461237;43463758;43463973;43466773;43469142;43474310;43480454;43483338;43485133;43485640;43487767;43487966;43489596;43492832;43493991;43497420;43503590;43508727;43509565	43398603;43457877;43461356;43463844;43464060;43466851;43469223;43474395;43480546;43483568;43485280;43485790;43487875;43488106;43489778;43492966;43494170;43497566;43503670;43508885;43510876	+;+;+;+;+;+;+;+;+;+;+;+;+;+;+;+;+;+;+;+;+	4014	9436	10402	15074	18897	5353	15630
actr10	NM_200170	chr20;chr20;chr20;chr20;chr20;chr20;chr20;chr20;chr20;chr20;chr20;chr20;chr20	54274431;54277186;54278121;54278868;54279423;54279660;54280549;54282771;54282955;54283654;54283827;54284840;54285586	54274623;54277258;54278203;54278976;54279530;54279727;54280628;54282806;54283028;54283727;54283908;54285041;54286860	+;+;+;+;+;+;+;+;+;+;+;+;+	2457	1365	1271	1423	2089	870	1687
actr1	NM_213372	chr10;chr10;chr10;chr10;chr10;chr10;chr10;chr10;chr10;chr10;chr10	42521970;42523019;42525013;42526184;42531636;42531842;42532223;42534381;42537501;42537637;42539501	42522163;42523083;42525088;42526309;42531760;42532058;42532315;42534555;42537562;42537677;42540839	+;+;+;+;+;+;+;+;+;+;+	2513	3358	2879	4376	4783	2182	4268
actr2a	NM_213499	chr1;chr1;chr1;chr1;chr1;chr1;chr1;chr1;chr1	51407520;51413295;51416949;51417526;51419002;51419720;51421150;51421796;51424383	51407607;51413405;51417164;51417598;51419138;51419869;51421295;51421928;51424999	+;+;+;+;+;+;+;+;+	1671	17732	13109	17813	22597	10572	19541
actr2b	NM_001017542	chr13;chr13;chr13;chr13;chr13;chr13;chr13;chr13;chr13;chr13	5946609;5953786;5959108;5959553;5963276;5965287;5965585;5965982;5974286;5978305	5946630;5954009;5959240;5959698;5963425;5965423;5965657;5966197;5974396;5978433	-;-;-;-;-;-;-;-;-;-	1341	3634	2596	2318	3735	1986	2692
actr3b	NM_001089556	chr24;chr24;chr24;chr24;chr24;chr24;chr24;chr24;chr24	7306021;7306552;7309096;7309369;7311434;7311894;7316466;7320003;7321872	7306460;7306725;7309239;7309476;7311529;7312004;7316590;7320058;7321928	-;-;-;-;-;-;-;-;-	1311	26	2	7	11	2	5
actr3	NM_001003944	chr9;chr9;chr9;chr9;chr9;chr9;chr9	56411781;56414742;56416672;56417240;56417416;56419316;56419612	56411861;56414886;56416779;56417335;56417526;56419440;56419668	-;-;-;-;-;-;-	723	6406	5956	7038	8058	4038	6039
actr5	NM_213488	chr9;chr9;chr9;chr9;chr9;chr9;chr9;chr9;chr9	331487;332627;335937;336766;337628;337967;339204;339447;339884	331876;332862;336106;336983;337765;338062;339343;339570;340294	+;+;+;+;+;+;+;+;+	1923	186	173	256	226	181	210
actr6	NM_199696	chr25;chr25;chr25;chr25;chr25;chr25;chr25;chr25;chr25;chr25;chr25;chr25	19585318;19585663;19585891;19586101;19586674;19588256;19588433;19591526;19591747;19593475;19593634;19593854	19585648;19585812;19586029;19586272;19586752;19588354;19588489;19591661;19591870;19593543;19593751;19594063	-;-;-;-;-;-;-;-;-;-;-;-	1684	315	282	390	309	356	310
actr8	NM_001001400	chr8;chr8;chr8;chr8;chr8;chr8;chr8;chr8;chr8;chr8;chr8;chr8;chr8	53517998;53518521;53519204;53519897;53523187;53525661;53528997;53530850;53531972;53533271;53533473;53533841;53535031	53518400;53518684;53519465;53520037;53523282;53525814;53529129;53530943;53532145;53533375;53533583;53534011;53535223	-;-;-;-;-;-;-;-;-;-;-;-;-	2201	213	262	371	287	372	260
acvr1ba	NM_130990	chr23;chr23;chr23;chr23;chr23;chr23;chr23;chr23;chr23	27802690;27804239;27805140;27805364;27805608;27807191;27807510;27809396;27822730	27802815;27804369;27805264;27805520;27805775;27807421;27807755;27809638;27822820	-;-;-;-;-;-;-;-;-	1518	40	16	46	85	28	75
acvr1l	NM_131345	chr2;chr2;chr2;chr2;chr2;chr2;chr2;chr2;chr2;chr2;chr2;chr2	41524267;41526868;41527443;41530347;41532734;41534270;41534731;41537245;41539232;41539559;41541864;41542910	41524362;41526943;41527522;41530598;41532948;41534369;41534877;41537520;41539429;41539689;41542899;41543755	+;+;+;+;+;+;+;+;+;+;+;+	3453	772	740	886	1054	473	830
acvr2aa	NM_001110278	chr9;chr9;chr9;chr9;chr9;chr9;chr9;chr9;chr9;chr9;chr9	25383190;25384670;25387191;25388141;25389815;25390580;25392943;25408594;25419199;25425173;25443040	25384588;25384800;25387329;25388255;25389960;25390723;25393086;25408748;25419308;25425383;25444091	-;-;-;-;-;-;-;-;-;-;-	3746	342	366	475	545	388	308
acvr2ba	NM_131210	chr24;chr24;chr24;chr24;chr24;chr24;chr24;chr24;chr24;chr24;chr24;chr24	41164800;41169160;41170189;41171863;41172287;41172731;41174377;41175019;41175667;41175672;41179941;41220074	41167460;41169290;41170327;41171902;41172435;41172874;41174520;41175167;41175670;41175774;41180148;41220538	-;-;-;-;-;-;-;-;-;-;-;-	4337	0	0	0	11	0	4
acvrl1	NM_153643	chr23;chr23;chr23;chr23;chr23;chr23;chr23;chr23;chr23;chr23;chr23	27835653;27839610;27842340;27844826;27845278;27847408;27848589;27849803;27852490;27852689;27856489	27836522;27839740;27842537;27845101;27845424;27847507;27848767;27850021;27852522;27852760;27856935	-;-;-;-;-;-;-;-;-;-;-	2672	1	1	0	6	2	9
acy1	NM_001272080	chr22;chr22;chr22;chr22;chr22;chr22;chr22;chr22;chr22;chr22;chr22;chr22;chr22;chr22;chr22;chr22;chr22;chr22;chr22;chr22;chr22;chr22;chr22;chr22;chr22;chr22;chr22;chr22;chr22;chr22	36755280;36755280;36757128;36757128;36757899;36757899;36758350;36758350;36759624;36759624;36759952;36759952;36762430;36762430;36762866;36762866;36763416;36763416;36764786;36764786;36767839;36767839;36768006;36768006;36769741;36769741;36770491;36770491;36774031;36774134	36756558;36756558;36757188;36757188;36757978;36757978;36758418;36758418;36759768;36759768;36760001;36760001;36762503;36762503;36762922;36762922;36763505;36763505;36764862;36764862;36767933;36767933;36768110;36768110;36769805;36769805;36770634;36770634;36774243;36774243	-;-;-;-;-;-;-;-;-;-;-;-;-;-;-;-;-;-;-;-;-;-;-;-;-;-;-;-;-;-	2604	34	45	59	12	41	19
acy3.1	NM_001145361	chr1;chr1;chr1;chr1;chr1;chr1;chr1	52499412;52500957;52501146;52501338;52501767;52503591;52505048	52499929;52501069;52501253;52501431;52501962;52503826;52505279	-;-;-;-;-;-;-	1497	205	145	379	301	403	236
acy3.2	NM_001002347	chr1;chr1;chr1;chr1;chr1;chr1;chr1;chr1	52490483;52492337;52492527;52492742;52493562;52494933;52497581;52497863	52490721;52492449;52492634;52492835;52493757;52495168;52497782;52497943	-;-;-;-;-;-;-;-	1269	181	196	574	448	663	352
acyp1	NM_001122849	chr17;chr17;chr17	50245364;50246998;50247883	50245780;50247087;50247978	-;-;-	603	1	5	67	3	17	4
ada2a	NM_001033717	chr25;chr25;chr25;chr25;chr25;chr25;chr25;chr25;chr25;chr25	16689638;16692620;16694349;16694640;16696268;16696467;16698686;16698909;16699682;16699985	16689730;16692948;16694568;16694850;16696395;16696557;16698794;16699066;16699881;16700921	+;+;+;+;+;+;+;+;+;+	2476	886	1134	1534	1089	1309	1072
ada	NM_001002646	chr23;chr23;chr23;chr23;chr23;chr23;chr23;chr23;chr23;chr23;chr23	25946448;25947949;25951611;25954536;25956794;25958132;25962592;25962850;25968635;25969578;25976515	25947684;25948078;25951678;25954637;25956865;25958256;25962707;25962993;25968757;25969639;25976656	-;-;-;-;-;-;-;-;-;-;-	2321	684	497	567	827	486	568
adad1	NM_001290213	chr14;chr14;chr14;chr14;chr14;chr14;chr14;chr14;chr14;chr14;chr14;chr14	1240419;1241028;1242784;1243265;1245876;1247849;1252557;1256480;1259303;1261101;1262483;1264462	1240467;1241187;1242918;1243435;1245950;1247974;1252680;1256650;1259535;1261335;1262615;1265308	+;+;+;+;+;+;+;+;+;+;+;+	2459	0	0	0	15	0	10
adal	NM_001033744_2	chr25;chr25;chr25;chr25;chr25;chr25;chr25;chr25;chr25;chr25;chr25_KZ115735v1_alt;chr25_KZ115735v1_alt;chr25_KZ115735v1_alt;chr25_KZ115735v1_alt;chr25_KZ115735v1_alt;chr25_KZ115735v1_alt;chr25_KZ115735v1_alt;chr25_KZ115735v1_alt;chr25_KZ115735v1_alt;chr25_KZ115735v1_alt	20567804;20568487;20570816;20571046;20572388;20572601;20572760;20572940;20573701;20574714;65796;66479;68808;69038;70380;70593;70752;70932;71693;72706	20568364;20568587;20570954;20571126;20572514;20572682;20572847;20573000;20573831;20574811;66356;66579;68946;69118;70506;70674;70839;70992;71823;72803	-;-;-;-;-;-;-;-;-;-;-;-;-;-;-;-;-;-;-;-	2938	0	0	0	0	0	0
adam10a	NM_001159314	chr7;chr7;chr7;chr7;chr7;chr7;chr7;chr7;chr7;chr7;chr7;chr7;chr7;chr7;chr7;chr7	30409071;30412583;30412830;30413840;30415301;30416162;30416799;30417942;30421492;30425269;30425450;30425880;30433228;30442189;30470985;30491862	30411251;30412709;30413050;30413948;30415481;30416312;30416982;30418105;30421675;30425361;30425605;30425980;30433386;30442307;30471135;30492030	-;-;-;-;-;-;-;-;-;-;-;-;-;-;-;-	4450	6630	6896	8790	11756	4853	9252
adam10b	NM_200420	chr25;chr25;chr25;chr25;chr25;chr25;chr25;chr25;chr25;chr25;chr25;chr25;chr25	150514;154343;155261;156463;156717;157019;157363;157832;158628;158899;159485;159901;160440	150648;154493;155379;156621;156746;157163;157455;158015;158791;159082;159635;160084;160548	+;+;+;+;+;+;+;+;+;+;+;+;+	1808	63	31	76	84	38	68
adam17a	NM_199673	chr17;chr17;chr17;chr17;chr17;chr17;chr17;chr17;chr17;chr17;chr17;chr17;chr17;chr17;chr17;chr17;chr17;chr17;chr17	35247497;35256196;35258291;35258475;35258647;35260717;35260998;35266249;35266537;35266775;35266944;35269987;35271315;35274097;35275597;35275880;35276059;35276872;35278406	35250506;35256249;35258379;35258553;35258771;35260851;35261101;35266448;35266689;35266866;35267085;35270100;35271401;35274227;35275777;35275968;35276192;35277004;35278763	-;-;-;-;-;-;-;-;-;-;-;-;-;-;-;-;-;-;-	5410	2364	1293	1436	3147	678	2242
adam28	NM_001076718	chr5_KZ114861v1_alt;chr5_KZ114861v1_alt;chr5_KZ114861v1_alt;chr5_KZ114861v1_alt;chr5_KZ114861v1_alt;chr5_KZ114861v1_alt;chr5_KZ114861v1_alt;chr5_KZ114861v1_alt;chr5_KZ114861v1_alt	135597;136939;137321;137602;137824;140284;140757;141699;143863	135682;137024;137392;137682;137900;140479;140819;141770;144599	+;+;+;+;+;+;+;+;+	1470	500	435	1073	922	1489	787
adam8a	NM_200637	chr13;chr13;chr13;chr13;chr13;chr13;chr13;chr13;chr13;chr13;chr13;chr13;chr13;chr13;chr13;chr13;chr13;chr13;chr13;chr13;chr13;chr13;chr13;chr13;chr13	24671481;24671677;24671859;24672016;24672193;24672484;24672875;24673026;24673194;24673690;24673883;24674511;24675541;24675741;24676078;24676229;24676484;24676787;24676969;24677178;24677489;24677616;24678282;24678459;24678909	24671568;24671771;24671932;24672094;24672269;24672667;24672940;24673094;24673363;24673774;24674016;24674688;24675630;24675936;24676144;24676397;24676561;24676871;24677083;24677361;24677524;24677672;24678353;24678533;24679634	+;+;+;+;+;+;+;+;+;+;+;+;+;+;+;+;+;+;+;+;+;+;+;+;+	3249	92402	57585	53615	68696	56739	62772
adam9	NM_001004678	chr8;chr8;chr8;chr8;chr8;chr8;chr8;chr8;chr8;chr8	45850137;45886645;45889617;45889922;45896800;45898015;45907064;45911873;45926071;45939358	45850261;45886694;45889688;45889987;45897019;45898091;45907142;45911931;45926168;45939691	-;-;-;-;-;-;-;-;-;-	1180	13	28	19	39	22	25
adamts10	NM_001123274	chr8;chr8;chr8;chr8;chr8;chr8;chr8;chr8;chr8;chr8;chr8;chr8;chr8;chr8;chr8;chr8;chr8;chr8;chr8;chr8;chr8;chr8;chr8;chr8	20298369;20301153;20305259;20305516;20307522;20309688;20313796;20315534;20327487;20335491;20342103;20342465;20344782;20345366;20348675;20349055;20358107;20360203;20361362;20366010;20367747;20368914;20371685;20380441	20298922;20301312;20305435;20305720;20307651;20309814;20313959;20315614;20327610;20335624;20342205;20342528;20344927;20345473;20348816;20349201;20358212;20360246;20361507;20366093;20367949;20369073;20372043;20380750	-;-;-;-;-;-;-;-;-;-;-;-;-;-;-;-;-;-;-;-;-;-;-;-	3978	23	16	39	34	11	19
adamts15a	NM_001126429	chr5;chr5;chr5;chr5;chr5;chr5;chr5;chr5	30179010;30196790;30198237;30200298;30203242;30203549;30205934;30208249	30179948;30196922;30198404;30200584;30203419;30203724;30206109;30209068	+;+;+;+;+;+;+;+	2877	0	0	0	1	0	0
adamts3	NM_001287096	chr5;chr5;chr5;chr5;chr5;chr5;chr5;chr5;chr5;chr5;chr5;chr5;chr5;chr5;chr5;chr5;chr5;chr5;chr5;chr5;chr5;chr5	45322734;45324479;45325623;45361265;45394315;45410253;45420292;45440741;45443138;45448446;45454564;45454762;45456890;45463233;45466883;45484385;45489863;45500211;45502659;45527086;45529280;45532370	45323082;45324503;45326023;45361421;45394502;45410336;45420448;45440846;45443281;45448578;45454677;45454907;45457065;45463366;45467006;45484465;45490026;45500367;45502791;45527293;45529397;45532848	+;+;+;+;+;+;+;+;+;+;+;+;+;+;+;+;+;+;+;+;+;+	3778	0	0	0	0	0	0
adamts5	NM_001302231	chr1;chr1;chr1;chr1;chr1;chr1;chr1;chr1	691738;694661;695308;696431;700121;700615;701352;713721	692524;694836;695483;696614;700404;700782;701484;714626	-;-;-;-;-;-;-;-	2814	0	0	0	0	0	0
adamts9	NM_001257196	chr11;chr11;chr11;chr11;chr11;chr11;chr11;chr11;chr11;chr11;chr11;chr11;chr11;chr11;chr11;chr11;chr11;chr11;chr11;chr11;chr11;chr11;chr11;chr11;chr11;chr11;chr11;chr11;chr11;chr11	19159086;19162005;19164858;19167438;19167670;19168096;19171480;19174602;19175007;19175614;19182913;19183331;19185258;19187877;19188188;19190060;19190322;19190668;19193103;19193397;19194986;19197856;19204512;19205440;19208383;19210682;19212947;19225478;19226327;19227777	19159475;19162164;19165135;19167521;19167794;19168136;19171585;19174748;19175148;19175718;19183058;19183512;19185394;19187994;19188283;19190226;19190451;19190794;19193313;19193558;19195147;19197975;19204619;19205607;19208658;19210843;19213123;19225494;19226439;19227802	+;+;+;+;+;+;+;+;+;+;+;+;+;+;+;+;+;+;+;+;+;+;+;+;+;+;+;+;+;+	4383	0	0	0	0	0	0
adarb1a	NM_131610	chr22;chr22;chr22;chr22;chr22;chr22;chr22;chr22;chr22;chr22;chr22;chr22	12641580;12645405;12646327;12649291;12649574;12651290;12651544;12654389;12660981;12667945;12680680;12693658	12645297;12645583;12646508;12649459;12649725;12651458;12651658;12655326;12661052;12667971;12680737;12693845	-;-;-;-;-;-;-;-;-;-;-;-	5967	0	0	0	0	0	0
adar	NM_131596	chr16;chr16;chr16;chr16;chr16;chr16;chr16;chr16;chr16;chr16;chr16;chr16;chr16;chr16;chr16	23531583;23535791;23538555;23538899;23544106;23547058;23547420;23548495;23548760;23552249;23552456;23555264;23555861;23556057;23556289	23531668;23537884;23538750;23539047;23544241;23547296;23547573;23548666;23548853;23552368;23552586;23555446;23555973;23556184;23559531	+;+;+;+;+;+;+;+;+;+;+;+;+;+;+	7238	847	954	1171	1369	414	895
adat1	NM_001082887	chr25;chr25;chr25;chr25;chr25;chr25;chr25;chr25;chr25	34811070;34813692;34813836;34816505;34817853;34821456;34825690;34825910;34833286	34811336;34813760;34813890;34816635;34818390;34821601;34825789;34825996;34833482	+;+;+;+;+;+;+;+;+	1590	5	5	17	17	15	16
adat2	NM_001083097	chr20;chr20;chr20;chr20;chr20;chr20	37733753;37753858;37754145;37755352;37757001;37760237	37733931;37753930;37754251;37755502;37757105;37760412	-;-;-;-;-;-	791	14	18	25	22	41	24
adat3	NM_001005300	chr9;chr9;chr9;chr9	41035925;41035925;41039926;41040354	41037097;41037097;41040089;41040492	-;-;-;-	1476	68	65	98	82	68	91
adck1	NM_001123049	chr17;chr17;chr17;chr17;chr17;chr17;chr17;chr17;chr17;chr17	17492195;17502225;17544676;17550217;17586708;17592772;17595211;17647499;17755411;17756139	17493086;17502418;17544873;17550366;17586824;17592930;17595369;17647702;17755494;17756278	-;-;-;-;-;-;-;-;-;-	2297	61	88	85	155	96	144
adck5	NM_001202526	chr19;chr19;chr19;chr19;chr19;chr19;chr19;chr19;chr19;chr19;chr19;chr19;chr19;chr19;chr19	11855364;11862809;11862986;11865651;11872572;11873914;11875419;11877456;11877683;11877854;11879683;11879846;11886312;11890627;11891900	11855464;11862900;11863135;11865726;11872772;11874054;11875532;11877587;11877766;11877935;11879761;11879937;11886564;11890743;11892002	+;+;+;+;+;+;+;+;+;+;+;+;+;+;+	1817	51	29	91	181	61	160
adcy1a	NM_001168349	chr20;chr20;chr20;chr20;chr20;chr20;chr20;chr20;chr20;chr20;chr20;chr20;chr20;chr20;chr20;chr20;chr20;chr20;chr20;chr20	6894886;6898055;6901328;6903796;6904021;6911747;6915565;6918366;6923147;6926008;6926251;6936238;6942520;6944941;6948307;6950684;6962617;6967144;6988915;6999224	6895231;6898179;6901442;6903894;6904167;6911863;6915691;6918619;6923236;6926092;6926348;6936432;6942675;6945082;6948465;6950811;6962728;6967262;6989064;7000225	-;-;-;-;-;-;-;-;-;-;-;-;-;-;-;-;-;-;-;-	3766	0	0	0	1	0	4
adcy1b	NM_001168350	chr2;chr2;chr2;chr2;chr2;chr2;chr2;chr2;chr2;chr2;chr2;chr2;chr2;chr2;chr2;chr2;chr2	136346;137160;138581;138776;139094;141827;142348;143189;144105;144302;145409;146121;148812;149567;149986;151128;155157	136720;137284;138695;138874;139240;141943;142474;143448;144194;144386;145506;146315;148967;149708;150144;151255;155271	-;-;-;-;-;-;-;-;-;-;-;-;-;-;-;-;-	2533	0	0	0	1	0	1
adcy2b	NM_001099987	chr19;chr19;chr19;chr19;chr19;chr19;chr19;chr19;chr19;chr19;chr19;chr19;chr19;chr19;chr19;chr19;chr19;chr19;chr19;chr19;chr19;chr19;chr19;chr19;chr19	27609926;27610179;27615970;27616268;27620716;27623225;27625783;27633285;27634769;27636976;27643143;27648406;27648619;27658457;27658685;27659642;27675555;27676019;27683050;27683338;27687417;27696665;27719398;27739438;27776299	27610078;27610303;27616084;27616375;27620862;27623383;27625867;27633469;27634885;27637113;27643227;27648503;27648688;27658537;27658719;27659818;27675687;27676177;27683177;27683449;27687565;27696814;27719559;27739635;27776649	-;-;-;-;-;-;-;-;-;-;-;-;-;-;-;-;-;-;-;-;-;-;-;-;-	3420	4	5	0	9	0	0
adcy3a	NM_001162542	chr16;chr16;chr16;chr16;chr16;chr16;chr16;chr16;chr16;chr16;chr16;chr16;chr16;chr16;chr16;chr16;chr16;chr16;chr16;chr16	2515198;2517121;2518950;2521784;2523774;2525888;2527760;2528153;2530216;2534602;2536460;2537895;2539348;2540142;2542630;2543962;2544421;2545225;2550278;2557979	2515405;2517245;2519076;2521900;2523920;2526046;2527841;2528421;2530332;2534689;2536621;2538037;2539467;2540307;2542652;2544081;2544532;2545355;2550427;2558653	-;-;-;-;-;-;-;-;-;-;-;-;-;-;-;-;-;-;-;-	3241	0	0	0	5	1	7
adcy5	NM_001171585	chr9;chr9;chr9;chr9;chr9;chr9;chr9;chr9;chr9;chr9;chr9;chr9;chr9;chr9;chr9;chr9;chr9;chr9;chr9;chr9;chr9	37872577;37874213;37874551;37876599;37879102;37879460;37881297;37884606;37885118;37888349;37888923;37892654;37895784;37901780;37903905;37904999;37913565;37918357;37935773;37941470;38020966	37872850;37874337;37874755;37876862;37879231;37879480;37881472;37884770;37885234;37888436;37889020;37892798;37895806;37901917;37904046;37905157;37913692;37918468;37935894;37941619;38021992	-;-;-;-;-;-;-;-;-;-;-;-;-;-;-;-;-;-;-;-;-	3809	0	0	0	5	1	0
adcy7	NM_001166272	chr7;chr7;chr7;chr7;chr7;chr7;chr7;chr7;chr7;chr7;chr7;chr7;chr7;chr7;chr7;chr7;chr7;chr7;chr7;chr7;chr7;chr7;chr7;chr7;chr7	37767511;37769116;37774208;37777821;37778439;37781099;37781432;37785023;37786578;37786797;37787325;37787537;37787899;37788068;37789075;37791857;37792585;37792852;37793154;37795393;37796260;37799652;37799931;37800203;37812012	37767903;37769240;37774322;37777925;37778585;37781257;37781540;37785201;37786667;37786934;37787409;37787634;37787968;37788151;37789115;37792045;37792717;37793010;37793281;37795504;37796417;37799801;37800092;37800409;37812176	-;-;-;-;-;-;-;-;-;-;-;-;-;-;-;-;-;-;-;-;-;-;-;-;-	3501	1337	637	331	2339	1398	2015
adcy8	NM_001143752	chr2;chr2;chr2;chr2;chr2;chr2;chr2;chr2;chr2;chr2;chr2;chr2;chr2;chr2;chr2;chr2	42776090;42779009;42780579;42780873;42786561;42811251;42814851;42815213;42817321;42820598;42823922;42836340;42840103;42843670;42861571;42864342	42776708;42779123;42780671;42781019;42786719;42811332;42815023;42815302;42817522;42820698;42824119;42836610;42840261;42843797;42861682;42864474	-;-;-;-;-;-;-;-;-;-;-;-;-;-;-;-	2782	30	297	25	182	276	158
adcyap1a	NM_001328496	chr7;chr7;chr7;chr7;chr7;chr7;chr7;chr7;chr7;chr7;chr7;chr7	71547747;71547747;71548395;71548395;71550270;71550270;71550629;71550629;71552823;71552823;71553415;71556265	71548218;71548218;71548490;71548490;71550404;71550404;71550733;71550733;71552957;71553325;71553535;71556731	+;+;+;+;+;+;+;+;+;+;+;+	1899	0	0	0	0	0	0
adcyap1b	NM_214715	chr2;chr2;chr2;chr2;chr2;chr2;chr2;chr2;chr2	31297150;31297150;31300257;31300802;31300802;31301825;31301825;31302323;31302323	31299733;31299733;31300361;31300936;31300936;31301929;31301929;31302661;31302661	-;-;-;-;-;-;-;-;-	3268	0	0	0	3	0	0
adcyap1r1a	NM_001142926	chr2;chr2;chr2;chr2;chr2;chr2;chr2;chr2;chr2;chr2;chr2;chr2;chr2;chr2;chr2;chr2;chr2;chr2;chr2;chr2;chr2;chr2;chr2;chr2;chr2;chr2;chr2;chr2;chr2;chr2;chr2;chr2;chr2;chr2;chr2	50821840;50821840;50821840;50827533;50827533;50827533;50841631;50841631;50841631;50862524;50862524;50862524;50866684;50866684;50866684;50870712;50870712;50870712;50872330;50872330;50872330;50872495;50872495;50872495;50876214;50876217;50882334;50882334;50882334;50885684;50885684;50885684;50891521;50891521;50891521	50821989;50821989;50821989;50827628;50827628;50827628;50841736;50841736;50841736;50862655;50862655;50862655;50866837;50866837;50866837;50870772;50870772;50870772;50872399;50872399;50872399;50872586;50872586;50872586;50876297;50876297;50882463;50882463;50882463;50885725;50885725;50885725;50891937;50891937;50891937	+;+;+;+;+;+;+;+;+;+;+;+;+;+;+;+;+;+;+;+;+;+;+;+;+;+;+;+;+;+;+;+;+;+;+	1534	0	0	0	0	0	0
add1	NM_001079958	chr21;chr21;chr21;chr21;chr21;chr21;chr21;chr21;chr21;chr21;chr21;chr21;chr21;chr21;chr21	1990293;1996868;2004917;2014636;2016017;2025372;2028325;2030119;2031780;2033848;2034838;2035014;2036944;2041843;2067840	1991194;1996948;2005079;2014725;2016112;2025719;2028498;2030217;2031923;2033997;2034918;2035165;2037106;2042044;2067961	-;-;-;-;-;-;-;-;-;-;-;-;-;-;-	2967	2409	1697	3192	3378	1952	2892
add3a	NM_199663	chr22;chr22;chr22;chr22;chr22;chr22;chr22;chr22;chr22;chr22;chr22;chr22;chr22;chr22;chr22;chr22;chr22;chr22	30047276;30050176;30078709;30112390;30195256;30217204;30223214;30226787;30237789;30240903;30241185;30243253;30249107;30252527;30258007;30260603;30262855;30268883	30047333;30050257;30078800;30112442;30195478;30217342;30223365;30226867;30237938;30241046;30241283;30243426;30249358;30252643;30258090;30260705;30262935;30269681	+;+;+;+;+;+;+;+;+;+;+;+;+;+;+;+;+;+	2883	9563	5863	10586	9262	9080	8278
add3b	NM_001202527	chr17;chr17;chr17;chr17;chr17;chr17;chr17;chr17;chr17;chr17;chr17;chr17;chr17;chr17;chr17	20248177;20248668;20251190;20251690;20251888;20256468;20256855;20259266;20259616;20264004;20264766;20268322;20271211;20284512;20287335	20248546;20248775;20251307;20251779;20252004;20256728;20257025;20259364;20259759;20264153;20264846;20268473;20271343;20284753;20287530	-;-;-;-;-;-;-;-;-;-;-;-;-;-;-	2432	0	0	0	0	0	0
adgra2	NM_001318071	chr8;chr8;chr8;chr8;chr8;chr8;chr8;chr8;chr8;chr8;chr8;chr8;chr8;chr8;chr8;chr8;chr8;chr8;chr8	38026683;38028929;38034075;38043181;38043470;38045305;38045719;38048040;38049046;38049290;38051407;38051688;38053687;38058015;38058982;38059148;38064182;38104982;38158902	38028123;38029018;38034223;38043304;38043597;38045513;38045908;38048240;38049207;38049439;38051603;38051854;38053900;38058178;38059053;38059219;38064253;38105053;38159131	-;-;-;-;-;-;-;-;-;-;-;-;-;-;-;-;-;-;-	4104	0	0	0	3	0	0
adgra3	NM_001302224	chr7;chr7;chr7;chr7;chr7;chr7;chr7;chr7;chr7;chr7;chr7;chr7;chr7;chr7;chr7;chr7	70267090;70272259;70273412;70277496;70280015;70281728;70283273;70284920;70287429;70289619;70293277;70293699;70294050;70305285;70315852;70332964	70268473;70272354;70273557;70277619;70280139;70281936;70283373;70285083;70287593;70289832;70293437;70293770;70294121;70305356;70315923;70333181	-;-;-;-;-;-;-;-;-;-;-;-;-;-;-;-	3395	0	0	2	28	0	9
adgrg1	NM_001020481	chr7;chr7;chr7;chr7;chr7;chr7;chr7;chr7;chr7;chr7;chr7;chr7;chr7	28671151;28671512;28675445;28675631;28675994;28676312;28676508;28678552;28678772;28678981;28679753;28679893;28681636	28671275;28671786;28675544;28675893;28676112;28676415;28676550;28678668;28678894;28679095;28679801;28680336;28681705	-;-;-;-;-;-;-;-;-;-;-;-;-	1947	56	31	26	51	24	26
adgrg6	NM_001163291	chr20;chr20;chr20;chr20;chr20;chr20;chr20;chr20;chr20;chr20;chr20;chr20;chr20;chr20;chr20;chr20;chr20;chr20;chr20;chr20;chr20;chr20;chr20;chr20	37393136;37408147;37413795;37423014;37426356;37436945;37437172;37437308;37437775;37439414;37439669;37439836;37442366;37443598;37447817;37448605;37448753;37451748;37454428;37454816;37457407;37459110;37460218;37463293	37393224;37408500;37414415;37423076;37426424;37437027;37437224;37437349;37437914;37439528;37439757;37440037;37442531;37443738;37447936;37448650;37448859;37451875;37454696;37454918;37457690;37459211;37460370;37463309	+;+;+;+;+;+;+;+;+;+;+;+;+;+;+;+;+;+;+;+;+;+;+;+	3556	3	6	4	3	0	2
adgrl4	NM_213367	chr11;chr11;chr11;chr11;chr11;chr11;chr11;chr11;chr11;chr11;chr11;chr11;chr11;chr11;chr11;chr11	7383213;7383632;7385173;7385541;7388659;7388992;7392600;7392879;7393164;7395280;7395919;7404582;7404813;7405063;7409128;7410243	7383532;7383800;7385264;7385607;7388879;7389195;7392776;7393078;7393280;7395463;7396086;7404652;7404959;7405212;7409259;7410314	-;-;-;-;-;-;-;-;-;-;-;-;-;-;-;-	2491	13	0	0	1	0	0
adgrv1	NM_001001845	chr5;chr5;chr5;chr5;chr5;chr5;chr5;chr5;chr5;chr5;chr5;chr5;chr5;chr5;chr5;chr5;chr5;chr5;chr5;chr5;chr5;chr5;chr5;chr5;chr5;chr5;chr5;chr5;chr5;chr5;chr5;chr5;chr5;chr5;chr5;chr5;chr5;chr5;chr5;chr5;chr5;chr5;chr5;chr5;chr5;chr5;chr5;chr5;chr5;chr5;chr5;chr5;chr5;chr5;chr5;chr5;chr5;chr5;chr5;chr5;chr5;chr5;chr5;chr5;chr5;chr5;chr5;chr5;chr5;chr5;chr5;chr5;chr5;chr5;chr5;chr5;chr5;chr5;chr5;chr5…	48683447;48717247;48721800;48728160;48729687;48729883;48731611;48735640;48740760;48742784;48743458;48748517;48749867;48750731;48750989;48751245;48753140;48754979;48755966;48758499;48764637;48769797;48773180;48773436;48774961;48775261;48776467;48779085;48779823;48780962;48782863;48783187;48785201;48787609;48789350;48789586;48791792;48794168;48794464;48795676;48795860;48796405;48798083;48800607;488…	48683767;48717434;48721949;48728255;48729791;48729996;48732173;48735910;48741089;48742960;48743681;48748643;48750052;48750911;48751152;48751368;48753400;48755105;48756183;48759239;48765010;48769973;48773360;48773629;48775081;48775344;48776606;48779694;48780038;48781177;48783107;48783368;48786009;48787818;48789480;48789685;48791971;48794331;48794551;48795754;48795998;48796546;48798348;48800782;488…	+;+;+;+;+;+;+;+;+;+;+;+;+;+;+;+;+;+;+;+;+;+;+;+;+;+;+;+;+;+;+;+;+;+;+;+;+;+;+;+;+;+;+;+;+;+;+;+;+;+;+;+;+;+;+;+;+;+;+;+;+;+;+;+;+;+;+;+;+;+;+;+;+;+;+;+;+;+;+;+;+;+;+;+;+;+;+;+;+;+	19221	0	0	0	0	0	0
adh5	NM_131849_2	chr14;chr14;chr14;chr14;chr14;chr14;chr14;chr14;chr14;chr14_KZ115467v1_alt;chr14_KZ115467v1_alt;chr14_KZ115467v1_alt;chr14_KZ115467v1_alt;chr14_KZ115467v1_alt;chr14_KZ115467v1_alt;chr14_KZ115467v1_alt;chr14_KZ115467v1_alt;chr14_KZ115467v1_alt	43590824;43591126;43592494;43594278;43596576;43597833;43598087;43602264;43602923;218043;218341;219756;221543;223835;225092;225346;229523;230182	43591006;43591264;43592629;43594538;43596795;43597920;43598228;43602365;43602941;218225;218479;219891;221803;224054;225179;225487;229624;230200	-;-;-;-;-;-;-;-;-;-;-;-;-;-;-;-;-;-	2580	212	179	200	188	246	137
adh8a	NM_001001946_2	chr13;chr13;chr13;chr13;chr13;chr13;chr13;chr13;chr13;chr13_KZ115407v1_alt;chr13_KZ115407v1_alt;chr13_KZ115407v1_alt;chr13_KZ115407v1_alt;chr13_KZ115407v1_alt;chr13_KZ115407v1_alt;chr13_KZ115407v1_alt;chr13_KZ115407v1_alt;chr13_KZ115407v1_alt	12653974;12654339;12654553;12654789;12657729;12658029;12659073;12659287;12660252;93040;93405;93619;93855;96795;97095;98139;98353;99318	12654255;12654477;12654685;12655052;12657948;12658116;12659211;12659388;12660364;93321;93543;93751;94118;97014;97182;98277;98454;99430	-;-;-;-;-;-;-;-;-;-;-;-;-;-;-;-;-;-	2960	0	0	0	0	0	0
adh8b	NM_203460_2	chr13;chr13;chr13;chr13;chr13;chr13;chr13;chr13;chr13;chr13;chr13_KZ115407v1_alt;chr13_KZ115407v1_alt;chr13_KZ115407v1_alt;chr13_KZ115407v1_alt;chr13_KZ115407v1_alt;chr13_KZ115407v1_alt;chr13_KZ115407v1_alt;chr13_KZ115407v1_alt;chr13_KZ115407v1_alt;chr13_KZ115407v1_alt	12633260;12633553;12635560;12635770;12641912;12642210;12644564;12644793;12645544;12646605;72326;72619;74626;74836;80978;81276;83630;83859;84610;85671	12633475;12633691;12635689;12636030;12642131;12642297;12644705;12644894;12645581;12646752;72541;72757;74755;75096;81197;81363;83771;83960;84647;85818	-;-;-;-;-;-;-;-;-;-;-;-;-;-;-;-;-;-;-;-	2968	0	1	0	0	0	0
adhfe1	NM_207086	chr2;chr2;chr2;chr2;chr2;chr2;chr2;chr2;chr2;chr2;chr2;chr2;chr2;chr2	42095488;42098272;42098799;42101389;42102178;42102896;42104604;42105503;42105771;42107527;42108367;42108971;42109097;42109507	42096133;42098429;42098895;42101467;42102276;42103048;42104709;42105580;42105967;42107681;42108420;42109023;42109146;42109575	-;-;-;-;-;-;-;-;-;-;-;-;-;-	1994	9	17	6	25	10	19
adi1	NM_199668	chr17;chr17;chr17;chr17	51224421;51226542;51226754;51228831	51224595;51226661;51226933;51229735	+;+;+;+	1380	204	194	284	345	228	314
adipoqb	NM_001045425	chr2;chr2;chr2	4490615;4493942;4496290	4491356;4494237;4496355	-;-;-	1104	0	0	0	0	0	0
adipor1a	NM_001327754	chr11;chr11;chr11;chr11;chr11;chr11;chr11;chr11;chr11	24800070;24804556;24804733;24805041;24807958;24809641;24810344;24813061;24813355	24800273;24804632;24804930;24805154;24808129;24809827;24810531;24813254;24814539	+;+;+;+;+;+;+;+;+	2519	583	551	539	750	561	685
adipor1b	NM_213500	chr8;chr8;chr8;chr8;chr8;chr8	28358161;28358460;28359378;28360917;28361191;28364813	28358280;28358631;28359564;28361104;28361384;28365548	+;+;+;+;+;+	1597	1200	1101	1311	1446	1039	1384
adipor2	NM_001025506	chr4;chr4;chr4;chr4;chr4;chr4;chr4;chr4	8670667;8680767;8697183;8700009;8702614;8703977;8704573;8706238	8670748;8681049;8697347;8700180;8702800;8704164;8704766;8706712	+;+;+;+;+;+;+;+	1746	2554	2531	2961	3373	2122	2838
adka	NM_212791	chr13;chr13;chr13;chr13;chr13;chr13;chr13;chr13;chr13;chr13;chr13;chr13;chr13;chr13;chr13;chr13;chr13;chr13;chr13;chr13;chr13;chr13	24918594;24918594;24925915;24925915;24946193;24946193;24962725;24962725;24986191;24986191;25058867;25058867;25071834;25071834;25145020;25145020;25191762;25191762;25196703;25196703;25198012;25199115	24920153;24920153;24926001;24926001;24946307;24946307;24962760;24962760;24986361;24986361;25058975;25058975;25072006;25072006;25145098;25145098;25191815;25191815;25196777;25196777;25198102;25199279	-;-;-;-;-;-;-;-;-;-;-;-;-;-;-;-;-;-;-;-;-;-	2715	396	269	411	492	232	401
adkb	NM_198802	chr12;chr12;chr12;chr12;chr12;chr12;chr12;chr12;chr12;chr12;chr12	46842395;46848589;46849061;46850929;46852884;46855038;46857297;46860300;46860438;46863519;46867185	46842503;46848663;46849114;46851007;46853056;46855146;46857467;46860335;46860552;46863605;46868003	+;+;+;+;+;+;+;+;+;+;+	1827	757	680	1078	893	1217	853
adm2a	NM_001130135	chr4;chr4;chr4	9880647;9891270;9891789	9882162;9891491;9891829	-;-;-	1779	0	1	0	1	3	4
adma	NM_001326709	chr7;chr7;chr7;chr7	66874763;66876132;66876340;66876841	66876020;66876245;66876443;66876959	-;-;-;-	1595	35	23	30	57	53	70
admp	NM_131876	chr2;chr2;chr2;chr2;chr2	53484901;53489741;53494021;53497594;53500124	53485505;53489936;53494143;53497730;53500926	-;-;-;-;-	1864	0	0	0	0	0	0
adnp2a	NM_001098265	chr16;chr16;chr16;chr16;chr16	25373723;25373939;25377118;25380211;25380653	25373927;25376975;25377210;25380328;25380902	-;-;-;-;-	3703	300	251	171	458	295	391
adnp2b	NM_001080013	chr19;chr19;chr19;chr19	20785722;20788412;20788640;20788854	20785902;20788529;20788732;20792081	+;+;+;+	3620	1339	1087	1175	1615	820	1245
adnpa	NM_001080015_2	chr11;chr11;chr11;chr11;chr11_KZ115359v1_alt;chr11_KZ115359v1_alt;chr11_KZ115359v1_alt;chr11_KZ115359v1_alt	25403540;25405104;25405364;25405557;29482;31046;31306;31499	25403911;25405216;25405456;25408636;29853;31158;31398;34578	+;+;+;+;+;+;+;+	7316	0	1	0	0	0	0
adnpb	NM_001347570	chr23;chr23;chr23;chr23	20518503;20523617;20524438;20524638	20518851;20523732;20524530;20528533	+;+;+;+	4454	45	67	27	41	23	25
adoa	NM_001008634	chr12	8474868	8476513	+	1646	39	76	28	117	21	108
adob	NM_213193	chr17	43659940	43661745	+	1806	457	809	431	585	336	524
adora1b	NM_001128584	chr8;chr8	24122498;24134831	24123182;24135171	-;-	1026	0	0	0	0	0	0
adora2aa	NM_001039815	chr8_KZ115268v1_alt;chr8_KZ115268v1_alt	271656;280770	272034;281763	+;+	1373	14	14	19	1	38	2
adora2ab	NM_001040036	chr21;chr21	13301871;13310275	13302212;13311387	+;+	1455	437	202	249	454	158	309
adora2b	NM_001039813	chr5;chr5	62781578;62801024	62782371;62801393	-;-	1164	1626	938	924	1368	1288	1155
adpgk	NM_001079965_2	chr25;chr25;chr25;chr25;chr25;chr25;chr25;chr25;chr25_KZ115723v1_alt;chr25_KZ115723v1_alt;chr25_KZ115723v1_alt;chr25_KZ115723v1_alt;chr25_KZ115723v1_alt;chr25_KZ115723v1_alt;chr25_KZ115723v1_alt;chr25_KZ115723v1_alt	2707390;2712391;2713103;2715031;2716323;2719232;2721465;2723636;108413;113414;114126;116054;117346;120255;122488;124659	2708771;2712489;2713299;2715151;2716385;2719457;2721739;2723748;109794;113512;114322;116174;117408;120480;122762;124771	-;-;-;-;-;-;-;-;-;-;-;-;-;-;-;-	4952	1	1	0	0	0	0
adprh	NM_001003453	chr12;chr12;chr12;chr12;chr12;chr12;chr12;chr12	15148625;15165765;15172686;15172895;15177875;15178083;15188124;15195720	15148928;15165873;15172794;15172993;15177980;15178349;15188338;15196223	+;+;+;+;+;+;+;+	1713	35	27	23	33	45	36
adprhl1	NM_001006033	chr1;chr1;chr1;chr1;chr1;chr1;chr1;chr1;chr1	200293;200953;201011;201768;202080;202801;203029;204331;205953	200574;200990;201264;201900;202204;202941;203154;204495;206208	-;-;-;-;-;-;-;-;-	1520	1	5	2	1	1	0
adprhl2	NM_001004565_2	chr17;chr17;chr17;chr17;chr17;chr17;chr17_KZ115534v1_alt;chr17_KZ115534v1_alt;chr17_KZ115534v1_alt;chr17_KZ115534v1_alt;chr17_KZ115534v1_alt;chr17_KZ115534v1_alt	31611863;31614209;31614379;31616782;31618618;31618796;513949;516295;516465;518868;520704;520882	31612403;31614305;31614586;31616969;31618718;31619274;514489;516391;516672;519055;520804;521360	+;+;+;+;+;+;+;+;+;+;+;+	3228	0	0	0	1	0	0
adprm	NM_200421	chr12;chr12;chr12;chr12	288108;289077;289777;290753	288948;289199;290359;290784	-;-;-;-	1579	186	201	137	215	126	174
adra1aa	NM_001324454	chr8;chr8;chr8	5024468;5049682;5080072	5024800;5051311;5080889	+;+;+	2781	0	0	0	0	0	0
adra1bb	NM_001007358_2	chr14;chr14;chr14_KZ115467v1_alt;chr14_KZ115467v1_alt	43554490;43572016;180801;193835	43555565;43572764;181876;194583	+;+;+;+	3650	4	0	1	0	0	0
adra2a	NM_207637	chr22;chr22	29583588;29586456	29586078;29586609	-;-	2645	0	0	0	2	0	1
adra2b	NM_207638	chr8	40644871	40646400	+	1530	1	0	0	0	0	0
adra2c	NM_207639_2	chr1;chr1_KZ115038v1_alt	40992919;235954	40994217;237252	-;-	2598	0	0	0	0	0	0
adra2da	NM_194364	chr14;chr14	790166;792669	792657;792959	+;+	2783	0	1	0	2	0	0
adra2db	NM_194365_2	chr21;chr21_KZ115631v1_alt	32820175;158001	32821422;159248	+;+	2496	0	0	0	0	0	0
adrb1	NM_001128689	chr12	30442342	30443562	-	1221	0	0	0	0	0	0
adrb2a	NM_001102652	chr14	34829048	34830265	-	1218	35	63	24	68	35	19
adrb2b	NM_001089471	chr21;chr21	35078766;35082524	35082337;35082729	-;-	3778	0	0	0	0	0	0
adrb3a	NM_001128335	chr8;chr8	37700189;37737942	37701402;37738751	+;+	2024	5	0	1	5	2	1
adrb3b	NM_001135134	chr10;chr10;chr10	41199727;41205906;41214407	41199760;41207218;41214511	+;+;+	1452	1532	2032	729	604	4988	623
adrm1	NM_201013	chr23;chr23;chr23;chr23;chr23;chr23;chr23;chr23;chr23;chr23	9560975;9561562;9561855;9564164;9565553;9565738;9565900;9566365;9566750;9567070	9561121;9561776;9561971;9564287;9565633;9565810;9566159;9566522;9566852;9567306	+;+;+;+;+;+;+;+;+;+	1515	388	344	390	671	368	587
adsl	NM_199899_2	chr3;chr3;chr3;chr3;chr3;chr3;chr3;chr3;chr3;chr3;chr3;chr3;chr3;chr3_KZ114851v1_alt;chr3_KZ114851v1_alt;chr3_KZ114851v1_alt;chr3_KZ114851v1_alt;chr3_KZ114851v1_alt;chr3_KZ114851v1_alt;chr3_KZ114851v1_alt;chr3_KZ114851v1_alt;chr3_KZ114851v1_alt;chr3_KZ114851v1_alt;chr3_KZ114851v1_alt;chr3_KZ114851v1_alt;chr3_KZ114851v1_alt	24207243;24209670;24210748;24211687;24212122;24214517;24214722;24215763;24215917;24216140;24216982;24218169;24218471;36189;38616;39694;40633;41068;43463;43668;44709;44863;45086;45928;47115;47417	24207560;24209873;24210792;24211766;24212293;24214563;24214812;24215832;24216064;24216230;24217071;24218345;24218627;36506;38819;39738;40712;41239;43509;43758;44778;45010;45176;46017;47291;47573	+;+;+;+;+;+;+;+;+;+;+;+;+;+;+;+;+;+;+;+;+;+;+;+;+;+	3380	0	0	0	0	0	0
adss	NM_001017804	chr13;chr13;chr13;chr13;chr13;chr13;chr13;chr13;chr13;chr13;chr13;chr13;chr13	11489956;11493875;11494101;11494499;11497738;11500232;11500612;11503602;11505107;11508230;11510038;11518648;11536698	11490750;11494024;11494198;11494623;11497892;11500358;11500693;11503709;11505173;11508280;11510106;11518750;11536892	-;-;-;-;-;-;-;-;-;-;-;-;-	2125	311	347	301	615	182	399
adssl1	NM_214820	chr17;chr17;chr17;chr17;chr17;chr17;chr17;chr17;chr17;chr17;chr17;chr17;chr17;chr17	1323699;1330470;1332524;1335074;1335223;1339207;1339393;1341876;1346418;1349167;1350199;1351535;1353096;1354819	1323902;1330572;1332586;1335124;1335289;1339314;1339474;1342002;1346572;1349291;1350296;1351684;1354796;1355792	+;+;+;+;+;+;+;+;+;+;+;+;+;+	4008	7	0	0	2	0	1
adssl	NM_173237	chr21;chr21;chr21;chr21;chr21;chr21;chr21;chr21;chr21;chr21;chr21;chr21;chr21	26522638;26523156;26523411;26524892;26525096;26525272;26526323;26526486;26527720;26527982;26529239;26530321;26530650	26522853;26523258;26523479;26524942;26525162;26525379;26526404;26526612;26527874;26528106;26529336;26530470;26531031	+;+;+;+;+;+;+;+;+;+;+;+;+	1733	2942	2217	2827	4921	2184	4248
aebp1	NM_001324409	chr10;chr10;chr10;chr10;chr10;chr10;chr10;chr10;chr10;chr10;chr10;chr10;chr10;chr10;chr10;chr10;chr10;chr10;chr10;chr10	2807136;2811265;2812053;2813892;2814814;2816193;2816351;2818444;2820616;2822541;2824284;2826934;2828547;2828769;2829120;2831568;2832049;2834650;2834898;2836065	2807610;2811507;2812100;2813966;2814897;2816255;2816410;2818521;2820725;2822680;2824368;2827078;2828626;2828892;2829316;2831741;2832433;2834789;2834997;2836641	+;+;+;+;+;+;+;+;+;+;+;+;+;+;+;+;+;+;+;+	3383	0	1	0	0	7	0
aebp2	NM_213494	chr4;chr4;chr4;chr4;chr4;chr4;chr4;chr4	2927270;2928899;2932518;2934406;2934611;2936373;2936653;2944777	2928141;2929012;2932585;2934530;2934797;2936480;2936860;2945327	-;-;-;-;-;-;-;-	2233	589	308	314	638	272	588
aep1	NM_001013304	chr7;chr7	8373025;8374846	8374570;8374907	-;-	1608	0	0	0	0	0	0
aes	NM_200423_2	chr22;chr22;chr22;chr22;chr22;chr22;chr22;chr22_KZ115642v1_alt;chr22_KZ115642v1_alt;chr22_KZ115642v1_alt;chr22_KZ115642v1_alt;chr22_KZ115642v1_alt;chr22_KZ115642v1_alt;chr22_KZ115642v1_alt	21794039;21797889;21799462;21802692;21807649;21819413;21845303;118725;122639;124567;127892;132852;144683;172998	21795009;21797963;21799524;21802736;21807712;21819501;21845460;119695;122713;124629;127936;132915;144771;173155	-;-;-;-;-;-;-;-;-;-;-;-;-;-	2930	34	31	23	45	10	35
afap1l1a	NM_001030213_3	chr14;chr14;chr14;chr14;chr14;chr14;chr14;chr14;chr14;chr14;chr14;chr14;chr14;chr14;chr14;chr14;chr14;chr14;chr14;chr14;chr14_KZ114942v1_alt;chr14_KZ114942v1_alt;chr14_KZ114942v1_alt;chr14_KZ114942v1_alt;chr14_KZ114942v1_alt;chr14_KZ114942v1_alt;chr14_KZ114942v1_alt;chr14_KZ114942v1_alt;chr14_KZ114942v1_alt;chr14_KZ114942v1_alt;chr14_KZ114942v1_alt;chr14_KZ114942v1_alt;chr14_KZ114942v1_alt;chr14_…	34562848;34563324;34565475;34566895;34569945;34572468;34572473;34572628;34574882;34575272;34578028;34581970;34582242;34584508;34584791;34588033;34588706;34588875;34591260;34633852;65713;66189;68340;69760;72810;75333;75338;75493;77747;78137;80893;84835;85107;87373;87656;90898;91571;91740;94125;136717;65719;66195;68364;69772;72903;75393;75398;75553;77652;78046;80813;84755;85027;87294;87577;90817;91…	34563088;34563446;34565650;34567062;34570056;34572471;34572523;34572773;34575093;34575421;34578106;34582053;34582421;34584716;34584889;34588144;34588785;34588958;34591385;34633960;65953;66311;68515;69927;72921;75336;75388;75638;77958;78286;80971;84918;85286;87581;87754;91009;91650;91823;94250;136825;65959;66317;68539;69939;73014;75396;75448;75698;77863;78195;80891;84838;85206;87502;87675;90928;91…	-;-;-;-;-;-;-;-;-;-;-;-;-;-;-;-;-;-;-;-;-;-;-;-;-;-;-;-;-;-;-;-;-;-;-;-;-;-;-;-;-;-;-;-;-;-;-;-;-;-;-;-;-;-;-;-;-;-;-;-	7635	0	0	0	0	0	0
afap1l1b	NM_001077287	chr21;chr21;chr21;chr21;chr21;chr21;chr21;chr21;chr21;chr21;chr21;chr21;chr21;chr21;chr21;chr21;chr21;chr21;chr21	30418682;30419351;30423073;30424290;30424552;30425247;30425994;30427243;30427533;30434233;30434822;30436223;30436494;30438565;30438746;30441396;30441687;30441961;30467806	30418708;30419479;30423248;30424457;30424645;30425301;30426139;30427454;30427688;30434311;30434914;30436402;30436705;30438663;30438860;30441484;30441770;30442086;30467907	-;-;-;-;-;-;-;-;-;-;-;-;-;-;-;-;-;-;-	2342	224	90	397	1018	215	927
afg1la	NM_001199767	chr17;chr17;chr17;chr17;chr17;chr17;chr17;chr17;chr17;chr17;chr17;chr17;chr17	6765629;6770374;6773084;6773234;6776039;6776333;6777104;6778643;6782712;6782988;6784779;6787093;6789028	6765765;6770594;6773135;6773335;6776169;6776432;6777162;6778725;6782782;6783088;6784919;6787209;6789536	+;+;+;+;+;+;+;+;+;+;+;+;+	1824	155	78	70	193	87	171
afg1lb	NM_001025482	chr20;chr20;chr20;chr20;chr20;chr20;chr20;chr20;chr20;chr20;chr20;chr20;chr20	32337522;32339222;32339776;32348536;32349356;32351775;32382489;32393255;32398103;32399332;32399558;32403370;32405308	32337935;32339335;32339916;32348636;32349426;32351857;32382547;32393354;32398230;32399433;32399609;32403692;32405428	-;-;-;-;-;-;-;-;-;-;-;-;-	1809	87	83	111	139	168	85
afg3l2	NM_001111197	chr2;chr2;chr2;chr2;chr2;chr2;chr2;chr2;chr2;chr2;chr2;chr2;chr2;chr2;chr2;chr2;chr2	21452822;21455181;21455362;21455539;21456924;21457185;21458794;21459040;21459397;21459614;21461863;21462097;21462317;21463615;21463813;21466466;21468616	21452928;21455274;21455442;21455654;21457076;21457259;21458918;21459313;21459534;21459767;21461970;21462222;21462427;21463730;21464013;21466660;21469900	+;+;+;+;+;+;+;+;+;+;+;+;+;+;+;+;+	3459	485	656	759	736	455	708
afmid	NM_001017677	chr11;chr11;chr11;chr11;chr11;chr11;chr11;chr11;chr11;chr11	45139690;45141205;45141505;45141889;45143408;45147114;45147258;45147821;45148131;45148695	45140227;45141309;45141640;45141967;45143505;45147186;45147346;45147866;45148235;45148800	-;-;-;-;-;-;-;-;-;-	1375	68	113	212	377	302	278
afp4	NM_001045488	chr16;chr16;chr16;chr16	45914480;45914908;45917039;45917239	45914801;45915034;45917108;45917257	-;-;-;-	538	6	7	4	2	1	0
aftpha	NM_001145561	chr1;chr1;chr1;chr1;chr1;chr1;chr1;chr1;chr1;chr1	55095314;55098951;55101314;55103106;55104009;55104309;55105674;55108016;55108327;55109443	55095456;55100492;55101462;55103232;55104065;55104431;55105734;55108099;55108450;55109872	+;+;+;+;+;+;+;+;+;+	2840	647	595	492	727	421	670
aga	NM_001110281	chr14;chr14;chr14;chr14;chr14;chr14;chr14;chr14;chr14	36428441;36428864;36430243;36430548;36433478;36434183;36435379;36436872;36437103	36428769;36428997;36430350;36430623;36433589;36434295;36435491;36437025;36437249	-;-;-;-;-;-;-;-;-	1286	472	470	542	1016	611	992
agap2	NM_001080018	chr23;chr23;chr23;chr23;chr23;chr23;chr23;chr23;chr23;chr23;chr23;chr23;chr23;chr23;chr23;chr23;chr23;chr23	36675201;36679652;36681531;36681842;36683672;36688160;36689631;36690541;36694326;36695111;36697195;36697490;36700821;36701041;36703193;36703382;36705184;36724300	36675558;36679919;36681753;36681932;36683820;36688297;36689738;36690724;36694430;36695188;36697338;36697605;36700955;36701182;36703278;36703469;36705242;36724575	-;-;-;-;-;-;-;-;-;-;-;-;-;-;-;-;-;-	2748	3713	4079	4620	3565	5018	3366
agbl2	NM_001320148	chr25;chr25;chr25;chr25;chr25;chr25;chr25;chr25;chr25;chr25;chr25;chr25;chr25;chr25;chr25;chr25;chr25;chr25;chr25;chr25;chr25;chr25;chr25;chr25	28596992;28597319;28600089;28600337;28604409;28604529;28612122;28612654;28612901;28616928;28617113;28617461;28617665;28619202;28619401;28623648;28623910;28627752;28630444;28630681;28634921;28636715;28637605;28637838	28597241;28597447;28600191;28600452;28604442;28604729;28612179;28612767;28612987;28617032;28617179;28617573;28617765;28619328;28619560;28623790;28624315;28627985;28630594;28630788;28635106;28636858;28637668;28638098	-;-;-;-;-;-;-;-;-;-;-;-;-;-;-;-;-;-;-;-;-;-;-;-	3462	0	0	0	2	0	1
agbl4	NM_001017754	chr8;chr8;chr8;chr8;chr8	15633155;15754398;15951095;15988093;15991415	15633751;15754492;15951219;15988215;15991473	-;-;-;-;-	999	0	1	0	0	0	1
agbl5	NM_001004113	chr4;chr4;chr4;chr4;chr4;chr4;chr4;chr4;chr4;chr4;chr4;chr4;chr4;chr4;chr4;chr4	737539;740376;740863;743383;743529;747201;747684;749711;750512;751239;752872;753630;754707;755443;757394;760523	737935;740454;741002;743432;743656;747398;747844;750043;750681;751728;753050;753807;754876;755614;757615;760552	-;-;-;-;-;-;-;-;-;-;-;-;-;-;-;-	3097	293	478	797	466	357	359
agfg1a	NM_199835	chr15;chr15;chr15;chr15;chr15;chr15;chr15;chr15;chr15;chr15;chr15;chr15;chr15	35156418;35158636;35158931;35161980;35163444;35163603;35167099;35172197;35174433;35176750;35182031;35187634;35212109	35157196;35158721;35159080;35162090;35163523;35163762;35167302;35172316;35174592;35176912;35182146;35187727;35212411	-;-;-;-;-;-;-;-;-;-;-;-;-	2526	1802	1199	1584	1990	1619	1866
agfg1b	NM_200588	chr2;chr2;chr2;chr2;chr2;chr2;chr2;chr2;chr2;chr2;chr2;chr2	16460400;16463796;16463982;16466347;16466598;16469896;16472164;16472423;16474754;16474966;16475402;16478437	16460634;16463889;16464097;16466491;16466748;16470012;16472296;16472499;16474849;16475118;16475490;16479291	+;+;+;+;+;+;+;+;+;+;+;+	2261	384	393	697	427	639	411
aggf1	NM_001079982	chr21;chr21;chr21;chr21;chr21;chr21;chr21;chr21;chr21;chr21;chr21;chr21;chr21;chr21;chr21;chr21;chr21	7741780;7743104;7743315;7745208;7750524;7751276;7754603;7754736;7758257;7758461;7764702;7765002;7766899;7767181;7768662;7781503;7781646	7742166;7743203;7743442;7745287;7750689;7751377;7754654;7754838;7758457;7758725;7764905;7765139;7767101;7767280;7768881;7781559;7781697	-;-;-;-;-;-;-;-;-;-;-;-;-;-;-;-;-	2558	348	267	303	338	343	299
agk	NM_199880	chr18;chr18;chr18;chr18;chr18;chr18;chr18;chr18;chr18;chr18;chr18;chr18;chr18;chr18;chr18	20532618;20533129;20533413;20533593;20533749;20533920;20534040;20534220;20534383;20534861;20535003;20536506;20536703;20539301;20539487	20532847;20533168;20533493;20533667;20533841;20533952;20534134;20534289;20534462;20534918;20535150;20536603;20536773;20539385;20540709	+;+;+;+;+;+;+;+;+;+;+;+;+;+;+	2480	110	105	167	297	154	238
agla	NM_001172653	chr2;chr2;chr2;chr2;chr2;chr2;chr2;chr2;chr2;chr2;chr2;chr2;chr2;chr2;chr2;chr2;chr2;chr2;chr2;chr2;chr2;chr2;chr2;chr2;chr2;chr2;chr2;chr2;chr2;chr2;chr2;chr2;chr2;chr2	20472150;20473171;20475782;20477031;20478813;20487084;20487341;20489553;20489763;20490475;20490677;20492376;20496554;20499435;20499676;20501582;20503645;20505961;20506392;20507129;20509498;20511438;20511666;20514906;20515288;20516261;20517986;20518403;20518666;20520542;20522939;20523128;20523308;20526282	20472208;20473316;20475992;20477200;20479016;20487265;20487452;20489676;20489865;20490572;20490816;20492563;20496677;20499598;20499777;20501737;20503795;20506085;20506504;20507263;20509628;20511574;20511799;20515081;20515390;20516486;20518097;20518538;20518778;20520753;20523036;20523215;20523441;20526833	+;+;+;+;+;+;+;+;+;+;+;+;+;+;+;+;+;+;+;+;+;+;+;+;+;+;+;+;+;+;+;+;+;+	5159	2860	2783	3658	3613	1430	3239
agmat	NM_001077551	chr23;chr23;chr23;chr23;chr23;chr23;chr23	37482727;37485386;37485676;37485801;37488499;37489494;37489975	37483171;37485588;37485724;37485996;37488678;37489578;37490251	+;+;+;+;+;+;+	1435	3	5	9	6	3	3
agmo	NM_212883	chr15;chr15;chr15;chr15;chr15;chr15;chr15;chr15;chr15;chr15;chr15;chr15;chr15	34334721;34347455;34348876;34354093;34365135;34367515;34367873;34368157;34375149;34375391;34403306;34404447;34418295	34335283;34347560;34348958;34354209;34365269;34367594;34367938;34368223;34375244;34375494;34403457;34404577;34418525	-;-;-;-;-;-;-;-;-;-;-;-;-	1931	2	10	20	6	22	1
ago1	NM_001317223	chr16;chr16;chr16;chr16;chr16;chr16;chr16;chr16;chr16;chr16;chr16;chr16;chr16;chr16;chr16;chr16;chr16;chr16;chr16	51084467;51086419;51089276;51089454;51089994;51093124;51094692;51097306;51101719;51103193;51104861;51105961;51107664;51118062;51118294;51122057;51125424;51129801;51151590	51084650;51086618;51089377;51089588;51090188;51093214;51094851;51097490;51101852;51103315;51104980;51106108;51107751;51118196;51118430;51122238;51125544;51129987;51151948	-;-;-;-;-;-;-;-;-;-;-;-;-;-;-;-;-;-;-	2986	33	22	13	58	9	31
ago2	NM_001302222	chr19;chr19;chr19;chr19;chr19;chr19;chr19;chr19;chr19;chr19;chr19;chr19;chr19;chr19;chr19;chr19;chr19;chr19;chr19;chr19	41479987;41482327;41484762;41485031;41485274;41487818;41488031;41488253;41489909;41490151;41492223;41492421;41493483;41493757;41494491;41494754;41495547;41497168;41497387;41499392	41480213;41482374;41484945;41485151;41485455;41487954;41488165;41488340;41490056;41490270;41492345;41492554;41493667;41493916;41494581;41494948;41495681;41497269;41497586;41499617	+;+;+;+;+;+;+;+;+;+;+;+;+;+;+;+;+;+;+;+	2941	58	108	40	238	22	101
ago3b	NM_001160028	chr19;chr19;chr19;chr19;chr19;chr19;chr19;chr19;chr19;chr19;chr19;chr19;chr19;chr19;chr19;chr19;chr19;chr19;chr19	10661592;10667264;10667601;10668832;10669261;10671621;10672568;10673149;10674273;10674500;10677155;10677376;10678118;10678372;10681306;10682626;10682849;10683621;10685371	10662089;10667435;10667721;10669040;10669397;10671755;10672655;10673296;10674392;10674622;10677288;10677560;10678277;10678462;10681500;10682760;10682950;10683820;10685479	+;+;+;+;+;+;+;+;+;+;+;+;+;+;+;+;+;+;+	3062	162	42	18	204	18	147
ago4	NM_001252559	chr19;chr19;chr19;chr19;chr19;chr19;chr19;chr19;chr19;chr19;chr19;chr19;chr19;chr19;chr19;chr19;chr19;chr19	47800698;47802876;47805313;47806052;47807771;47809176;47810448;47811878;47816934;47818859;47819593;47820281;47820916;47821709;47822901;47823533;47825774;47832712	47800820;47803075;47805414;47806186;47808086;47809335;47810632;47812011;47817062;47818978;47819740;47820368;47821050;47821845;47823082;47823653;47825945;47832853	-;-;-;-;-;-;-;-;-;-;-;-;-;-;-;-;-;-	2729	1728	1228	1607	1816	1110	1495
agpat2	NM_001077732	chr21;chr21;chr21;chr21;chr21;chr21	7188943;7208543;7208917;7211215;7218016;7220711	7189280;7208676;7209092;7211310;7218088;7223170	+;+;+;+;+;+	3277	1541	1699	2883	1794	2293	1532
agpat3	NM_213425	chr1;chr1;chr1;chr1;chr1;chr1;chr1;chr1;chr1;chr1	46837747;46841662;46842815;46843187;46848544;46851462;46854077;46857040;46858965;46875277	46838823;46841860;46842890;46843289;46848697;46851623;46854246;46857273;46859028;46875461	-;-;-;-;-;-;-;-;-;-	2424	730	566	791	783	545	666
agpat4	NM_212992	chr13;chr13;chr13;chr13;chr13;chr13;chr13;chr13;chr13	35765317;35772890;35774901;35775274;35776570;35778947;35779275;35782760;35787604	35765484;35773110;35775070;35775435;35776723;35779049;35779350;35782958;35788217	+;+;+;+;+;+;+;+;+	1867	2131	1550	2067	2535	1250	2199
agpat5	NM_001076745	chr13;chr13;chr13;chr13;chr13;chr13;chr13;chr13	6257466;6266355;6267144;6268410;6270975;6271248;6271450;6278906	6259906;6266478;6267305;6268500;6271064;6271363;6271519;6279472	-;-;-;-;-;-;-;-	3661	1062	1180	1469	3062	912	2355
agpat9l	NM_001099450_2	chr5;chr5;chr5;chr5;chr5;chr5;chr5;chr5;chr5;chr5;chr5;chr5;chr5;chr5_KZ114859v1_alt;chr5_KZ114859v1_alt;chr5_KZ114859v1_alt;chr5_KZ114859v1_alt;chr5_KZ114859v1_alt;chr5_KZ114859v1_alt;chr5_KZ114859v1_alt;chr5_KZ114859v1_alt;chr5_KZ114859v1_alt;chr5_KZ114859v1_alt;chr5_KZ114859v1_alt;chr5_KZ114859v1_alt;chr5_KZ114859v1_alt	8919748;8924142;8928078;8932724;8934437;8936184;8940808;8946131;8952163;8952320;8955152;8955836;8956008;10420;14814;18750;23396;25109;26856;31480;36803;42835;42992;45824;46508;46680	8919827;8924315;8928144;8933018;8934511;8936273;8940901;8946246;8952218;8952405;8955280;8955915;8956521;10499;14987;18816;23690;25183;26945;31573;36918;42890;43077;45952;46587;47193	+;+;+;+;+;+;+;+;+;+;+;+;+;+;+;+;+;+;+;+;+;+;+;+;+;+	3712	0	0	0	0	0	1
agps	NM_200113	chr9;chr9;chr9;chr9;chr9;chr9;chr9;chr9;chr9;chr9;chr9;chr9;chr9;chr9;chr9;chr9;chr9;chr9;chr9;chr9	1589672;1595940;1596519;1599124;1601020;1601868;1602989;1604525;1609880;1610222;1613262;1614115;1617812;1621185;1623029;1626305;1627144;1627425;1629309;1639712	1589878;1595997;1596618;1599213;1601081;1601937;1603101;1604601;1609931;1610349;1613370;1614240;1617892;1621264;1623100;1626379;1627264;1627515;1629398;1639965	-;-;-;-;-;-;-;-;-;-;-;-;-;-;-;-;-;-;-;-	2056	129	115	184	281	99	176
agr1	NM_001099232	chr9;chr9;chr9;chr9;chr9;chr9;chr9;chr9	45591229;45591746;45597431;45597596;45600694;45600839;45601007;45602931	45591518;45591829;45597494;45597672;45600746;45600902;45601126;45603006	-;-;-;-;-;-;-;-	828	6	3	1	163	0	110
agr2	NM_001012481	chr19;chr19;chr19;chr19;chr19;chr19;chr19;chr19	30401547;30402227;30402397;30403171;30403341;30403493;30403790;30404039	30402138;30402310;30402460;30403247;30403393;30403556;30403922;30404099	-;-;-;-;-;-;-;-	1128	4	5	2	26	16	13
agrn	NM_001177452	chr23;chr23;chr23;chr23;chr23;chr23;chr23;chr23;chr23;chr23;chr23;chr23;chr23;chr23;chr23;chr23;chr23;chr23;chr23;chr23;chr23;chr23;chr23;chr23;chr23;chr23;chr23;chr23;chr23;chr23;chr23;chr23;chr23;chr23;chr23;chr23	23485858;23487629;23667584;23721461;23741626;23754282;23757702;23776361;23794532;23796912;23816457;23816715;23825389;23830076;23830846;23833534;23833741;23844497;23848167;23851977;23854643;23856598;23856945;23859947;23862007;23863535;23869157;23875347;23876712;23877052;23888104;23890830;23891477;23903233;23906137;23912322	23486216;23487890;23667622;23721676;23741850;23754506;23757908;23776582;23794732;23797112;23816599;23816820;23825505;23830240;23830989;23833658;23833846;23844823;23848292;23852104;23854757;23856717;23857286;23860139;23862222;23863764;23869291;23875437;23876876;23877163;23888220;23891013;23891564;23903457;23906240;23912479	+;+;+;+;+;+;+;+;+;+;+;+;+;+;+;+;+;+;+;+;+;+;+;+;+;+;+;+;+;+;+;+;+;+;+;+	6239	0	0	0	1	0	0
agrp	NM_001328012_2	chr7;chr7;chr7;chr7;chr7_KZ115236v1_alt;chr7_KZ115236v1_alt;chr7_KZ115236v1_alt;chr7_KZ115236v1_alt	35081150;35082291;35083024;35083280;346985;348126;348859;349115	35081599;35082370;35083146;35083302;347434;348205;348981;349137	-;-;-;-;-;-;-;-	1352	0	0	0	0	0	0
agt	NM_198063	chr13;chr13;chr13;chr13;chr13	23988453;23990034;23993265;23993615;23995459	23988487;23990823;23993535;23993765;23995874	+;+;+;+;+	1663	15	29	14	9	12	19
agtpbp1	NM_001024445	chr8;chr8;chr8;chr8;chr8;chr8;chr8;chr8;chr8;chr8;chr8;chr8;chr8;chr8;chr8;chr8;chr8;chr8;chr8;chr8;chr8;chr8;chr8;chr8;chr8;chr8	49885640;49890814;49893455;49895577;49898111;49899457;49901069;49902515;49902750;49906235;49906462;49907689;49908481;49909631;49911095;49912553;49912815;49916112;49916277;49916470;49917794;49920086;49920258;49925619;49928535;49935304	49885939;49890983;49893631;49895708;49898240;49899637;49901219;49902659;49902837;49906383;49906548;49907772;49908971;49909747;49911195;49912730;49913023;49916149;49916370;49916601;49917940;49920149;49920325;49925740;49928601;49935358	-;-;-;-;-;-;-;-;-;-;-;-;-;-;-;-;-;-;-;-;-;-;-;-;-;-	3677	72	72	53	173	27	66
agtr2	NM_001013350	chr5;chr5;chr5	23242440;23246537;23247923	23242600;23246608;23249494	+;+;+	1805	3	1	0	13	0	0
agtrap	NM_001201345_2	chr11;chr11;chr11;chr11;chr11;chr11_KZ115346v1_alt;chr11_KZ115346v1_alt;chr11_KZ115346v1_alt;chr11_KZ115346v1_alt;chr11_KZ115346v1_alt	16040553;16041212;16043899;16045389;16062612;211507;212166;214860;216350;233269	16040712;16041246;16044010;16045602;16062760;211666;212200;214971;216563;233417	+;+;+;+;+;+;+;+;+;+	1340	215	274	318	349	267	270
agxt2	NM_001033750	chr21;chr21;chr21;chr21;chr21;chr21;chr21;chr21;chr21;chr21;chr21;chr21;chr21;chr21	11139175;11144754;11144929;11147095;11149330;11151173;11153558;11156042;11158573;11161777;11166199;11168704;11172398;11174560	11139318;11144842;11145119;11147218;11149424;11151266;11153651;11156142;11158665;11161909;11166287;11168853;11172496;11175012	+;+;+;+;+;+;+;+;+;+;+;+;+;+	1949	0	13	4	0	0	1
agxta	NM_001002331	chr6;chr6;chr6;chr6;chr6;chr6;chr6;chr6;chr6;chr6;chr6	27112884;27113237;27113437;27115301;27115546;27115733;27115896;27117262;27118902;27119052;27123068	27113108;27113365;27113532;27115370;27115644;27115817;27115966;27117362;27118966;27119244;27123307	-;-;-;-;-;-;-;-;-;-;-	1374	10	9	7	9	3	6
agxtb	NM_213162	chr2;chr2;chr2;chr2;chr2;chr2;chr2;chr2;chr2;chr2;chr2	22677015;22677497;22677716;22680183;22683167;22683373;22683586;22686587;22686813;22686965;22688363	22677408;22677625;22677811;22680252;22683265;22683457;22683656;22686687;22686877;22687157;22688625	-;-;-;-;-;-;-;-;-;-;-	1566	42	56	27	64	23	42
ahcy	NM_199218	chr6;chr6;chr6;chr6;chr6;chr6;chr6;chr6;chr6;chr6	49926115;49930634;49933205;49938680;49944832;49946856;49948202;49963676;49965182;49965646	49926251;49930824;49933280;49938832;49944944;49947063;49948289;49963793;49965376;49966288	+;+;+;+;+;+;+;+;+;+	1922	817	748	787	1562	269	1227
ahcyl1	NM_201293	chr8;chr8;chr8;chr8;chr8;chr8;chr8;chr8;chr8;chr8;chr8;chr8;chr8;chr8;chr8;chr8;chr8	24971890;24976157;24976356;24976602;24978966;24979327;24982259;24983225;24984406;24984607;24985691;24986932;24987124;24988712;24991045;24993875;25010693	24973509;24976277;24976434;24976670;24979064;24979421;24982329;24983313;24984469;24984723;24985797;24987026;24987226;24988812;24991188;24993989;25011106	-;-;-;-;-;-;-;-;-;-;-;-;-;-;-;-;-	3503	2374	1703	2145	2485	1315	2267
ahcyl2	NM_201340	chr4;chr4;chr4;chr4;chr4;chr4;chr4;chr4;chr4;chr4;chr4;chr4;chr4;chr4;chr4;chr4;chr4	5026015;5026465;5028543;5028861;5031974;5032163;5038191;5038753;5039219;5039387;5042315;5042497;5042682;5044522;5046795;5048815;5091875	5026371;5026585;5028621;5028929;5032072;5032257;5038261;5038841;5039282;5039503;5042421;5042591;5042784;5044622;5046938;5048923;5092191	-;-;-;-;-;-;-;-;-;-;-;-;-;-;-;-;-	2137	782	621	807	966	597	921
ahi1	NM_001319989	chr17;chr17;chr17;chr17;chr17;chr17;chr17;chr17;chr17;chr17;chr17;chr17;chr17;chr17;chr17;chr17;chr17;chr17;chr17;chr17;chr17;chr17;chr17;chr17;chr17;chr17;chr17	8229868;8230387;8234868;8235038;8235291;8237603;8238337;8238695;8240956;8241080;8245785;8246000;8246255;8248897;8249089;8249409;8253191;8253409;8254868;8256343;8256519;8256815;8259730;8261473;8265322;8265550;8268304	8230295;8230466;8234959;8235200;8235353;8237661;8238451;8238726;8240998;8241270;8245925;8246130;8246373;8249003;8249318;8249532;8253323;8253561;8255053;8256438;8256711;8256989;8259842;8262011;8265446;8265598;8268406	-;-;-;-;-;-;-;-;-;-;-;-;-;-;-;-;-;-;-;-;-;-;-;-;-;-;-	3983	0	1	4	3	4	3
ahr1a	NM_131028	chr16;chr16;chr16;chr16;chr16;chr16;chr16;chr16;chr16;chr16;chr16;chr16	20012190;20013827;20014279;20017632;20019057;20019773;20022862;20023947;20025982;20029166;20037363;20037855	20012281;20014269;20015111;20017773;20019166;20019975;20022986;20024070;20026071;20029251;20037547;20038263	-;-;-;-;-;-;-;-;-;-;-;-	2842	0	0	0	0	0	0
ahr1b	NM_001024816	chr22;chr22;chr22;chr22;chr22;chr22;chr22;chr22;chr22;chr22;chr22	12979213;12982465;12984069;12985072;12985290;12986884;12989040;12991563;12998225;13040716;13042485	12980116;12983974;12984210;12985181;12985492;12987017;12989166;12991652;12998340;13040903;13042992	-;-;-;-;-;-;-;-;-;-;-	4032	8	15	0	6	0	3
ahr2	NM_131264	chr22;chr22;chr22;chr22;chr22;chr22;chr22;chr22;chr22;chr22;chr22;chr22	13046270;13050700;13051064;13052584;13052879;13053083;13053479;13053888;13057463;13063232;13143424;13164450	13050126;13051057;13052500;13052725;13052988;13053285;13053618;13054005;13057552;13063356;13143611;13164730	-;-;-;-;-;-;-;-;-;-;-;-	7049	9788	8656	6287	16217	2764	9927
ahrra	NM_001035265	chr24;chr24;chr24;chr24;chr24;chr24;chr24	42097936;42098540;42098817;42099406;42100997;42101587;42102023	42098028;42098676;42099001;42099509;42101577;42101998;42102249	+;+;+;+;+;+;+	1739	0	0	0	4	0	4
ahrrb	NM_001033920_2	chr2_KZ115052v1_alt;chr2_KZ115052v1_alt;chr2_KZ115052v1_alt;chr2_KZ115052v1_alt;chr2_KZ115052v1_alt;chr2_KZ115052v1_alt;chr2_KZ115052v1_alt;chr2_KZ115052v1_alt;chr2_KZ114849v1_alt;chr2_KZ114849v1_alt;chr2_KZ114849v1_alt;chr2_KZ114849v1_alt;chr2_KZ114849v1_alt;chr2_KZ114849v1_alt;chr2_KZ114849v1_alt;chr2_KZ114849v1_alt	247514;251217;254370;257471;263538;263743;294325;297566;256414;260093;270463;274603;281187;281393;312892;315409	248404;251401;254503;257576;263627;263840;294506;297658;257304;260277;270596;274708;281276;281490;313073;315501	-;-;-;-;-;-;-;-;-;-;-;-;-;-;-;-	3558	1	1	0	0	0	0
ahsa1a	NM_001045091	chr20;chr20;chr20;chr20;chr20;chr20;chr20;chr20;chr20	26967222;26969210;26970422;26970598;26970803;26972801;26973059;26973279;26973522	26967568;26969395;26970504;26970715;26970894;26972926;26973160;26973330;26974180	+;+;+;+;+;+;+;+;+	1765	2	0	0	1	0	7
ahsa1b	NM_212602	chr17;chr17;chr17;chr17;chr17;chr17;chr17;chr17;chr17	43850516;43853522;43853701;43853935;43855967;43856141;43858226;43859266;43863460	43851119;43853573;43853802;43854063;43856055;43856258;43858308;43859456;43863700	-;-;-;-;-;-;-;-;-	1609	627	486	514	1046	394	914
ahsg1	NM_212622	chr22;chr22;chr22;chr22;chr22;chr22;chr22;chr22;chr22	37874700;37875247;37875444;37876385;37878504;37879337;37880991;37881224;37881293	37874936;37875354;37875528;37876551;37878620;37879411;37881223;37881274;37881713	+;+;+;+;+;+;+;+;+	1494	23	31	9	6	1	1
ahsg2	NM_001100029	chr2;chr2;chr2;chr2;chr2;chr2;chr2	10134345;10135805;10135987;10136241;10136481;10137671;10141183	10134757;10135915;10136062;10136395;10136585;10137739;10141741	+;+;+;+;+;+;+	1488	11	9	3	0	0	2
aicda	NM_001008403	chr16;chr16;chr16;chr16;chr16	12660477;12661411;12661706;12662059;12665410	12660540;12661576;12661985;12662174;12665652	+;+;+;+;+	869	0	0	0	0	0	0
aida	NM_200790	chr20;chr20;chr20;chr20;chr20;chr20;chr20;chr20;chr20;chr20	51730627;51734509;51737188;51738934;51739258;51740728;51742521;51743884;51745849;51753262	51730912;51734575;51737241;51738988;51739321;51740831;51742643;51744006;51745966;51754693	+;+;+;+;+;+;+;+;+;+	2426	275	175	334	214	271	199
aif1l	NM_198870	chr5;chr5;chr5;chr5;chr5;chr5	34549417;34549756;34558729;34562213;34568786;34573780	34549555;34549817;34558795;34562254;34568948;34575502	+;+;+;+;+;+	2196	350	161	345	1116	12	991
aifm1	NM_200102_2	chr5;chr5;chr5;chr5;chr5;chr5;chr5;chr5;chr5;chr5;chr5;chr5;chr5;chr5;chr5;chr5;chr5;chr5_KZ115110v1_alt;chr5_KZ115110v1_alt;chr5_KZ115110v1_alt;chr5_KZ115110v1_alt;chr5_KZ115110v1_alt;chr5_KZ115110v1_alt;chr5_KZ115110v1_alt;chr5_KZ115110v1_alt;chr5_KZ115110v1_alt;chr5_KZ115110v1_alt;chr5_KZ115110v1_alt;chr5_KZ115110v1_alt;chr5_KZ115110v1_alt;chr5_KZ115110v1_alt;chr5_KZ115110v1_alt;chr5_KZ115110v…	22550614;22551078;22551875;22552150;22553060;22553387;22554988;22555289;22555704;22557198;22557351;22557621;22560351;22562028;22569317;22571562;22573523;65676;66140;66937;67212;68122;68449;70050;70351;70766;72260;72413;72683;75413;77090;84379;86624;88585	22551059;22551226;22552065;22552274;22553202;22553527;22555076;22555396;22555812;22557274;22557435;22557711;22560481;22562188;22569416;22571692;22573673;66121;66288;67127;67336;68264;68589;70138;70458;70874;72336;72497;72773;75543;77250;84478;86754;88735	-;-;-;-;-;-;-;-;-;-;-;-;-;-;-;-;-;-;-;-;-;-;-;-;-;-;-;-;-;-;-;-;-;-	4856	0	0	0	0	0	0
aifm2	NM_001200010	chr13;chr13;chr13;chr13;chr13;chr13;chr13;chr13;chr13	7241170;7242916;7243179;7243377;7243593;7246718;7251027;7255526;7258707	7241278;7243102;7243294;7243496;7243685;7246826;7251179;7255726;7259154	+;+;+;+;+;+;+;+;+	1536	173	160	221	556	262	488
aifm3	NM_001128413	chr5;chr5;chr5;chr5;chr5;chr5;chr5;chr5;chr5;chr5;chr5;chr5;chr5;chr5;chr5;chr5;chr5;chr5;chr5	12637823;12639718;12641690;12641908;12644193;12644544;12645952;12646391;12647511;12648064;12651231;12651616;12652183;12657865;12658063;12660800;12661034;12664205;12673529	12637865;12639822;12641765;12642006;12644310;12644620;12646015;12646462;12647626;12648194;12651322;12651702;12652295;12657961;12658107;12660909;12661143;12664418;12673559	-;-;-;-;-;-;-;-;-;-;-;-;-;-;-;-;-;-;-	1800	0	0	0	0	0	0
aifm4	NM_001080700	chr15;chr15;chr15;chr15;chr15;chr15;chr15;chr15;chr15;chr15;chr15;chr15;chr15;chr15;chr15;chr15;chr15;chr15	25438784;25439426;25439900;25440259;25441222;25441364;25442709;25442939;25444078;25444836;25445236;25445391;25445583;25445735;25446120;25446918;25447865;25448102	25438834;25439504;25440009;25440368;25441266;25441439;25442821;25443025;25444169;25444889;25445308;25445454;25445659;25445852;25446218;25446993;25447969;25448412	+;+;+;+;+;+;+;+;+;+;+;+;+;+;+;+;+;+	1740	0	0	0	17	0	1
aimp1	NM_001045851	chr1;chr1;chr1;chr1;chr1;chr1;chr1	50293979;50299129;50301829;50303937;50311056;50317592;50319397	50294087;50299262;50301942;50304092;50311261;50317760;50319654	+;+;+;+;+;+;+	1146	674	648	880	585	366	499
aimp2	NM_213338	chr3;chr3;chr3;chr3	61108356;61111277;61111770;61116032	61109102;61111511;61111988;61116258	-;-;-;-	1428	582	495	501	613	424	575
aip	NM_214712	chr1;chr1;chr1;chr1;chr1;chr1;chr1	39995074;39998789;40001706;40002027;40005903;40008790;40009119	39995175;39998971;40001894;40002203;40006044;40009022;40009755	+;+;+;+;+;+;+	1663	2390	1852	2325	3369	2513	2928
aire	NM_001110014	chr2;chr2;chr2;chr2;chr2;chr2;chr2;chr2;chr2;chr2;chr2;chr2;chr2;chr2	22808946;22811425;22811683;22817160;22817313;22817593;22819672;22819936;22821684;22821979;22823718;22823944;22824100;22825813	22809092;22811599;22811832;22817225;22817426;22817730;22819742;22820057;22821750;22822098;22823839;22824022;22824183;22826153	+;+;+;+;+;+;+;+;+;+;+;+;+;+	1796	0	4	0	2	2	0
ak1	NM_001003993	chr5;chr5;chr5;chr5;chr5;chr5;chr5	71699876;71700061;71702708;71703416;71705149;71708502;71721972	71699961;71700252;71702824;71703579;71705184;71708540;71722114	-;-;-;-;-;-;-	777	4219	4662	5635	1199	4080	985
ak2	NM_212596	chr19;chr19;chr19;chr19;chr19;chr19	35418686;35421677;35422334;35424286;35424494;35428717	35419557;35421749;35422428;35424396;35424619;35428873	-;-;-;-;-;-	1434	3809	4506	4938	3255	3608	2694
ak3	NM_213130	chr10;chr10;chr10;chr10;chr10	11000835;11003876;11008849;11009947;11011622	11002061;11003994;11009021;11010066;11011984	-;-;-;-;-	2002	520	589	973	605	850	525
ak4	NM_213299	chr6;chr6;chr6;chr6;chr6;chr6	31352148;31355689;31358516;31359794;31361119;31361480	31353724;31355807;31358688;31359913;31361277;31361546	-;-;-;-;-;-	2215	1060	1146	1603	1743	859	1692
ak5	NM_001100084	chr2;chr2;chr2;chr2;chr2;chr2;chr2;chr2;chr2;chr2;chr2;chr2;chr2;chr2	8846459;8856293;8860388;8863152;8868169;8870024;8897509;8923595;8995991;9025916;9039018;9057054;9057588;9059648	8846524;8856487;8860504;8863315;8868213;8870066;8897585;8923685;8996182;9026029;9039190;9057221;9057774;9059707	-;-;-;-;-;-;-;-;-;-;-;-;-;-	1692	0	0	0	0	0	1
ak5l	NM_001017540	chr5;chr5;chr5;chr5;chr5;chr5;chr5;chr5	64177506;64177947;64180934;64182322;64184512;64187190;64189202;64202775	64177867;64178033;64181125;64182435;64184684;64187363;64189388;64203101	-;-;-;-;-;-;-;-	1616	0	0	0	1	0	0
ak7a	NM_001172565	chr20;chr20;chr20;chr20;chr20;chr20;chr20;chr20;chr20;chr20;chr20;chr20;chr20;chr20;chr20;chr20;chr20;chr20	4742401;4742572;4745687;4747343;4750208;4750362;4751014;4751264;4753579;4753812;4756604;4756799;4759581;4759757;4761611;4764332;4766332;4766561	4742487;4742730;4745889;4747540;4750273;4750490;4751119;4751392;4753728;4753883;4756694;4756887;4759664;4759867;4761705;4764440;4766484;4766683	-;-;-;-;-;-;-;-;-;-;-;-;-;-;-;-;-;-	2154	3	2	0	1	2	0
ak7b	NM_001109698	chr17;chr17;chr17;chr17;chr17;chr17;chr17;chr17;chr17;chr17;chr17;chr17;chr17;chr17;chr17;chr17;chr17;chr17	18877919;18879098;18879355;18880912;18881538;18881693;18882295;18883958;18884342;18884587;18884757;18884934;18885110;18886986;18887208;18887875;18888091;18888855	18878291;18879256;18879575;18881109;18881591;18881821;18882388;18884086;18884491;18884664;18884847;18885022;18885193;18887096;18887302;18887986;18888270;18888959	-;-;-;-;-;-;-;-;-;-;-;-;-;-;-;-;-;-	2452	0	3	2	0	0	0
ak8	NM_001020644_3	chr5;chr5;chr5;chr5;chr5;chr5;chr5;chr5;chr5;chr5;chr5;chr5;chr5;chr5;chr5_KZ114864v1_alt;chr5_KZ114864v1_alt;chr5_KZ114864v1_alt;chr5_KZ114864v1_alt;chr5_KZ114864v1_alt;chr5_KZ114864v1_alt;chr5_KZ114864v1_alt;chr5_KZ114864v1_alt;chr5_KZ114864v1_alt;chr5_KZ114864v1_alt;chr5_KZ114864v1_alt;chr5_KZ114864v1_alt;chr5_KZ114864v1_alt;chr5_KZ114864v1_alt;chr5_KZ115118v1_alt;chr5_KZ115118v1_alt;chr5_KZ11…	29671677;29672423;29672644;29673551;29674635;29677184;29684070;29684316;29684815;29690658;29692278;29698767;29710475;29710671;31216;31962;32183;33090;34174;36723;43609;43855;44354;50197;51817;58306;70014;70210;31327;32075;32296;33203;34296;36848;44047;44293;44792;51985;53597;60027;71165;71361	29671755;29672562;29672728;29673600;29674745;29677252;29684151;29684387;29685018;29690789;29692367;29698908;29710555;29711947;31294;32101;32267;33139;34284;36791;43690;43926;44557;50328;51906;58447;70094;71486;31405;32214;32380;33252;34403;36916;44128;44364;44995;52116;53686;60168;71245;72631	+;+;+;+;+;+;+;+;+;+;+;+;+;+;+;+;+;+;+;+;+;+;+;+;+;+;+;+;+;+;+;+;+;+;+;+;+;+;+;+;+;+	7833	0	0	0	0	0	0
akap12b	NM_001281788	chr20;chr20;chr20;chr20;chr20;chr20;chr20	26408837;26408837;26412218;26412218;26420674;26435763;26467072	26410439;26410439;26416798;26416798;26420939;26435865;26467305	-;-;-;-;-;-;-	6787	0	0	3	12	0	0
akap17a	NM_200682	chr9;chr9;chr9;chr9;chr9;chr9;chr9	55748411;55748544;55756428;55760945;55762132;55771676;55772904	55748517;55751093;55756701;55761093;55762560;55772029;55772937	-;-;-;-;-;-;-	3897	452	570	532	710	428	596
akap1b	NM_001098179	chr15;chr15;chr15;chr15;chr15;chr15;chr15;chr15;chr15;chr15;chr15	30840393;30843352;30843507;30843663;30844270;30844507;30847282;30848111;30848449;30851697;30857197	30840845;30843417;30843580;30843730;30844420;30844684;30847409;30848237;30848582;30853246;30857350	-;-;-;-;-;-;-;-;-;-;-	3083	206	268	262	359	217	261
akap8l	NM_213219	chr1;chr1;chr1;chr1;chr1;chr1;chr1;chr1;chr1;chr1;chr1;chr1;chr1	59218067;59218830;59225375;59225604;59226028;59226266;59228298;59228419;59228550;59232047;59235005;59235892;59237059	59218755;59218925;59225505;59225709;59226169;59226374;59228331;59228465;59228667;59232542;59235230;59235939;59237167	-;-;-;-;-;-;-;-;-;-;-;-;-	2351	816	1098	1523	1804	1106	1605
akip1	NM_001044983_2	chr18;chr18;chr18;chr18;chr18_KZ115554v1_alt;chr18_KZ115554v1_alt;chr18_KZ115554v1_alt;chr18_KZ115554v1_alt	16950965;16952036;16953276;16953433;655737;656808;658048;658205	16951108;16952164;16953356;16953585;655880;656936;658128;658357	-;-;-;-;-;-;-;-	1014	0	0	0	0	0	0
akirin1	NM_001007186	chr16;chr16;chr16;chr16;chr16;chr16;chr16;chr16;chr16;chr16;chr16	33121217;33121217;33122682;33132472;33132472;33136844;33136844;33139939;33139939;33140150;33140150	33121655;33121655;33122747;33132618;33132618;33136978;33136978;33140010;33140010;33140580;33140580	+;+;+;+;+;+;+;+;+;+;+	1290	1097	790	879	1055	620	830
akirin2	NM_213294	chr20;chr20;chr20;chr20;chr20	2715944;2718576;2718814;2721800;2725306	2716632;2718647;2718963;2721931;2725787	-;-;-;-;-	1525	753	658	864	1125	552	891
akr1a1a	NM_001003783	chr5;chr5;chr5;chr5;chr5;chr5;chr5;chr5;chr5	41521047;41521270;41523070;41523264;41524170;41529242;41529474;41529753;41531606	41521186;41521356;41523142;41523463;41524365;41529393;41529593;41529854;41531625	-;-;-;-;-;-;-;-;-	1090	0	0	0	0	0	0
akr1a1b	NM_001017640_2	chr6;chr6;chr6;chr6;chr6;chr6;chr6;chr6;chr6;chr6;chr6_KZ114884v1_alt;chr6_KZ114884v1_alt;chr6_KZ114884v1_alt;chr6_KZ114884v1_alt;chr6_KZ114884v1_alt;chr6_KZ114884v1_alt;chr6_KZ114884v1_alt;chr6_KZ114884v1_alt;chr6_KZ114884v1_alt;chr6_KZ114884v1_alt	33918814;33920916;33921087;33921236;33921499;33921696;33923761;33924004;33924621;33925313;224180;227540;227711;227860;228123;228320;230364;230607;231224;231946	33918973;33921002;33921159;33921435;33921694;33921699;33923908;33924123;33924716;33925372;224339;227626;227783;228059;228318;228323;230511;230726;231319;232005	-;-;-;-;-;-;-;-;-;-;-;-;-;-;-;-;-;-;-;-	2288	121	88	131	204	129	174
akr1b1	NM_001002048	chr4;chr4;chr4;chr4;chr4;chr4;chr4;chr4;chr4;chr4	14900042;14900994;14901410;14903407;14903568;14903990;14905592;14905841;14906023;14906202	14900177;14901161;14901526;14903484;14903690;14904096;14905673;14905924;14906105;14906379	+;+;+;+;+;+;+;+;+;+	1156	22	26	55	42	16	32
akr7a3	NM_001002369	chr11;chr11;chr11;chr11;chr11;chr11;chr11	41838801;41840471;41841807;41842254;41844100;41844306;41845678	41839105;41840658;41841911;41842350;41844199;41844435;41846060	+;+;+;+;+;+;+	1308	452	455	665	591	644	601
akt1	NM_001281801	chr17;chr17;chr17;chr17;chr17;chr17;chr17;chr17;chr17;chr17;chr17;chr17;chr17	1453308;1499882;1506215;1508776;1511551;1512363;1513445;1514714;1515908;1527478;1528354;1532322;1533091	1453356;1500010;1506326;1508902;1511682;1512428;1513513;1514839;1516036;1527692;1528441;1532424;1533170	+;+;+;+;+;+;+;+;+;+;+;+;+	1425	674	577	733	1003	489	730
akt2	NM_198146	chr18;chr18;chr18;chr18;chr18;chr18;chr18;chr18;chr18;chr18;chr18;chr18;chr18;chr18	40711191;40717227;40720771;40720941;40726323;40726632;40726855;40727009;40727161;40729137;40731522;40737433;40737712;40753216	40712712;40717329;40720858;40721155;40726451;40726754;40726923;40727074;40727292;40729284;40731633;40737561;40737867;40753541	-;-;-;-;-;-;-;-;-;-;-;-;-;-	3318	1356	1238	1143	1895	986	1582
akt2l	NM_212815	chr10;chr10;chr10;chr10;chr10;chr10;chr10;chr10;chr10;chr10;chr10;chr10;chr10;chr10	311721;312294;313262;313481;314923;315506;316959;317120;317447;317911;319599;319905;320105;322628	311999;312396;313349;313695;315051;315628;317027;317185;317578;318055;319710;320033;320192;322769	-;-;-;-;-;-;-;-;-;-;-;-;-;-	1820	37	53	61	72	29	27
akt3a	NM_001197201	chr13;chr13;chr13;chr13;chr13;chr13;chr13;chr13;chr13;chr13;chr13;chr13;chr13;chr13;chr13	11175512;11184738;11188589;11188811;11197739;11204425;11207202;11207794;11212486;11217886;11226656;11233423;11360136;11378016;11378219	11176528;11184840;11188676;11189025;11197867;11204547;11207270;11207859;11212617;11218030;11226767;11233548;11360457;11378126;11378305	-;-;-;-;-;-;-;-;-;-;-;-;-;-;-	2845	264	201	218	333	192	248
aktip	NM_001320324	chr7;chr7;chr7;chr7;chr7;chr7;chr7;chr7;chr7;chr7;chr7;chr7;chr7;chr7;chr7;chr7;chr7;chr7;chr7;chr7;chr7;chr7;chr7;chr7;chr7;chr7;chr7;chr7;chr7;chr7	36467314;36467794;36467794;36470159;36470159;36470159;36472663;36472663;36472663;36473051;36473051;36473051;36475587;36475587;36475587;36476197;36476197;36476197;36476420;36476420;36476420;36476896;36476896;36476896;36482355;36482355;36482355;36482665;36482665;36482665	36467390;36467955;36467955;36470262;36470262;36470262;36472871;36472871;36472871;36473115;36473115;36473115;36475687;36475687;36475687;36476285;36476285;36476285;36476518;36476518;36476518;36477003;36477003;36477003;36482415;36482415;36482569;36483796;36483796;36483796	+;+;+;+;+;+;+;+;+;+;+;+;+;+;+;+;+;+;+;+;+;+;+;+;+;+;+;+;+;+	2361	1154	957	739	1546	1465	1369
alad	NM_001017645	chr5;chr5;chr5;chr5;chr5;chr5;chr5;chr5;chr5;chr5;chr5;chr5;chr5	54482976;54483153;54483932;54489128;54489425;54489634;54489775;54490530;54492775;54493022;54495374;54495556;54497006	54483141;54483378;54484061;54489214;54489512;54489689;54489863;54490613;54492910;54493118;54495424;54495678;54497040	-;-;-;-;-;-;-;-;-;-;-;-;-	1368	550	471	666	743	416	715
alas1	NM_201287	chr11;chr11;chr11;chr11;chr11;chr11;chr11;chr11;chr11;chr11	260763;261283;261550;262666;263083;264925;265360;266019;268715;269993	261089;261445;261818;262830;263262;265109;265582;266141;268891;270210	-;-;-;-;-;-;-;-;-;-	2030	8070	8653	11958	10692	5153	10169
alas2	NM_131682_2	chr8;chr8;chr8;chr8;chr8;chr8;chr8;chr8;chr8;chr8;chr8;chr8_KZ115258v1_alt;chr8_KZ115258v1_alt;chr8_KZ115258v1_alt;chr8_KZ115258v1_alt;chr8_KZ115258v1_alt;chr8_KZ115258v1_alt;chr8_KZ115258v1_alt;chr8_KZ115258v1_alt;chr8_KZ115258v1_alt;chr8_KZ115258v1_alt;chr8_KZ115258v1_alt	21353940;21356020;21357949;21358727;21360096;21361303;21362043;21364706;21364960;21367905;21368171;104616;106696;108625;109403;110772;111979;112719;115382;115636;118804;119070	21353967;21356181;21358119;21358804;21360318;21361487;21362222;21364870;21365228;21368067;21369028;104643;106857;108795;109480;110994;112163;112898;115546;115904;118966;119927	+;+;+;+;+;+;+;+;+;+;+;+;+;+;+;+;+;+;+;+;+;+	4964	0	0	0	0	0	0
alcama	NM_131000	chr10;chr10;chr10;chr10;chr10;chr10;chr10;chr10;chr10;chr10;chr10;chr10;chr10;chr10;chr10;chr10	28733021;28736876;28737256;28737651;28740667;28743752;28745537;28745767;28748729;28748975;28752225;28753859;28758966;28760952;28761348;28835554	28733190;28736999;28737370;28737677;28740796;28743873;28745663;28745879;28748861;28749099;28752398;28753946;28759030;28761171;28761454;28835770	-;-;-;-;-;-;-;-;-;-;-;-;-;-;-;-	2057	2	7	17	23	15	25
alcamb	NM_212634	chr15;chr15;chr15;chr15;chr15;chr15;chr15;chr15;chr15;chr15;chr15;chr15;chr15;chr15;chr15;chr15	19838458;19861271;19863063;19863644;19864090;19864483;19866987;19867188;19867450;19867664;19868453;19870070;19873177;19874999;19875246;19877777	19838673;19861377;19863267;19863708;19864177;19864656;19867111;19867320;19867562;19867790;19868571;19870208;19873206;19875113;19875356;19878992	+;+;+;+;+;+;+;+;+;+;+;+;+;+;+;+	3083	7	3	0	5	0	3
aldh16a1	NM_001079954	chr3;chr3;chr3;chr3;chr3;chr3;chr3;chr3;chr3;chr3;chr3;chr3;chr3;chr3;chr3;chr3	32080403;32081371;32082208;32083040;32083584;32085564;32087200;32087441;32087696;32087855;32092596;32095531;32095774;32096063;32096424;32098087	32080699;32081470;32082334;32083197;32083661;32085910;32087358;32087597;32087771;32087960;32092726;32095698;32095978;32096248;32096549;32098535	+;+;+;+;+;+;+;+;+;+;+;+;+;+;+;+	2870	376	324	511	418	298	424
aldh18a1	NM_001083546	chr12;chr12;chr12;chr12;chr12;chr12;chr12;chr12;chr12;chr12;chr12;chr12;chr12;chr12;chr12;chr12;chr12;chr12	30788904;30789611;30793040;30793311;30794470;30796280;30796956;30798012;30798350;30798581;30799827;30800031;30800940;30803089;30803553;30805315;30806605;30806792	30789022;30789712;30793191;30793460;30794574;30796438;30797046;30798136;30798494;30798654;30799926;30800251;30801077;30803284;30803674;30805501;30806700;30808932	+;+;+;+;+;+;+;+;+;+;+;+;+;+;+;+;+;+	4423	919	821	1078	1139	748	817
aldh1a2	NM_131850_2	chr7;chr7;chr7;chr7;chr7;chr7;chr7;chr7;chr7;chr7;chr7;chr7;chr7;chr7_KZ115233v1_alt;chr7_KZ115233v1_alt;chr7_KZ115233v1_alt;chr7_KZ115233v1_alt;chr7_KZ115233v1_alt;chr7_KZ115233v1_alt;chr7_KZ115233v1_alt;chr7_KZ115233v1_alt;chr7_KZ115233v1_alt;chr7_KZ115233v1_alt;chr7_KZ115233v1_alt;chr7_KZ115233v1_alt;chr7_KZ115233v1_alt	30327066;30327832;30330357;30330593;30331798;30333493;30341067;30341568;30342996;30348750;30351566;30352244;30367336;300671;301435;303960;304196;305401;307096;314670;315171;316599;322353;325169;325847;340939	30327753;30327906;30330514;30330757;30331982;30333595;30341180;30341696;30343057;30348879;30351706;30352348;30367514;301356;301509;304117;304360;305585;307198;314783;315299;316660;322482;325309;325951;341117	-;-;-;-;-;-;-;-;-;-;-;-;-;-;-;-;-;-;-;-;-;-;-;-;-;-	4466	0	0	0	0	0	0
aldh1a3	NM_001044745	chr7;chr7;chr7;chr7;chr7;chr7;chr7;chr7;chr7;chr7;chr7;chr7;chr7	9721702;9724417;9727314;9730232;9733761;9739755;9740796;9752200;9759891;9788392;9798036;9798981;9803001	9722119;9724491;9727471;9730396;9733945;9739857;9740909;9752328;9759952;9788521;9798176;9799085;9803108	-;-;-;-;-;-;-;-;-;-;-;-;-	1893	0	0	0	0	0	2
aldh1l1	NM_001198772_2	chr6;chr6;chr6;chr6;chr6;chr6;chr6;chr6;chr6;chr6;chr6;chr6;chr6;chr6;chr6;chr6;chr6;chr6;chr6;chr6;chr6;chr6;chr6;chr6_KZ115172v1_alt;chr6_KZ115172v1_alt;chr6_KZ115172v1_alt;chr6_KZ115172v1_alt;chr6_KZ115172v1_alt;chr6_KZ115172v1_alt;chr6_KZ115172v1_alt;chr6_KZ115172v1_alt;chr6_KZ115172v1_alt;chr6_KZ115172v1_alt;chr6_KZ115172v1_alt;chr6_KZ115172v1_alt;chr6_KZ115172v1_alt;chr6_KZ115172v1_alt;chr6…	22069100;22074194;22076396;22078728;22079022;22079197;22081979;22085634;22085929;22086115;22088049;22088255;22090200;22093233;22093447;22093645;22093906;22095824;22096041;22099443;22099691;22101416;22101757;83580;88660;90862;93191;93485;93660;96445;100134;100429;100615;102385;102591;104798;107609;107823;108021;108282;110144;110361;113755;114003;115729;116070	22069157;22074320;22076630;22078893;22079123;22079286;22082119;22085759;22086020;22086262;22088168;22088382;22090350;22093303;22093552;22093732;22093999;22095923;22096139;22099608;22099796;22101615;22101812;83637;88786;91096;93356;93586;93749;96585;100259;100520;100762;102504;102718;104948;107679;107928;108108;108375;110243;110459;113920;114108;115928;116125	+;+;+;+;+;+;+;+;+;+;+;+;+;+;+;+;+;+;+;+;+;+;+;+;+;+;+;+;+;+;+;+;+;+;+;+;+;+;+;+;+;+;+;+;+;+	5540	161	125	233	398	60	371
aldh2.1	NM_200490	chr5;chr5;chr5;chr5;chr5;chr5;chr5;chr5;chr5;chr5;chr5;chr5;chr5	69574673;69575463;69575662;69575999;69577872;69579093;69579339;69581907;69582139;69585034;69586600;69588639;69595346	69575045;69575577;69575819;69576163;69578056;69579195;69579452;69582035;69582250;69585113;69586740;69588743;69595487	-;-;-;-;-;-;-;-;-;-;-;-;-	1922	389	271	656	674	681	648
aldh2.2	NM_213301	chr5;chr5;chr5;chr5;chr5;chr5;chr5;chr5;chr5;chr5;chr5;chr5;chr5	69597164;69599169;69599369;69599782;69602096;69605909;69607315;69608193;69608426;69612203;69612610;69616544;69620543	69597521;69599283;69599526;69599946;69602280;69606011;69607428;69608321;69608537;69612282;69612750;69616648;69620753	-;-;-;-;-;-;-;-;-;-;-;-;-	1976	2470	1648	3318	5177	2991	4727
aldh3a2a	NM_212649	chr15;chr15;chr15;chr15;chr15;chr15;chr15;chr15;chr15;chr15;chr15	20830664;20832672;20832990;20833155;20835069;20835912;20836149;20836437;20837905;20838214;20839194	20831123;20832910;20833089;20833321;20835210;20836029;20836357;20836519;20838136;20838409;20839224	-;-;-;-;-;-;-;-;-;-;-	1977	185	266	397	229	490	189
aldh3a2b	NM_001328218	chr21;chr21;chr21;chr21;chr21;chr21;chr21;chr21;chr21;chr21;chr21	39029713;39030241;39033108;39037516;39038011;39042158;39042348;39047343;39053087;39056610;39058365	39029893;39030479;39033207;39037682;39038152;39042275;39042556;39047428;39053318;39056772;39058490	-;-;-;-;-;-;-;-;-;-;-	1763	236	159	177	362	70	274
aldh3b1	NM_173221	chr3;chr3;chr3;chr3;chr3;chr3;chr3;chr3;chr3;chr3	34120233;34121149;34121404;34121686;34122390;34122568;34122933;34125021;34125894;34128347	34120331;34121326;34121514;34121806;34122475;34122649;34123325;34125187;34125993;34128952	+;+;+;+;+;+;+;+;+;+	1943	46	13	36	103	45	116
aldh4a1	NM_201158	chr11;chr11;chr11;chr11;chr11;chr11;chr11;chr11;chr11;chr11;chr11;chr11;chr11;chr11;chr11	41936435;41938540;41940243;41941677;41942345;41946202;41948312;41950326;41952528;41955503;41955982;41956123;41957969;41958269;41959988	41936582;41938633;41940335;41941724;41942500;41946351;41948386;41950513;41952601;41955699;41956029;41956275;41958090;41958387;41960282	+;+;+;+;+;+;+;+;+;+;+;+;+;+;+	1960	31	40	38	53	50	75
aldh5a1	NM_001110468	chr16;chr16;chr16;chr16;chr16;chr16;chr16;chr16	36937118;36939958;36941694;36941949;36943698;36944167;36944421;36945156	36937642;36940116;36941837;36942092;36943814;36944337;36944504;36945619	-;-;-;-;-;-;-;-	1808	166	191	334	231	136	194
aldh6a1	NM_001002374	chr17;chr17;chr17;chr17;chr17;chr17;chr17;chr17;chr17;chr17;chr17;chr17	45073179;45076087;45082298;45085040;45089162;45093044;45093278;45096859;45099006;45100663;45103860;45104456	45073681;45076185;45082477;45085221;45089351;45093165;45093580;45096937;45099167;45100737;45103901;45104627	-;-;-;-;-;-;-;-;-;-;-;-	2109	1291	1458	1892	1797	7458	1602
aldh7a1	NM_212724	chr10;chr10;chr10;chr10;chr10;chr10;chr10;chr10;chr10;chr10;chr10;chr10;chr10;chr10;chr10;chr10;chr10;chr10	16006914;16007255;16009916;16010103;16010287;16012094;16015262;16015449;16016063;16017353;16017614;16019459;16019601;16019826;16020028;16024188;16024354;16027793	16007140;16007330;16009989;16010200;16010403;16012200;16015346;16015543;16016104;16017450;16017691;16019503;16019733;16019949;16020108;16024253;16024407;16027990	-;-;-;-;-;-;-;-;-;-;-;-;-;-;-;-;-;-	1798	624	463	781	1457	664	1265
aldh8a1	NM_001004540	chr23;chr23;chr23;chr23;chr23;chr23;chr23	31752604;31756100;31758499;31759877;31760127;31762733;31763491	31753157;31756261;31758755;31760026;31760282;31762880;31763708	-;-;-;-;-;-;-	1645	2258	2090	2030	2335	2250	2085
aldh9a1a.1	NM_201471_2	chr8;chr8;chr8;chr8;chr8;chr8;chr8;chr8;chr8;chr8;chr8;chr8;chr8_KZ115257v1_alt;chr8_KZ115257v1_alt;chr8_KZ115257v1_alt;chr8_KZ115257v1_alt;chr8_KZ115257v1_alt;chr8_KZ115257v1_alt;chr8_KZ115257v1_alt;chr8_KZ115257v1_alt;chr8_KZ115257v1_alt;chr8_KZ115257v1_alt;chr8_KZ115257v1_alt;chr8_KZ115257v1_alt	21095128;21095809;21097238;21097746;21098193;21098671;21099500;21100026;21100256;21101730;21102873;21103186;129586;130267;132640;133203;133651;134129;134955;135481;135711;137822;138962;139275	21095629;21095921;21097379;21097833;21098381;21098811;21099696;21100160;21100385;21101875;21103041;21103238;130087;130379;132781;133290;133839;134269;135151;135615;135840;137967;139130;139327	-;-;-;-;-;-;-;-;-;-;-;-;-;-;-;-;-;-;-;-;-;-;-;-	4010	858	888	1009	688	677	593
aldh9a1a.2	NM_001126480	chr8;chr8;chr8;chr8;chr8;chr8;chr8;chr8;chr8;chr8;chr8	21082361;21083890;21086717;21087203;21087829;21088358;21089773;21090338;21090569;21090985;21091788	21083196;21084002;21086858;21087290;21088017;21088498;21089969;21090472;21090698;21091130;21091961	-;-;-;-;-;-;-;-;-;-;-	2291	21	19	24	15	16	16
aldh9a1b	NM_201508	chr2;chr2;chr2;chr2;chr2;chr2;chr2;chr2;chr2;chr2;chr2;chr2	6067371;6067747;6071517;6073584;6073836;6074080;6077244;6082665;6085761;6087198;6089405;6091589	6067398;6067945;6071662;6073713;6073970;6074276;6077384;6082853;6085848;6087339;6089517;6092062	+;+;+;+;+;+;+;+;+;+;+;+	1982	33	8	46	63	20	47
aldoaa	NM_194377	chr3;chr3;chr3;chr3;chr3;chr3;chr3	39568300;39568787;39569868;39570711;39573579;39574843;39576568	39568407;39568905;39570134;39570871;39573837;39575042;39577052	+;+;+;+;+;+;+	1599	17723	17920	15936	21080	11578	18671
aldoab	NM_213215	chr12;chr12;chr12;chr12;chr12;chr12;chr12	4052180;4057014;4057678;4061469;4061946;4064245;4069811	4052523;4057213;4057936;4061629;4062212;4064361;4069833	-;-;-;-;-;-;-	1371	119	80	94	200	30	161
aldob	NM_194367	chr14;chr14;chr14;chr14;chr14;chr14;chr14;chr14;chr14	21106455;21107271;21108613;21109012;21111410;21111669;21111842;21112101;21114873	21106653;21107383;21108824;21109066;21111570;21111752;21112016;21112300;21115194	+;+;+;+;+;+;+;+;+	1521	209	228	182	94	76	77
aldoca	NM_001029952	chr15_KZ115479v1_alt;chr15_KZ115479v1_alt;chr15_KZ115479v1_alt;chr15_KZ115479v1_alt;chr15_KZ115479v1_alt;chr15_KZ115479v1_alt;chr15_KZ115479v1_alt;chr15_KZ115479v1_alt;chr15_KZ115479v1_alt	87715;91977;92258;94644;94806;97203;100106;100399;103667	88437;92176;92432;94727;94966;97257;100317;100528;103731	-;-;-;-;-;-;-;-;-	1805	0	1	1	0	0	0
aldocb	NM_194384	chr21;chr21;chr21;chr21;chr21;chr21;chr21;chr21;chr21	39609482;39613689;39618241;39618513;39622155;39622395;39625691;39628638;39639908	39610457;39613888;39618415;39618596;39622315;39622449;39625902;39628771;39639954	-;-;-;-;-;-;-;-;-	2044	12604	10104	13127	18662	13095	17739
alg10	NM_001327833	chr4;chr4;chr4	28374628;28377215;28378811	28374950;28377412;28380716	+;+;+	2427	69	86	101	209	87	137
alg11	NM_001281826_2	chr1;chr1;chr1;chr1;chr1;chr1;chr1;chr1;chr1;chr1;chr1_KZ115026v1_alt;chr1_KZ115026v1_alt;chr1_KZ115026v1_alt;chr1_KZ115026v1_alt;chr1_KZ115026v1_alt;chr1_KZ115026v1_alt;chr1_KZ115026v1_alt;chr1_KZ115026v1_alt;chr1_KZ115026v1_alt;chr1_KZ115026v1_alt	29750951;29750951;29754452;29754452;29756931;29756931;29757980;29757980;29758856;29758856;174546;174546;178046;178046;180525;180525;181574;181574;182450;182450	29752518;29752518;29755029;29755029;29757302;29757302;29758114;29758201;29758947;29758947;176112;176112;178623;178623;180896;180896;181708;181795;182541;182541	-;-;-;-;-;-;-;-;-;-;-;-;-;-;-;-;-;-;-;-	5663	0	0	0	0	0	0
alg12	NM_001098749_2	chr4;chr4;chr4;chr4;chr4;chr4;chr4;chr4;chr4;chr4_KZ115095v1_alt;chr4_KZ115095v1_alt;chr4_KZ115095v1_alt;chr4_KZ115095v1_alt;chr4_KZ115095v1_alt;chr4_KZ115095v1_alt;chr4_KZ115095v1_alt;chr4_KZ115095v1_alt;chr4_KZ115095v1_alt	27100531;27104164;27104379;27104902;27105232;27106288;27108724;27108972;27109134;61546;65179;65394;65917;66247;67303;69739;69987;70149	27100706;27104296;27104552;27105096;27105335;27106511;27108893;27109047;27109428;61721;65311;65567;66111;66350;67526;69908;70062;70443	+;+;+;+;+;+;+;+;+;+;+;+;+;+;+;+;+;+	3094	0	1	0	0	0	0
alg13	NM_001031838	chr21;chr21;chr21;chr21;chr21;chr21;chr21;chr21;chr21;chr21;chr21;chr21;chr21;chr21;chr21;chr21;chr21;chr21;chr21;chr21;chr21;chr21;chr21;chr21;chr21	34233498;34233992;34235112;34235245;34235503;34235750;34240064;34240212;34244543;34246473;34247271;34247515;34247714;34254454;34254662;34254938;34257889;34258074;34259509;34259815;34260573;34260836;34261104;34261250;34261526	34233893;34234175;34235152;34235340;34235674;34235821;34240122;34240247;34244687;34246617;34247381;34247611;34247758;34254569;34254762;34255002;34257997;34258155;34259671;34259896;34260645;34260882;34261154;34261333;34261784	-;-;-;-;-;-;-;-;-;-;-;-;-;-;-;-;-;-;-;-;-;-;-;-;-	2831	0	0	0	18	0	12
alg14	NM_001006092_3	chr24;chr24;chr24;chr24;chr24_KZ115719v1_alt;chr24_KZ115719v1_alt;chr24_KZ115719v1_alt;chr24_KZ115719v1_alt;chr24_KZ114992v1_alt;chr24_KZ114992v1_alt;chr24_KZ114992v1_alt;chr24_KZ114992v1_alt	31201205;31218892;31219964;31222880;21931;40751;44014;45780;21931;39618;40690;43606	31201462;31219014;31220115;31223205;22185;40876;44165;46105;22188;39740;40841;43931	-;-;-;-;-;-;-;-;-;-;-;-	2577	0	0	0	0	0	0
alg1	NM_199867	chr3;chr3;chr3;chr3;chr3;chr3;chr3;chr3;chr3;chr3;chr3;chr3;chr3	28860292;28860759;28860927;28861112;28864952;28865470;28865757;28865965;28866595;28866881;28867762;28867947;28869278	28860582;28860836;28861030;28861260;28865041;28865580;28865878;28866003;28866654;28866991;28867876;28868022;28869641	+;+;+;+;+;+;+;+;+;+;+;+;+	1710	178	147	280	286	167	233
alg2	NM_001104936	chr16;chr16;chr16	27215938;27222766;27223965	27217399;27223091;27224074	-;-;-	1898	335	218	166	550	87	440
alg3	NM_001020696	chr2;chr2;chr2;chr2;chr2;chr2;chr2;chr2;chr2	44972738;44973604;44975057;44975850;44977668;44977889;44978262;44978614;44980260	44972953;44973703;44975204;44976010;44977788;44978094;44978338;44978758;44981343	+;+;+;+;+;+;+;+;+	2258	639	566	629	704	584	575
alg5	NM_001045354	chr10;chr10;chr10;chr10;chr10;chr10;chr10;chr10;chr10;chr10	34984617;34985170;34989078;34991548;34991760;34992355;34992538;34992844;34998156;35002373	34984973;34985255;34989229;34991607;34991873;34992447;34992606;34992890;34998324;35002558	-;-;-;-;-;-;-;-;-;-	1333	889	793	1072	1186	853	1267
alg6	NM_001003784	chr6;chr6;chr6;chr6;chr6;chr6;chr6;chr6;chr6;chr6;chr6;chr6;chr6;chr6	32065096;32068303;32071895;32074096;32074257;32075763;32080632;32084756;32085047;32085193;32085830;32086011;32086560;32086924	32065611;32068498;32071963;32074166;32074341;32075848;32080767;32084941;32085111;32085275;32085918;32086100;32086644;32087108	-;-;-;-;-;-;-;-;-;-;-;-;-;-	1942	296	196	347	522	270	354
alg8	NM_001017647	chr21;chr21;chr21;chr21;chr21;chr21;chr21;chr21;chr21;chr21;chr21;chr21;chr21	22892836;22893180;22894160;22894711;22894930;22895151;22895368;22898475;22898755;22900386;22900621;22900796;22900966	22892982;22893258;22894353;22894817;22894997;22895277;22895471;22898595;22898894;22900525;22900718;22900868;22901406	+;+;+;+;+;+;+;+;+;+;+;+;+	1839	27	14	68	148	22	143
alg9	NM_200625	chr5;chr5;chr5;chr5;chr5;chr5;chr5;chr5;chr5;chr5;chr5;chr5;chr5;chr5;chr5	57743815;57744623;57747062;57747489;57747658;57750208;57751101;57751593;57751840;57753694;57755402;57755726;57757337;57759084;57762381	57743985;57744758;57747196;57747559;57747746;57750343;57751188;57751698;57751962;57753848;57755531;57755873;57757466;57759214;57763183	+;+;+;+;+;+;+;+;+;+;+;+;+;+;+	2552	411	270	432	645	333	676
alkbh1	NM_001020691	chr17;chr17;chr17;chr17;chr17;chr17	17764992;17765571;17768052;17768503;17772672;17774684	17765126;17765679;17768214;17768593;17772865;17775192	+;+;+;+;+;+	1201	88	118	76	127	106	129
alkbh2	NM_001256684_2	chr5;chr5;chr5;chr5;chr5_KZ115140v1_alt;chr5_KZ115140v1_alt;chr5_KZ115140v1_alt;chr5_KZ115140v1_alt	41799786;41801830;41803553;41804282;45481;47523;49246;49975	41800506;41802028;41803810;41804389;46201;47721;49503;50082	-;-;-;-;-;-;-;-	2572	0	0	0	0	0	0
alkbh3	NM_001003511	chr25;chr25;chr25;chr25;chr25;chr25;chr25;chr25;chr25;chr25	30233745;30238021;30240657;30240810;30240936;30244019;30249051;30251639;30255685;30262915	30233785;30238113;30240736;30240844;30240983;30244125;30249139;30251848;30255783;30263369	+;+;+;+;+;+;+;+;+;+	1257	137	180	266	247	168	219
alkbh4	NM_001326370	chr5;chr5;chr5;chr5;chr5;chr5	61467625;61467625;61469957;61469985;61472145;61472145	61467757;61467757;61470151;61470151;61472766;61472766	+;+;+;+;+;+	950	57	54	65	144	63	120
alkbh5	NM_001077387	chr1;chr1;chr1;chr1	8508753;8511596;8511769;8516284	8509789;8511676;8511894;8516590	+;+;+;+	1551	270	393	385	443	419	365
alkbh6	NM_001005390	chr5;chr5;chr5;chr5;chr5;chr5	36650096;36650468;36650643;36653466;36653693;36653874	36650331;36650536;36650703;36653617;36653791;36654698	+;+;+;+;+;+	1442	26	26	40	55	17	54
alkbh7	NM_001017609	chr3;chr3;chr3;chr3	33918510;33921039;33921293;33921549	33918894;33921212;33921417;33922150	+;+;+;+	1286	278	324	406	504	372	429
allc	NM_001002716	chr20;chr20;chr20;chr20;chr20;chr20;chr20;chr20;chr20;chr20;chr20	30355440;30356189;30361139;30361322;30361738;30366905;30367135;30368931;30369384;30369545;30370734	30356093;30356316;30361247;30361395;30361893;30367037;30367214;30369050;30369471;30369595;30370884	-;-;-;-;-;-;-;-;-;-;-	1744	0	3	1	1	0	1
alox12	NM_199618	chr7;chr7;chr7;chr7;chr7;chr7;chr7;chr7;chr7;chr7;chr7;chr7;chr7;chr7;chr7;chr7	26029733;26029980;26032866;26036107;26036397;26036555;26036790;26037729;26037990;26039105;26039412;26041816;26042072;26043753;26045758;26046460	26029900;26030025;26033009;26036311;26036478;26036677;26036896;26037901;26038133;26039308;26039498;26041985;26042193;26043853;26045928;26047946	+;+;+;+;+;+;+;+;+;+;+;+;+;+;+;+	3534	11373	10248	10447	11497	10741	9445
alox5a	NM_001303262	chr13;chr13;chr13;chr13;chr13;chr13;chr13;chr13;chr13;chr13;chr13;chr13;chr13;chr13	18127662;18130881;18131144;18136037;18136237;18138701;18141946;18144787;18145148;18147714;18155830;18167543;18167706;18174701	18128454;18131051;18131244;18136158;18136415;18138787;18142149;18144933;18145320;18147820;18155952;18167624;18167904;18174864	-;-;-;-;-;-;-;-;-;-;-;-;-;-	2652	6155	6013	6828	7948	5560	5737
alox5ap	NM_200061	chr10;chr10;chr10;chr10;chr10	36458576;36459518;36461905;36462339;36462783	36458695;36459602;36461975;36462420;36463837	+;+;+;+;+	1413	7105	5621	7712	9300	6042	7880
alox5b.2	NM_001045331	chr15;chr15;chr15;chr15;chr15;chr15;chr15;chr15;chr15;chr15;chr15;chr15;chr15;chr15;chr15	963319;966713;968681;968959;969217;969482;970216;970867;971122;971604;971880;972140;973345;973536;975921	963361;966866;968879;969040;969339;969585;970388;971013;971331;971690;972056;972266;973445;973706;976353	+;+;+;+;+;+;+;+;+;+;+;+;+;+;+	2331	0	0	0	3	1	1
alox5b.3	NM_001020578	chr15;chr15;chr15;chr15;chr15;chr15;chr15;chr15;chr15;chr15;chr15;chr15;chr15;chr15;chr15	592253;593008;593268;594799;595010;596491;596858;597160;599172;599472;599995;600854;601015;601818;604285	592904;593178;593368;594923;595188;596577;597067;597306;599344;599575;600117;600935;601213;601971;604340	-;-;-;-;-;-;-;-;-;-;-;-;-;-;-	2563	22	8	7	26	7	20
alp3	NM_001278839	chr15;chr15;chr15;chr15;chr15;chr15;chr15;chr15;chr15;chr15;chr15	44618623;44621860;44624272;44625018;44625252;44625885;44626233;44626762;44633795;44634108;44637435	44618933;44621976;44624463;44625152;44625321;44626025;44626405;44626936;44633910;44634224;44637492	-;-;-;-;-;-;-;-;-;-;-	1605	0	0	0	1	0	0
alpi.1	NM_001014353	chr22;chr22;chr22;chr22;chr22;chr22;chr22;chr22;chr22;chr22;chr22	38762816;38763411;38765605;38767639;38769404;38771096;38771321;38772029;38772242;38772829;38777545	38762958;38763530;38765720;38767813;38769576;38771227;38771396;38772163;38772433;38772945;38778032	+;+;+;+;+;+;+;+;+;+;+	1867	0	0	0	0	0	0
alpi.2	NM_001025188	chr22;chr22;chr22;chr22;chr22;chr22;chr22;chr22;chr22;chr22;chr22	38778858;38779038;38782717;38782911;38784307;38786494;38788022;38788399;38788920;38789436;38791781	38778956;38779154;38782832;38783085;38784479;38786619;38788091;38788533;38789111;38789552;38792815	+;+;+;+;+;+;+;+;+;+;+	2355	0	2	0	0	0	0
alpl	NM_201007	chr11;chr11;chr11;chr11;chr11;chr11;chr11;chr11;chr11;chr11;chr11;chr11	27969045;27976365;27978575;27989279;27994026;27994907;27997745;28002144;28002289;28005157;28005427;28009804	27969167;27976499;27978694;27989394;27994200;27995082;27997885;28002213;28002423;28005348;28005546;28012012	+;+;+;+;+;+;+;+;+;+;+;+	3712	9	13	8	17	0	9
alx1	NM_001045074_2	chr18_KZ115553v1_alt;chr18_KZ115553v1_alt;chr18_KZ115553v1_alt;chr18_KZ115553v1_alt;chr18_KZ114962v1_alt;chr18_KZ114962v1_alt;chr18_KZ114962v1_alt;chr18_KZ114962v1_alt	156730;158010;159416;164335;156250;157530;158936;163855	156931;158302;159544;164673;156451;157822;159064;164193	+;+;+;+;+;+;+;+	1926	0	0	0	0	0	0
alx4b	NM_001310078	chr18;chr18;chr18	38321039;38354906;38363478	38321644;38355033;38364462	+;+;+	1719	0	0	0	0	0	0
alyref	NM_001105108	chr3;chr3;chr3;chr3;chr3;chr3	59880208;59883403;59886390;59887267;59889546;59890213	59880577;59883567;59886537;59887333;59889732;59890529	+;+;+;+;+;+	1254	1874	1629	1769	3676	1776	3173
amacr	NM_001020626	chr21;chr21;chr21;chr21;chr21;chr21	19418597;19418945;19422402;19425523;19438040;19440967	19418663;19419215;19422545;19425683;19438226;19441617	+;+;+;+;+;+	1481	41	20	29	41	22	44
ambp	NM_201118	chr10;chr10;chr10;chr10;chr10;chr10;chr10;chr10;chr10;chr10	10801564;10803124;10815477;10815636;10816840;10817380;10820144;10822801;10823058;10823322	10801823;10803266;10815553;10815752;10816941;10817426;10820219;10822968;10823234;10823451	+;+;+;+;+;+;+;+;+;+	1297	28	22	11	1	0	3
ambra1a	NM_001281992	chr7;chr7;chr7;chr7;chr7;chr7;chr7;chr7;chr7;chr7;chr7;chr7;chr7;chr7;chr7;chr7;chr7;chr7	39255781;39259539;39280717;39284150;39287727;39292866;39295924;39316139;39335427;39336445;39339190;39351489;39352959;39354012;39354300;39354651;39356878;39360121	39256513;39259670;39280925;39284260;39287866;39293020;39296112;39316249;39335527;39336522;39339372;39352861;39353025;39354184;39354483;39354709;39357110;39360325	-;-;-;-;-;-;-;-;-;-;-;-;-;-;-;-;-;-	4436	384	249	283	442	202	380
ambra1b	NM_001302220	chr25;chr25;chr25;chr25;chr25;chr25;chr25;chr25;chr25;chr25;chr25;chr25;chr25;chr25;chr25;chr25;chr25;chr25;chr25	7891575;7896503;7898635;7898933;7903507;7905697;7906264;7906568;7906782;7909168;7909412;7909870;7912894;7914468;7914968;7915374;7915662;7917183;7918201	7893377;7896625;7898837;7899031;7903646;7905851;7906452;7906678;7906882;7909248;7909594;7909956;7914356;7914534;7915140;7915557;7915720;7917399;7918465	-;-;-;-;-;-;-;-;-;-;-;-;-;-;-;-;-;-;-	5703	75	84	62	191	43	87
amd1	NM_001161601_2	chr20;chr20;chr20;chr20;chr20;chr20;chr20;chr20;chr20;chr20_KZ115597v1_alt;chr20_KZ115597v1_alt;chr20_KZ115597v1_alt;chr20_KZ115597v1_alt;chr20_KZ115597v1_alt;chr20_KZ115597v1_alt;chr20_KZ115597v1_alt;chr20_KZ115597v1_alt;chr20_KZ115597v1_alt	2950005;2961235;2964877;2967805;2968018;2969963;2971981;2972151;2974840;50283;61545;65187;68115;68328;70273;72291;72461;75150	2950351;2961321;2965003;2967907;2968060;2970107;2972073;2972306;2978968;50629;61631;65313;68217;68370;70417;72383;72616;79278	+;+;+;+;+;+;+;+;+;+;+;+;+;+;+;+;+;+	10460	0	1	0	6	3	6
amdhd2	NM_205681	chr3;chr3;chr3;chr3;chr3;chr3;chr3;chr3;chr3;chr3;chr3;chr3	13525523;13526787;13528930;13530549;13534212;13535036;13535634;13537898;13539050;13541815;13542184;13546305	13526064;13526888;13528998;13530656;13534356;13535124;13535846;13537952;13539189;13541951;13542302;13546359	-;-;-;-;-;-;-;-;-;-;-;-	1774	524	544	825	883	631	782
amer1	NM_001346277_2	chr5;chr5;chr5_KZ115109v1_alt;chr5_KZ115109v1_alt	22011575;22018984;3857;11266	22017322;22019061;9604;11343	-;-;-;-	11652	0	0	0	0	0	0
amer2	NM_001100152	chr24	25069609	25073031	+	3423	0	0	0	2	0	0
amfra	NM_213163	chr25;chr25;chr25;chr25;chr25;chr25;chr25;chr25;chr25;chr25;chr25;chr25;chr25;chr25;chr25	36197733;36197952;36199432;36202622;36204196;36204409;36206940;36208246;36210292;36211292;36212511;36212638;36214206;36215133;36217199	36197942;36199293;36200159;36202812;36204330;36204512;36207130;36208356;36210425;36211424;36212551;36212790;36214370;36215225;36217561	-;-;-;-;-;-;-;-;-;-;-;-;-;-;-	4094	3125	3392	3940	4203	1945	3380
amh	NM_001007779	chr22;chr22;chr22;chr22;chr22;chr22;chr22	20748624;20750480;20756671;20756874;20759040;20759289;20761491	20749045;20750913;20756794;20756985;20759209;20759558;20761608	-;-;-;-;-;-;-	1650	0	1	0	0	0	0
ammecr1	NM_200581	chr21;chr21;chr21;chr21;chr21;chr21	44709310;44711328;44712556;44719429;44723452;44731417	44709741;44711424;44712646;44719543;44723562;44731829	-;-;-;-;-;-	1259	356	276	260	444	254	405
amn1	NM_001045454	chr25_KZ115745v1_alt;chr25_KZ115745v1_alt;chr25_KZ115745v1_alt;chr25_KZ115745v1_alt;chr25_KZ115745v1_alt;chr25_KZ115745v1_alt;chr25_KZ115745v1_alt	87148;87408;87617;91005;92397;97208;97410	87321;87537;87746;91222;92453;97319;97760	+;+;+;+;+;+;+	1172	19	39	48	23	59	15
amotl2a	NM_001080177	chr6;chr6;chr6;chr6;chr6;chr6;chr6;chr6;chr6;chr6;chr6	27992017;27992819;27993699;27995512;27995751;27997275;27997653;27997952;27998168;27998786;27999265	27992159;27993610;27993891;27995656;27995837;27997570;27997852;27998053;27998334;27998965;27999374	+;+;+;+;+;+;+;+;+;+;+	2415	13	7	7	11	31	12
amotl2b	NM_001077606	chr2;chr2;chr2;chr2;chr2;chr2;chr2;chr2;chr2;chr2	22851857;22852689;22853616;22855756;22857177;22857585;22857856;22858575;22859288;22860242	22851960;22853387;22853778;22855957;22857472;22857772;22857945;22858744;22859398;22861178	+;+;+;+;+;+;+;+;+;+	2960	26	471	351	4	0	2
ampd1	NM_200893	chr8;chr8;chr8;chr8;chr8;chr8;chr8;chr8;chr8;chr8;chr8;chr8;chr8;chr8;chr8	11080571;11083298;11083491;11086481;11088200;11090279;11093194;11093441;11096039;11096313;11098275;11100497;11103468;11104647;11111898	11080933;11083408;11083664;11086601;11088363;11090405;11093357;11093572;11096233;11096442;11098494;11100662;11103573;11104812;11111930	-;-;-;-;-;-;-;-;-;-;-;-;-;-;-	2372	3	2	0	5	0	8
ampd3b	NM_199848_2	chr18;chr18;chr18;chr18;chr18;chr18;chr18;chr18;chr18;chr18;chr18;chr18;chr18;chr18;chr18;chr18;chr18_KZ115554v1_alt;chr18_KZ115554v1_alt;chr18_KZ115554v1_alt;chr18_KZ115554v1_alt;chr18_KZ115554v1_alt;chr18_KZ115554v1_alt;chr18_KZ115554v1_alt;chr18_KZ115554v1_alt;chr18_KZ115554v1_alt;chr18_KZ115554v1_alt;chr18_KZ115554v1_alt;chr18_KZ115554v1_alt;chr18_KZ115554v1_alt;chr18_KZ115554v1_alt;chr18_KZ1…	16762806;16765578;16765811;16769355;16769591;16771955;16775690;16776287;16776504;16778382;16779186;16780508;16783654;16784818;16794917;16795123;467580;470349;470582;474070;474306;476670;480405;481002;481219;483097;483901;485223;488426;489590;499689;499895	16763264;16765688;16765984;16769475;16769754;16772081;16775853;16776418;16776698;16778511;16779405;16780673;16783831;16785040;16795014;16795176;468036;470459;470755;474190;474469;476796;480568;481133;481413;483226;484120;485388;488603;489812;499786;499948	-;-;-;-;-;-;-;-;-;-;-;-;-;-;-;-;-;-;-;-;-;-;-;-;-;-;-;-;-;-;-;-	5430	0	0	0	0	0	2
amph	NM_200831	chr2;chr2;chr2;chr2;chr2;chr2;chr2;chr2;chr2;chr2;chr2;chr2;chr2;chr2;chr2;chr2;chr2;chr2;chr2;chr2;chr2;chr2;chr2;chr2;chr2	31891351;31892547;31894055;31894849;31897275;31897552;31897857;31898249;31898705;31899237;31901834;31902381;31902559;31902696;31902912;31903235;31904937;31907088;31913200;31913389;31913646;31919111;31919308;31927209;31936898	31892469;31892648;31894225;31895079;31897316;31897605;31897904;31898302;31898869;31899278;31902010;31902407;31902582;31902797;31903034;31903373;31905019;31907163;31913285;31913496;31913741;31919205;31919362;31927289;31937005	-;-;-;-;-;-;-;-;-;-;-;-;-;-;-;-;-;-;-;-;-;-;-;-;-	3408	0	0	0	0	0	0
amt	NM_001006021	chr8;chr8;chr8;chr8;chr8;chr8;chr8;chr8;chr8	26396575;26398879;26402004;26402156;26403389;26403600;26404377;26406584;26407850	26396794;26399046;26402084;26402287;26403467;26403745;26404557;26406739;26408839	+;+;+;+;+;+;+;+;+	2153	19	18	23	8	2	14
amy2a	NM_213011	chr2;chr2;chr2;chr2;chr2;chr2;chr2;chr2;chr2;chr2	15612763;15621200;15621426;15621875;15622198;15623626;15623833;15624032;15626109;15626745	15612959;15621346;15621623;15622105;15622331;15623748;15623932;15624153;15626234;15626970	+;+;+;+;+;+;+;+;+;+	1604	0	0	0	2	0	0
anapc10	NM_001267696	chr23;chr23;chr23;chr23;chr23;chr23;chr23;chr23;chr23;chr23	43718115;43718115;43718844;43718865;43719835;43719835;43722846;43722846;43723610;43723610	43718262;43718262;43718984;43718984;43719925;43719925;43722966;43722966;43723924;43723924	+;+;+;+;+;+;+;+;+;+	816	169	140	120	222	150	180
anapc11	NM_001098480	chr6_KZ115173v1_alt;chr6_KZ115173v1_alt;chr6_KZ115173v1_alt;chr6_KZ115173v1_alt	128230;128433;132670;133803	128355;128574;132783;133861	-;-;-;-	441	278	258	211	296	284	239
anapc13	NM_001302785	chr21;chr21;chr21;chr21;chr21;chr21	24536240;24536240;24536366;24536411;24536774;24536774	24536295;24536295;24536515;24536515;24537061;24537061	+;+;+;+;+;+	494	132	149	149	213	170	133
anapc15	NM_001045450	chr15;chr15;chr15;chr15;chr15;chr15	47334247;47335355;47336262;47336476;47336692;47338708	47334389;47335447;47336399;47336535;47336813;47338767	-;-;-;-;-;-	616	426	325	386	598	307	480
anapc16	NM_001017878	chr12;chr12;chr12;chr12	48319221;48320401;48322015;48327304	48319256;48320554;48322089;48327595	+;+;+;+	557	772	815	687	941	875	806
anapc2	NM_001256746	chr5;chr5;chr5;chr5;chr5;chr5;chr5;chr5;chr5;chr5;chr5;chr5;chr5;chr5	54555562;54556786;54558566;54560236;54564488;54564791;54564994;54565208;54572747;54575754;54576104;54576470;54579890;54580236	54555754;54557041;54558890;54560368;54564689;54564910;54565111;54565386;54572888;54575829;54576307;54576602;54580131;54580564	+;+;+;+;+;+;+;+;+;+;+;+;+;+	2652	353	271	424	603	310	524
anapc4	NM_001008589	chr20;chr20;chr20;chr20;chr20;chr20;chr20;chr20;chr20;chr20;chr20;chr20;chr20;chr20;chr20;chr20;chr20;chr20;chr20;chr20;chr20;chr20;chr20;chr20;chr20;chr20;chr20;chr20	23475381;23477350;23478132;23478402;23479326;23479522;23479813;23480412;23480630;23482873;23483011;23483294;23484242;23484387;23486093;23486260;23486435;23488083;23488319;23488474;23490474;23491134;23491307;23491690;23491840;23493620;23494144;23494539	23475760;23477473;23478299;23478488;23479427;23479560;23479874;23480509;23480723;23482929;23483067;23483340;23484297;23484438;23486193;23486336;23486477;23488147;23488405;23488557;23490581;23491218;23491351;23491764;23491972;23493725;23494280;23494695	-;-;-;-;-;-;-;-;-;-;-;-;-;-;-;-;-;-;-;-;-;-;-;-;-;-;-;-	2726	187	97	237	240	134	202
anapc5	NM_199622	chr8;chr8;chr8;chr8;chr8;chr8;chr8;chr8;chr8;chr8;chr8;chr8;chr8;chr8;chr8;chr8;chr8	40186511;40186918;40189669;40192623;40192808;40193021;40196154;40196530;40198087;40198857;40199085;40199712;40199905;40201341;40202415;40203091;40204648	40186835;40187080;40189816;40192730;40192929;40193095;40196289;40196711;40198179;40198938;40199275;40199813;40199968;40201563;40202518;40203170;40205078	-;-;-;-;-;-;-;-;-;-;-;-;-;-;-;-;-	2629	114	110	227	462	211	469
anapc7	NM_001113585	chr8;chr8;chr8;chr8;chr8;chr8;chr8;chr8;chr8;chr8;chr8	11746771;11749676;11752467;11756409;11756807;11757003;11758775;11761768;11762739;11763943;11769890	11746960;11749826;11752691;11756605;11756924;11757145;11758928;11761879;11762858;11764132;11769990	-;-;-;-;-;-;-;-;-;-;-	1701	292	301	389	416	297	358
and1	NM_001197254	chr24;chr24;chr24;chr24;chr24	26279503;26281564;26281804;26282604;26283207	26281476;26281703;26281848;26282672;26283359	-;-;-;-;-	2381	6	5	8	6	9	7
and2	NM_001111190	chr2;chr2;chr2;chr2;chr2	31763202;31765609;31766151;31766759;31767582	31764887;31765736;31766195;31766833;31767652	-;-;-;-;-	2005	0	0	0	0	0	0
and3	NM_001025511	chr10;chr10;chr10;chr10;chr10	22848556;22850253;22850521;22850655;22854600	22849355;22850407;22850562;22850709;22854758	-;-;-;-;-	1211	2	1	3	2	3	3
angel2	NM_001029960	chr20;chr20;chr20;chr20;chr20;chr20;chr20;chr20;chr20	37920096;37922134;37922592;37924930;37925119;37928126;37928315;37930490;37933091	37920835;37922300;37922631;37925038;37925540;37928195;37928544;37930929;37933255	-;-;-;-;-;-;-;-;-	2383	378	376	330	665	348	560
angpt1	NM_131813	chr19;chr19;chr19;chr19;chr19;chr19;chr19;chr19;chr19	46812760;46823303;46849284;46856355;46857865;46870840;46889106;46892196;46957511	46812929;46823433;46849450;46856456;46857992;46871081;46889227;46892351;46957887	-;-;-;-;-;-;-;-;-	1595	0	0	0	2	0	0
angpt2a	NM_001278825	chr13;chr13;chr13;chr13;chr13;chr13;chr13;chr13;chr13	6295175;6299368;6300718;6300964;6301602;6303103;6303299;6306321;6306726	6295599;6299523;6300839;6301199;6301729;6303204;6303465;6306451;6306886	+;+;+;+;+;+;+;+;+	1628	1	0	1	4	0	2
angpt2b	NM_131814	chr19;chr19;chr19;chr19;chr19;chr19;chr19;chr19;chr19	35799693;35814037;35817221;35828381;35831055;35836716;35839589;35849227;35852230	35799985;35814183;35817342;35828613;35831179;35836817;35839755;35849357;35852418	+;+;+;+;+;+;+;+;+	1509	0	0	0	0	0	0
angptl1a	NM_001014820	chr20;chr20;chr20;chr20	15997292;16001864;16003824;16005861	15998081;16002057;16004094;16006048	+;+;+;+	1443	6	2	6	4	0	6
angptl1b	NM_001199970	chr2;chr2;chr2;chr2;chr2;chr2;chr2	97692;97797;98405;100336;100827;100983;101476	97760;98319;98675;100529;100976;101472;101562	-;-;-;-;-;-;-	1784	0	0	0	0	0	0
angptl2a	NM_001030230	chr5;chr5;chr5;chr5	4806870;4818060;4825256;4828241	4807782;4818253;4825526;4828440	+;+;+;+	1578	2	2	0	0	1	1
angptl2b	NM_001126478	chr8;chr8;chr8;chr8	33035709;33044540;33048436;33049315	33036676;33044733;33048706;33051353	+;+;+;+	3472	0	0	0	6	0	6
angptl3	NM_131818	chr6;chr6;chr6;chr6;chr6;chr6;chr6	32344673;32346618;32347291;32347618;32347817;32348229;32348538	32345407;32346890;32347386;32347731;32347934;32348339;32349151	-;-;-;-;-;-;-	2061	0	1	0	0	0	0
angptl4	NM_001256203	chr2;chr2;chr2;chr2;chr2;chr2;chr2	24536761;24538020;24538229;24540456;24540695;24541049;24541411	24537359;24538130;24538319;24540569;24540790;24541327;24542522	+;+;+;+;+;+;+	2402	5	9	9	15	15	20
angptl6	NM_001014821	chr3;chr3;chr3;chr3;chr3;chr3	54524740;54529151;54534133;54541365;54541650;54544127	54524924;54529421;54534326;54541560;54541787;54544612	-;-;-;-;-;-	1470	0	1	0	3	0	0
angptl7	NM_001006073	chr8_KZ115279v1_alt;chr8_KZ115279v1_alt;chr8_KZ115279v1_alt;chr8_KZ115279v1_alt;chr8_KZ115279v1_alt	259130;260883;261064;261656;261934	259644;260983;261258;261851;262498	+;+;+;+;+	1572	2	0	1	6	0	0
ank1a	NM_001005969	chr5;chr5;chr5;chr5;chr5;chr5;chr5;chr5;chr5;chr5;chr5;chr5;chr5;chr5;chr5;chr5;chr5;chr5;chr5;chr5;chr5;chr5;chr5;chr5;chr5;chr5;chr5;chr5;chr5;chr5;chr5;chr5;chr5;chr5;chr5;chr5;chr5;chr5;chr5;chr5;chr5;chr5;chr5;chr5;chr5;chr5;chr5	68899473;68902817;68906956;68907130;68911935;68911935;68916237;68923110;68927393;68949106;68953223;68960019;68960239;68962551;68963524;68968038;68970015;68971648;68980110;68980966;68982185;68982790;68984498;68986763;68993627;68993775;68994617;68994795;68996159;68998139;68998563;68999489;68999920;69002149;69003964;69006727;69006927;69008384;69009011;69009438;69009611;69014100;69015971;69016347;690…	68900896;68902917;68907273;68907273;68912018;68912018;68916639;68923449;68928035;68949270;68953354;68960093;68960323;68962670;68963652;68968266;68970111;68971852;68980321;68981120;68982409;68982905;68984576;68986880;68993647;68993847;68994709;68994893;68996257;68998237;68998760;68999587;69000018;69002346;69004062;69006825;69007025;69008581;69009109;69009536;69009709;69014285;69016069;69016445;690…	-;-;-;-;-;-;-;-;-;-;-;-;-;-;-;-;-;-;-;-;-;-;-;-;-;-;-;-;-;-;-;-;-;-;-;-;-;-;-;-;-;-;-;-;-;-;-	8006	6	4	0	5	5	0
ank2b	NM_001346207	chr7;chr7;chr7;chr7;chr7;chr7;chr7;chr7;chr7;chr7;chr7;chr7;chr7;chr7;chr7;chr7;chr7;chr7;chr7;chr7;chr7;chr7;chr7;chr7;chr7;chr7;chr7;chr7;chr7;chr7;chr7;chr7;chr7;chr7;chr7;chr7;chr7;chr7;chr7;chr7;chr7;chr7;chr7	57886148;57892216;57898587;57900672;57913350;57913514;57914103;57914585;57917864;57927428;57928353;57928558;57933584;57933974;57936016;57936832;57938388;57948979;57952645;57954096;57956414;57959940;57960111;57961448;57961706;57961884;57963185;57963942;57964504;57967325;57968050;57968680;57972562;57972752;57976021;57982201;57982868;57993135;57994931;57995106;57998438;58007839;58130476	57887534;57892404;57898751;57900755;57913422;57913688;57914249;57914716;57917941;57927449;57928475;57928683;57933812;57934070;57936223;57937043;57938542;57949203;57952736;57954180;57956555;57960012;57960209;57961546;57961804;57961982;57963382;57964040;57964602;57967522;57968148;57968778;57972660;57972949;57976119;57982299;57982966;57993320;57995029;57995204;57998536;58007940;58130703	-;-;-;-;-;-;-;-;-;-;-;-;-;-;-;-;-;-;-;-;-;-;-;-;-;-;-;-;-;-;-;-;-;-;-;-;-;-;-;-;-;-;-	6814	75	128	105	119	241	58
ankar	NM_001040046	chr9;chr9;chr9;chr9;chr9;chr9;chr9;chr9;chr9;chr9;chr9;chr9;chr9;chr9;chr9;chr9;chr9;chr9;chr9;chr9;chr9;chr9;chr9	41045874;41046208;41046346;41049052;41049356;41050486;41050730;41052664;41052851;41053655;41056119;41058011;41059234;41062307;41062493;41064837;41066064;41066182;41068603;41071326;41072147;41075289;41077349	41046114;41046254;41046542;41049161;41049473;41050644;41050852;41052770;41053012;41053808;41056360;41058179;41059481;41062411;41062701;41065038;41066096;41066404;41068783;41071441;41072310;41075726;41077898	-;-;-;-;-;-;-;-;-;-;-;-;-;-;-;-;-;-;-;-;-;-;-	4298	2	5	7	2	0	2
ankdd1a	NM_001099248	chr7;chr7;chr7;chr7;chr7;chr7;chr7;chr7;chr7;chr7;chr7;chr7;chr7;chr7;chr7	13582263;13585190;13588520;13590929;13591234;13594358;13597224;13598031;13602904;13605951;13609238;13609449;13613693;13614231;13616729	13582434;13585293;13588618;13591027;13591338;13594456;13597322;13598129;13603002;13606049;13609336;13609544;13613837;13614362;13618498	+;+;+;+;+;+;+;+;+;+;+;+;+;+;+	3316	3	1	8	37	0	27
ankef1a	NM_001025543	chr20;chr20;chr20;chr20;chr20;chr20;chr20;chr20;chr20	34870517;34872445;34875216;34875469;34878186;34881189;34881632;34883782;34885950	34870868;34872644;34875365;34875592;34879008;34881415;34881801;34883922;34886102	+;+;+;+;+;+;+;+;+	2340	0	0	0	0	0	0
ankfy1	NM_001102672_2	chr5;chr5;chr5;chr5;chr5;chr5;chr5;chr5;chr5;chr5;chr5;chr5;chr5;chr5;chr5;chr5;chr5;chr5;chr5;chr5;chr5;chr5;chr5;chr5;chr5_KZ115120v1_alt;chr5_KZ115120v1_alt;chr5_KZ115120v1_alt;chr5_KZ115120v1_alt;chr5_KZ115120v1_alt;chr5_KZ115120v1_alt;chr5_KZ115120v1_alt;chr5_KZ115120v1_alt;chr5_KZ115120v1_alt;chr5_KZ115120v1_alt;chr5_KZ115120v1_alt;chr5_KZ115120v1_alt;chr5_KZ115120v1_alt;chr5_KZ115120v1_alt…	30998764;31002220;31003631;31007515;31008779;31010844;31012226;31012540;31015234;31015520;31016657;31016948;31017129;31021047;31021343;31023136;31023939;31024260;31024944;31025220;31025559;31025791;31029067;31029304;280233;283689;285100;288984;290248;292313;293695;294009;296703;296989;298126;298417;298598;302516;302812;304605;305408;305729;306413;306689;307028;307260;310536;310773	30998978;31002338;31003766;31007638;31008928;31011009;31012430;31012608;31015433;31015617;31016867;31017046;31017282;31021215;31021461;31023292;31024139;31024436;31025091;31025309;31025681;31025937;31029157;31030835;280447;283807;285235;289107;290397;292478;293899;294077;296902;297086;298336;298515;298751;302684;302930;304761;305608;305905;306560;306778;307150;307406;310626;312304	+;+;+;+;+;+;+;+;+;+;+;+;+;+;+;+;+;+;+;+;+;+;+;+;+;+;+;+;+;+;+;+;+;+;+;+;+;+;+;+;+;+;+;+;+;+;+;+	9800	0	0	0	0	0	0
ankha	NM_001030259	chr24;chr24;chr24;chr24;chr24;chr24;chr24;chr24;chr24;chr24;chr24;chr24	10349147;10354703;10355752;10356511;10363943;10364739;10368732;10368952;10371491;10376579;10376785;10393874	10350339;10354802;10355875;10356640;10364035;10364831;10368866;10369122;10371574;10376697;10377001;10394277	-;-;-;-;-;-;-;-;-;-;-;-	2863	50	146	34	41	6	18
ankhb	NM_194370	chr2;chr2;chr2;chr2;chr2;chr2;chr2;chr2;chr2;chr2;chr2;chr2	31957615;31963499;31969571;31972817;31975095;31987250;31989811;31993797;31998156;32001045;32002819;32005348	31957976;31963715;31969689;31972900;31975265;31987384;31989903;31993892;31998285;32001168;32002918;32006312	+;+;+;+;+;+;+;+;+;+;+;+	2596	12	8	14	12	18	14
ankhd1	NM_001199768	chr21;chr21;chr21;chr21;chr21;chr21;chr21;chr21;chr21;chr21;chr21;chr21;chr21;chr21;chr21;chr21;chr21;chr21;chr21;chr21;chr21;chr21;chr21;chr21;chr21;chr21;chr21;chr21;chr21;chr21;chr21;chr21;chr21;chr21;chr21	26408016;26408687;26410233;26411056;26411420;26415096;26416837;26417268;26417685;26418598;26418870;26419084;26419304;26419553;26419909;26420215;26422246;26422482;26422720;26425488;26425945;26426864;26427123;26427372;26429223;26429388;26429585;26432781;26433115;26438634;26439003;26440965;26441836;26449932;26482777	26408602;26408851;26410411;26411310;26411584;26416741;26416986;26417420;26418189;26418763;26418986;26419179;26419466;26419728;26420122;26420357;26422391;26422593;26422853;26425878;26426336;26426966;26427266;26427499;26429310;26429497;26429776;26433018;26433209;26438867;26439150;26441112;26441992;26450085;26483237	-;-;-;-;-;-;-;-;-;-;-;-;-;-;-;-;-;-;-;-;-;-;-;-;-;-;-;-;-;-;-;-;-;-;-	8455	767	597	637	934	447	820
ankib1a	NM_001080992	chr19;chr19;chr19;chr19;chr19;chr19;chr19;chr19;chr19;chr19;chr19;chr19;chr19;chr19;chr19;chr19;chr19;chr19;chr19;chr19	43905671;43915456;43923583;43925332;43926932;43932831;43934485;43937709;43938154;43942565;43943206;43945949;43948166;43948386;43950054;43950796;43951917;43954954;43959450;43960332	43905884;43915712;43923883;43925514;43927049;43933039;43934573;43937853;43938314;43942653;43943336;43946083;43948252;43948452;43950199;43950974;43951968;43955145;43960043;43960448	+;+;+;+;+;+;+;+;+;+;+;+;+;+;+;+;+;+;+;+	3466	221	203	256	302	128	215
ankk1	NM_001130665	chr15;chr15;chr15;chr15;chr15;chr15;chr15;chr15	22014029;22014587;22017562;22017973;22020138;22020856;22023336;22023473	22014242;22014866;22017710;22018022;22020293;22020947;22023360;22024954	+;+;+;+;+;+;+;+	2448	0	0	0	0	0	0
ankle2	NM_001126395	chr5;chr5;chr5;chr5;chr5;chr5;chr5;chr5;chr5;chr5;chr5;chr5;chr5	18943474;18944880;18946633;18947775;18948099;18948300;18948559;18948722;18950500;18952813;18953207;18956081;18961580	18943811;18945011;18947467;18947965;18948205;18948469;18948631;18948844;18950688;18953006;18953401;18956527;18961717	-;-;-;-;-;-;-;-;-;-;-;-;-	3132	109	207	224	259	60	206
ankmy2a	NM_199894	chr15;chr15;chr15;chr15;chr15;chr15;chr15;chr15;chr15;chr15;chr15;chr15	34573311;34577625;34577643;34579751;34580093;34580843;34585226;34586274;34589750;34589940;34590312;34590664	34574268;34577639;34577754;34579879;34580228;34580991;34585291;34586434;34589848;34590078;34590376;34590820	-;-;-;-;-;-;-;-;-;-;-;-	2186	110	132	219	253	148	152
ankra2	NM_213129_2	chr5;chr5;chr5;chr5;chr5;chr5;chr5;chr5;chr5_KZ115127v1_alt;chr5_KZ115127v1_alt;chr5_KZ115127v1_alt;chr5_KZ115127v1_alt;chr5_KZ115127v1_alt;chr5_KZ115127v1_alt;chr5_KZ115127v1_alt;chr5_KZ115127v1_alt	34982318;34982781;34983033;34983571;34983884;34985954;34986126;34986670;293732;294195;294447;294985;295298;297368;297540;298084	34982692;34982939;34983098;34983668;34984009;34986020;34986206;34987273;294106;294353;294512;295082;295423;297434;297620;298687	+;+;+;+;+;+;+;+;+;+;+;+;+;+;+;+	3152	0	0	0	0	0	0
ankrd10a	NM_200980	chr1;chr1;chr1;chr1;chr1;chr1	29141071;29142345;29152274;29162478;29162794;29163460	29141340;29142497;29152365;29162713;29162880;29164348	+;+;+;+;+;+	1727	63	31	69	87	39	61
ankrd10b	NM_001077377	chr9;chr9;chr9;chr9;chr9;chr9	8929764;8935941;8942258;8961700;8964876;8967342	8930119;8936093;8942349;8961950;8964965;8967928	+;+;+;+;+;+	1529	597	651	962	640	674	504
ankrd12	NM_200150	chr2;chr2;chr2;chr2;chr2;chr2;chr2;chr2;chr2;chr2	54696042;54755172;54758188;54761625;54764319;54767455;54770991;54771228;54774289;54774604	54696191;54755285;54758338;54761696;54764465;54767658;54771133;54771375;54774603;54774772	+;+;+;+;+;+;+;+;+;+	1613	838	757	1262	811	1584	832
ankrd13a	NM_001126387	chr5;chr5;chr5;chr5;chr5;chr5;chr5;chr5;chr5;chr5;chr5;chr5;chr5;chr5;chr5	19933356;19935553;19936055;19937952;19938087;19940386;19943507;19944235;19946053;19946289;19949145;19949577;19951900;19952183;19952749	19933657;19935688;19936179;19937997;19938230;19940575;19943609;19944316;19946114;19946419;19949302;19949717;19952087;19952244;19952944	+;+;+;+;+;+;+;+;+;+;+;+;+;+;+	2066	218	193	275	429	134	278
ankrd13b	NM_001030229	chr15;chr15;chr15;chr15;chr15;chr15;chr15;chr15;chr15;chr15;chr15;chr15;chr15;chr15;chr15	28482973;28509799;28512007;28512558;28514959;28515334;28516270;28518956;28520648;28520833;28523320;28525803;28526247;28529073;28537762	28483345;28509934;28512131;28512603;28515102;28515556;28516336;28519037;28520712;28520963;28523477;28525979;28526410;28529149;28538957	+;+;+;+;+;+;+;+;+;+;+;+;+;+;+	3164	0	1	0	0	0	0
ankrd13c	NM_214690	chr11;chr11;chr11;chr11;chr11;chr11;chr11;chr11;chr11;chr11;chr11;chr11;chr11	45402525;45406626;45407031;45407210;45410096;45410357;45410580;45410824;45411203;45411350;45412474;45417419;45419942	45403921;45406726;45407129;45407289;45410257;45410488;45410724;45410890;45411248;45411435;45412578;45417460;45420334	-;-;-;-;-;-;-;-;-;-;-;-;-	2855	1502	1217	1911	1702	1437	1494
ankrd16	NM_001017563	chr4;chr4;chr4;chr4;chr4;chr4;chr4	11458099;11461028;11461335;11461452;11461806;11462052;11462467	11458572;11461248;11461377;11461560;11461967;11462130;11462702	+;+;+;+;+;+;+	1324	18	14	58	20	36	20
ankrd1b	NM_001102388	chr12;chr12;chr12;chr12;chr12;chr12;chr12;chr12;chr12	16440744;16441933;16442160;16442337;16442524;16444262;16444437;16444624;16445862	16440805;16442079;16442246;16442444;16442622;16444360;16444535;16444722;16446373	+;+;+;+;+;+;+;+;+	1312	6	5	1	3	2	3
ankrd22	NM_200274	chr12;chr12;chr12;chr12;chr12;chr12	17154778;17156085;17156492;17156752;17156937;17158282	17154929;17156276;17156599;17156829;17157035;17158607	+;+;+;+;+;+	955	446	392	293	436	407	378
ankrd29	NM_001020760	chr22;chr22;chr22;chr22;chr22;chr22;chr22;chr22;chr22;chr22	16418695;16422131;16422965;16424526;16426220;16427766;16427955;16428839;16429021;16430564	16418968;16422241;16423063;16424624;16426318;16427864;16428053;16428934;16429119;16431134	+;+;+;+;+;+;+;+;+;+	1646	0	0	0	0	0	1
ankrd31	NM_001017911	chr5_KZ115147v1_alt;chr5_KZ115147v1_alt;chr5_KZ115147v1_alt;chr5_KZ115147v1_alt;chr5_KZ115147v1_alt;chr5_KZ115147v1_alt	137530;137957;138203;142832;143018;146006	137822;138099;138347;142908;143135;146666	+;+;+;+;+;+	1437	0	0	0	0	0	0
ankrd34bb	NM_001098183	chr5;chr5	26156079;26158478	26156281;26159921	+;+	1647	5	1	0	1	0	2
ankrd37	NM_001145614	chr1;chr1;chr1;chr1	17695426;17695749;17696075;17698101	17695583;17695901;17696166;17698773	+;+;+;+	1076	35	94	11	120	8	62
ankrd39	NM_001113640	chr8;chr8;chr8;chr8	51573322;51576811;51578396;51578836	51573471;51577014;51578499;51578926	-;-;-;-	549	28	33	29	31	22	17
ankrd45	NM_001020770	chr2;chr2;chr2;chr2;chr2	35728033;35730544;35730793;35730984;35731602	35728306;35730711;35730887;35731122;35731775	+;+;+;+;+	850	0	0	0	0	0	0
ankrd46b	NM_205596	chr7;chr7;chr7;chr7	50910959;50911428;50912099;50914182	50911418;50911820;50912257;50914526	-;-;-;-	1357	90	115	178	84	122	43
ankrd49	NM_001017584	chr15;chr15;chr15	2851152;2855232;2857407	2852612;2855437;2857453	-;-;-	1714	19	18	30	40	20	46
ankrd52a	NM_001018154_2	chr23;chr23;chr23;chr23;chr23;chr23;chr23;chr23;chr23;chr23;chr23;chr23;chr23;chr23;chr23;chr23;chr23;chr23;chr23;chr23;chr23;chr23;chr23;chr23;chr23;chr23;chr23;chr23;chr23_KZ115698v1_alt;chr23_KZ115698v1_alt;chr23_KZ115698v1_alt;chr23_KZ115698v1_alt;chr23_KZ115698v1_alt;chr23_KZ115698v1_alt;chr23_KZ115698v1_alt;chr23_KZ115698v1_alt;chr23_KZ115698v1_alt;chr23_KZ115698v1_alt;chr23_KZ115698v1_alt;…	32362091;32364562;32364785;32364969;32366456;32366724;32368208;32368837;32369138;32371593;32371773;32374868;32375036;32375558;32375715;32378452;32378727;32379025;32380471;32380668;32380883;32381452;32381723;32384755;32385073;32389626;32389880;32390597;327941;330413;330636;330820;332307;332575;334059;334688;334989;337444;337624;340719;340887;341409;341566;344303;344578;344876;346322;346519;346734;…	32362360;32364653;32364867;32365051;32366601;32366810;32368295;32369056;32369255;32371680;32371974;32374939;32375147;32375620;32375855;32378520;32378844;32379107;32380585;32380746;32381095;32381594;32381810;32384955;32385143;32389704;32389963;32390710;328211;330504;330718;330902;332452;332661;334146;334907;335106;337531;337825;340790;340998;341471;341706;344371;344695;344958;346436;346597;346946;…	-;-;-;-;-;-;-;-;-;-;-;-;-;-;-;-;-;-;-;-;-;-;-;-;-;-;-;-;-;-;-;-;-;-;-;-;-;-;-;-;-;-;-;-;-;-;-;-;-;-;-;-;-;-;-;-	6645	0	0	0	1	0	0
ankrd54	NM_001002578	chr3;chr3;chr3;chr3;chr3;chr3;chr3;chr3	26035665;26037058;26037212;26037521;26037675;26039367;26042543;26044113	26036194;26037105;26037310;26037592;26037722;26039491;26042650;26044759	+;+;+;+;+;+;+;+	1677	332	321	627	584	331	531
ankrd66	NM_001327906	chr17;chr17;chr17;chr17	6591233;6597693;6599313;6600673	6591339;6597827;6599541;6600914	-;-;-;-	713	0	0	0	3	0	0
ankrd6b	NM_194423	chr20;chr20;chr20;chr20;chr20;chr20;chr20;chr20;chr20;chr20;chr20;chr20;chr20;chr20;chr20;chr20	1203579;1204466;1205881;1206694;1208772;1209030;1211531;1212387;1213704;1214310;1214533;1214919;1216752;1222074;1230002;1239476	1204364;1204742;1205994;1206846;1208942;1209152;1211629;1212464;1213802;1214408;1214631;1215017;1216850;1222172;1230257;1239608	-;-;-;-;-;-;-;-;-;-;-;-;-;-;-;-	2784	0	0	0	3	2	2
ankrd9	NM_001007294	chr17	29276559	29277731	+	1173	6	1	7	10	30	17
anks1b	NM_001100017	chr4;chr4;chr4;chr4;chr4;chr4;chr4;chr4;chr4;chr4;chr4;chr4;chr4;chr4;chr4;chr4;chr4;chr4;chr4;chr4;chr4;chr4;chr4;chr4;chr4;chr4	17888159;17889320;17902011;17904232;17906310;17911526;17914965;17915799;17919020;17969864;17977671;17991613;17996578;17999018;18035444;18067213;18085402;18098006;18102724;18107307;18108583;18110733;18119467;18134171;18135470;18201281	17888207;17889411;17902178;17904369;17906393;17911597;17915090;17915984;17919127;17970016;17977769;17991719;17996650;17999664;18035630;18067349;18085552;18098122;18102905;18107429;18108684;18110808;18119763;18134327;18135550;18201411	-;-;-;-;-;-;-;-;-;-;-;-;-;-;-;-;-;-;-;-;-;-;-;-;-;-	3843	11	27	15	20	9	17
anks3	NM_001114565	chr24;chr24;chr24;chr24;chr24;chr24;chr24;chr24;chr24;chr24;chr24;chr24;chr24;chr24;chr24;chr24;chr24	37661141;37661574;37664468;37664647;37665582;37668148;37670278;37671089;37673401;37673594;37674178;37674402;37676105;37677948;37679012;37679716;37680850	37661561;37662074;37664563;37664706;37665813;37668289;37670402;37671238;37673513;37673719;37674315;37674519;37676186;37678069;37679210;37679900;37680917	-;-;-;-;-;-;-;-;-;-;-;-;-;-;-;-;-	2878	110	107	110	156	102	133
anks4b	NM_001002188	chr3;chr3	60816129;60826748	60818825;60826990	-;-	2940	0	2	4	0	2	0
anln	NM_001102676	chr19;chr19;chr19;chr19;chr19;chr19;chr19;chr19;chr19;chr19;chr19;chr19;chr19;chr19;chr19;chr19;chr19;chr19;chr19;chr19;chr19;chr19;chr19;chr19	35433155;35434934;35438166;35438391;35439023;35439216;35439949;35440347;35440512;35440645;35440861;35441128;35442689;35442941;35443174;35443628;35444109;35445525;35445709;35445993;35446520;35447307;35448666;35450504	35434849;35435106;35438273;35438477;35439135;35439237;35439981;35440400;35440560;35440771;35441049;35441263;35442833;35443095;35443376;35443714;35444217;35445629;35445908;35446374;35446827;35447699;35448816;35450661	-;-;-;-;-;-;-;-;-;-;-;-;-;-;-;-;-;-;-;-;-;-;-;-	5182	1355	1476	2549	3944	773	3076
ano10a	NM_001030206	chr16;chr16;chr16;chr16;chr16;chr16;chr16;chr16;chr16;chr16;chr16;chr16;chr16;chr16	7985886;7991274;7994706;7995088;7996443;7998707;7999365;8001045;8001366;8003058;8005647;8007920;8027140;8040746	7985997;7991424;7994903;7995222;7996562;7999040;7999600;8001100;8001440;8003240;8005838;8008048;8027256;8041348	+;+;+;+;+;+;+;+;+;+;+;+;+;+	2641	1641	1453	1987	2055	1606	1789
ano10b	NM_001077382	chr25;chr25;chr25;chr25;chr25;chr25;chr25;chr25;chr25;chr25;chr25;chr25;chr25;chr25	13528257;13529234;13531694;13531915;13532184;13534834;13535123;13536354;13540124;13543350;13544073;13549373;13552968;13553126	13528875;13529350;13531831;13532106;13532348;13534908;13535178;13536992;13540243;13543490;13544246;13549589;13553047;13553134	-;-;-;-;-;-;-;-;-;-;-;-;-;-	2742	153	164	233	176	134	174
ano1	NM_001161590	chr7;chr7;chr7;chr7;chr7;chr7;chr7;chr7;chr7;chr7;chr7;chr7;chr7;chr7;chr7;chr7;chr7;chr7;chr7;chr7;chr7;chr7;chr7;chr7;chr7	54322648;54327075;54327268;54331370;54335453;54339364;54344109;54346240;54355790;54355995;54357450;54361237;54362168;54366495;54373276;54375711;54393074;54393200;54397974;54403347;54407551;54407789;54420087;54430404;54439800	54324141;54327180;54327452;54331422;54335605;54339500;54344209;54346297;54355901;54356196;54357524;54361308;54362250;54366655;54373410;54375775;54393115;54393255;54398025;54403401;54407702;54407887;54420410;54430561;54439967	-;-;-;-;-;-;-;-;-;-;-;-;-;-;-;-;-;-;-;-;-;-;-;-;-	4298	0	0	0	12	0	8
ano2	NM_001327858	chr4;chr4;chr4;chr4;chr4;chr4;chr4;chr4;chr4;chr4;chr4;chr4;chr4;chr4;chr4;chr4;chr4;chr4;chr4;chr4;chr4;chr4;chr4;chr4;chr4;chr4;chr4	4267451;4270441;4272937;4273257;4290359;4290639;4290941;4291266;4294012;4294147;4294265;4294403;4295013;4299343;4299908;4300346;4327194;4327725;4328940;4329285;4331074;4339071;4345048;4345288;4348753;4352877;4355415	4267528;4270601;4272975;4273592;4290457;4290796;4290995;4291317;4294067;4294194;4294329;4294537;4295173;4299425;4299988;4300432;4327268;4327926;4329051;4329342;4331174;4339216;4345200;4345340;4348922;4352982;4356831	+;+;+;+;+;+;+;+;+;+;+;+;+;+;+;+;+;+;+;+;+;+;+;+;+;+;+	4287	0	0	0	0	0	0
ano5b	NM_001079983	chr7;chr7;chr7;chr7;chr7;chr7;chr7;chr7;chr7;chr7;chr7;chr7;chr7;chr7;chr7;chr7;chr7;chr7;chr7	32835503;32843451;32843638;32845042;32848306;32848594;32848834;32851074;32851692;32854909;32857808;32857954;32860086;32860394;32862956;32863657;32866147;32880498;32895351	32836513;32843556;32843840;32845247;32848436;32848691;32849012;32851302;32851766;32855060;32857868;32858059;32860220;32860509;32863360;32863725;32866254;32880559;32895603	-;-;-;-;-;-;-;-;-;-;-;-;-;-;-;-;-;-;-	3705	1	0	1	11	0	4
ano9a	NM_001109835	chr25	35155647	35156872	+	1226	2	2	3	3	2	2
anos1a	NM_131358	chr1;chr1;chr1;chr1;chr1;chr1;chr1;chr1;chr1;chr1;chr1;chr1;chr1;chr1	31943017;31947625;31960796;31962217;31967124;31968091;31968771;31971674;31971964;31973518;31974110;31975464;31978156;31979115	31943227;31947672;31960858;31962439;31967308;31968220;31968967;31971815;31972080;31973606;31974281;31975681;31978300;31979539	+;+;+;+;+;+;+;+;+;+;+;+;+;+	2365	0	0	0	2	0	1
anos1b	NM_131379	chr22;chr22;chr22;chr22;chr22;chr22;chr22;chr22;chr22;chr22;chr22;chr22;chr22;chr22	38824033;38837344;38866216;38881452;38882983;38885652;38893524;38899606;38902352;38903158;38905677;38906494;38909004;38911446	38824223;38837391;38866278;38881656;38883167;38885781;38893720;38899750;38902489;38903252;38905839;38906711;38909145;38913871	+;+;+;+;+;+;+;+;+;+;+;+;+;+	4346	0	1	0	2	0	0
anp32a	NM_199986	chr7;chr7;chr7;chr7;chr7;chr7;chr7	33345627;33346648;33346786;33347005;33347367;33347587;33349862	33346542;33346702;33346904;33347203;33347489;33347736;33350002	-;-;-;-;-;-;-	1703	4823	5326	6985	7104	5074	5840
anp32b	NM_212603	chr1;chr1;chr1;chr1;chr1;chr1;chr1	26660356;26661068;26661214;26661404;26662477;26662687;26664635	26660990;26661137;26661326;26661590;26662599;26662836;26664855	-;-;-;-;-;-;-	1499	1768	1393	2132	3803	1389	3295
anp32e	NM_213277	chr19;chr19;chr19;chr19;chr19;chr19;chr19	42328442;42333281;42336283;42336520;42338205;42338413;42340148	42328591;42333430;42336405;42336682;42338332;42338467;42341815	+;+;+;+;+;+;+	2437	1956	1891	2246	3800	1616	3132
anpepa	NM_001044861	chr18;chr18;chr18;chr18;chr18;chr18;chr18;chr18;chr18;chr18;chr18;chr18;chr18;chr18;chr18;chr18;chr18;chr18;chr18;chr18	21077528;21078405;21082568;21082798;21083075;21084645;21084821;21085056;21087776;21088020;21088475;21088682;21092977;21093120;21093397;21094062;21095093;21095286;21096165;21097068	21078292;21078486;21082708;21082965;21083179;21084736;21084968;21085111;21087909;21088105;21088608;21088747;21093042;21093263;21093504;21094216;21095213;21095434;21096304;21097663	-;-;-;-;-;-;-;-;-;-;-;-;-;-;-;-;-;-;-;-	3456	7	13	5	18	9	12
anpepb	NM_001089325	chr25;chr25;chr25;chr25;chr25;chr25;chr25;chr25;chr25;chr25;chr25;chr25;chr25;chr25;chr25;chr25;chr25;chr25;chr25;chr25	10811552;10812259;10815606;10815856;10817185;10818328;10818515;10818738;10818886;10819570;10820477;10821439;10822624;10822764;10823009;10823174;10825574;10825828;10826835;10827259	10812178;10812401;10815742;10815982;10817339;10818441;10818658;10818803;10818951;10819739;10820553;10821572;10822679;10822911;10823097;10823284;10825741;10825968;10826916;10827771	+;+;+;+;+;+;+;+;+;+;+;+;+;+;+;+;+;+;+;+	3268	0	3	10	12	2	3
antxr2a	NM_001044709	chr5_KZ115136v1_alt;chr5_KZ115136v1_alt;chr5_KZ115136v1_alt;chr5_KZ115136v1_alt;chr5_KZ115136v1_alt;chr5_KZ115136v1_alt;chr5_KZ115136v1_alt;chr5_KZ115136v1_alt;chr5_KZ115136v1_alt;chr5_KZ115136v1_alt;chr5_KZ115136v1_alt;chr5_KZ115136v1_alt;chr5_KZ115136v1_alt;chr5_KZ115136v1_alt;chr5_KZ115136v1_alt;chr5_KZ115136v1_alt;chr5_KZ115136v1_alt	19910;59241;59501;64901;66853;71308;71617;78481;81707;81958;92076;93611;93763;94331;94525;99090;104272	20266;59321;59668;64996;66897;71403;71695;78550;81802;82018;92156;93679;93867;94412;94596;99161;104741	-;-;-;-;-;-;-;-;-;-;-;-;-;-;-;-;-	2100	10170	8710	11832	9920	11504	8772
antxr2b	NM_001102568_2	chr10;chr10;chr10;chr10;chr10;chr10;chr10;chr10;chr10;chr10;chr10;chr10;chr10;chr10;chr10;chr10;chr10;chr10_KZ115306v1_alt;chr10_KZ115306v1_alt;chr10_KZ115306v1_alt;chr10_KZ115306v1_alt;chr10_KZ115306v1_alt;chr10_KZ115306v1_alt;chr10_KZ115306v1_alt;chr10_KZ115306v1_alt;chr10_KZ115306v1_alt;chr10_KZ115306v1_alt;chr10_KZ115306v1_alt;chr10_KZ115306v1_alt;chr10_KZ115306v1_alt;chr10_KZ115306v1_alt;chr…	9195458;9195851;9196472;9196647;9196807;9198969;9199787;9199952;9201087;9202425;9204609;9205167;9205350;9205482;9209178;9209452;9219625;252175;252568;253189;253364;253524;255686;256504;256669;257804;259142;261326;261884;262067;262199;265895;266169	9195594;9195922;9196543;9196728;9196911;9199037;9199867;9200012;9201185;9202494;9204687;9205262;9205400;9205577;9209351;9209532;9219663;252311;252639;253260;253445;253628;255754;256584;256729;257902;259211;261404;261979;262117;262294;266068;266250	+;+;+;+;+;+;+;+;+;+;+;+;+;+;+;+;+;+;+;+;+;+;+;+;+;+;+;+;+;+;+;+;+	2890	0	0	0	0	0	0
anxa11a	NM_183410	chr13;chr13;chr13;chr13;chr13;chr13;chr13;chr13;chr13;chr13;chr13;chr13;chr13;chr13;chr13;chr13;chr13;chr13;chr13;chr13;chr13;chr13;chr13;chr13;chr13;chr13;chr13;chr13;chr13;chr13	16279890;16279890;16288834;16288834;16294910;16294910;16300546;16300675;16302083;16302083;16306733;16306733;16308026;16308026;16311202;16311202;16311446;16311446;16313279;16313279;16313454;16313454;16321210;16321210;16323165;16323165;16325668;16325668;16325870;16325870	16279960;16279960;16289061;16289061;16294983;16294983;16300875;16300875;16302170;16302170;16306827;16306827;16308139;16308139;16311292;16311292;16311525;16311525;16313335;16313335;16313547;16313547;16321305;16321305;16323223;16323223;16325790;16325790;16326598;16326598	+;+;+;+;+;+;+;+;+;+;+;+;+;+;+;+;+;+;+;+;+;+;+;+;+;+;+;+;+;+	2329	7842	7390	10058	11725	8306	11075
anxa11b	NM_181766	chr12;chr12;chr12;chr12;chr12;chr12;chr12;chr12;chr12;chr12;chr12;chr12;chr12;chr12;chr12	48826360;48828184;48828345;48829350;48829831;48830275;48832354;48832635;48832901;48833084;48834690;48835106;48835884;48836121;48836849	48826681;48828215;48828500;48829437;48829925;48830388;48832444;48832714;48832957;48833177;48834785;48835164;48836006;48836839;48837296	+;+;+;+;+;+;+;+;+;+;+;+;+;+;+	2574	10657	9917	12277	13548	7424	10895
anxa13	NM_131774	chr24;chr24;chr24;chr24;chr24;chr24;chr24;chr24;chr24;chr24;chr24	6361958;6363454;6366726;6367709;6368227;6370218;6371861;6372050;6373369;6373629;6375676	6363146;6363566;6366801;6367810;6368295;6370297;6371894;6372220;6373463;6373704;6375698	-;-;-;-;-;-;-;-;-;-;-	2028	2	0	0	11	0	1
anxa13l	NM_001024414	chr2;chr2;chr2;chr2;chr2;chr2;chr2;chr2;chr2;chr2;chr2	9821786;9822460;9828692;9831511;9833561;9833727;9836170;9838151;9838350;9838601;9841507	9821836;9822535;9828786;9831681;9833594;9833806;9836238;9838252;9838425;9838713;9841846	+;+;+;+;+;+;+;+;+;+;+	1207	0	0	2	2	0	2
anxa1a	NM_181758	chr5;chr5;chr5;chr5;chr5;chr5;chr5;chr5;chr5;chr5;chr5;chr5;chr5	25578181;25578497;25578722;25579116;25579307;25580470;25580714;25581494;25581852;25582046;25582246;25582596;25583101	25578366;25578619;25578780;25579211;25579400;25580526;25580793;25581584;25581965;25582140;25582330;25582698;25583125	-;-;-;-;-;-;-;-;-;-;-;-;-	1208	3069	7027	6657	4238	1996	3759
anxa1b	NM_181759	chr5;chr5;chr5;chr5;chr5;chr5;chr5;chr5;chr5;chr5;chr5;chr5	65022288;65025709;65025924;65026282;65026469;65032897;65033033;65033184;65033446;65034188;65037078;65037306	65022966;65025831;65025982;65026377;65026562;65032953;65033112;65033274;65033559;65034282;65037189;65037371	-;-;-;-;-;-;-;-;-;-;-;-	1666	0	0	1	1	0	2
anxa1c	NM_181760	chr5;chr5;chr5;chr5;chr5;chr5;chr5;chr5;chr5;chr5;chr5;chr5	65009764;65010068;65011305;65011661;65011833;65014398;65014552;65014969;65015459;65017524;65020878;65021093	65009950;65010190;65011363;65011756;65011926;65014454;65014631;65015059;65015572;65017618;65020992;65021150	-;-;-;-;-;-;-;-;-;-;-;-	1169	0	0	0	3	0	3
anxa2a	NM_181761	chr25;chr25;chr25;chr25;chr25;chr25;chr25;chr25;chr25;chr25;chr25;chr25;chr25	34013331;34014546;34016468;34017007;34018466;34020277;34020441;34020616;34022059;34022239;34025237;34025461;34026979	34013366;34014606;34016558;34017101;34018579;34020367;34020520;34020675;34022152;34022334;34025295;34025583;34027379	+;+;+;+;+;+;+;+;+;+;+;+;+	1401	1491	754	1768	838	3013	700
anxa2b	NM_001105600_2	chr7;chr7;chr7;chr7;chr7;chr7;chr7;chr7;chr7;chr7;chr7;chr7;chr7_KZ114891v1_alt;chr7_KZ114891v1_alt;chr7_KZ114891v1_alt;chr7_KZ114891v1_alt;chr7_KZ114891v1_alt;chr7_KZ114891v1_alt;chr7_KZ114891v1_alt;chr7_KZ114891v1_alt;chr7_KZ114891v1_alt;chr7_KZ114891v1_alt;chr7_KZ114891v1_alt;chr7_KZ114891v1_alt	29518396;29518748;29518979;29524709;29524879;29525149;29529949;29530104;29531434;29531681;29532648;29532983;198969;199321;199552;205282;205452;205722;210522;210677;212007;212254;213221;213556	29518670;29518870;29519037;29524804;29524972;29525208;29530028;29530194;29531547;29531775;29532741;29533039;199243;199443;199610;205377;205545;205781;210601;210767;212120;212348;213314;213612	-;-;-;-;-;-;-;-;-;-;-;-;-;-;-;-;-;-;-;-;-;-;-;-	2476	0	0	0	0	0	0
anxa3a	NM_001004632	chr5;chr5;chr5;chr5;chr5;chr5;chr5;chr5;chr5;chr5;chr5;chr5;chr5;chr5	39087364;39087728;39088685;39088841;39089265;39089442;39089929;39090105;39090275;39094577;39094754;39094928;39095070;39095362	39087448;39087754;39088735;39088928;39089359;39089555;39090019;39090184;39090331;39094670;39094849;39094986;39095192;39095623	+;+;+;+;+;+;+;+;+;+;+;+;+;+	1322	0	0	0	0	0	0
anxa3b	NM_001007302_2	chr10;chr10;chr10;chr10;chr10;chr10;chr10;chr10;chr10;chr10;chr10;chr10;chr10;chr10;chr10_KZ115307v1_alt;chr10_KZ115307v1_alt;chr10_KZ115307v1_alt;chr10_KZ115307v1_alt;chr10_KZ115307v1_alt;chr10_KZ115307v1_alt;chr10_KZ115307v1_alt;chr10_KZ115307v1_alt;chr10_KZ115307v1_alt;chr10_KZ115307v1_alt;chr10_KZ115307v1_alt;chr10_KZ115307v1_alt;chr10_KZ115307v1_alt;chr10_KZ115307v1_alt	9247593;9255646;9260666;9261152;9261379;9264674;9264842;9265003;9268261;9268450;9268691;9268872;9269206;9269643;35016;43069;48089;48575;48802;52097;52265;52426;55684;55873;56114;56295;56629;57066	9248183;9255768;9260724;9261247;9261472;9264730;9264921;9265093;9268374;9268544;9268778;9268919;9269247;9269733;35606;43191;48147;48670;48895;52153;52344;52516;55797;55967;56201;56342;56670;57156	-;-;-;-;-;-;-;-;-;-;-;-;-;-;-;-;-;-;-;-;-;-;-;-;-;-;-;-	3338	1	0	1	3	1	4
anxa4	NM_181764	chr10;chr10;chr10;chr10;chr10;chr10;chr10;chr10;chr10;chr10;chr10;chr10;chr10	41159399;41169987;41172985;41175941;41181514;41185107;41185296;41185821;41187522;41189818;41189993;41190127;41192609	41159497;41170044;41173072;41176035;41181627;41185197;41185375;41185877;41187615;41189913;41190051;41190249;41192883	+;+;+;+;+;+;+;+;+;+;+;+;+	1329	4104	3265	4445	5894	3308	5266
anxa5a	NM_001113582	chr14;chr14;chr14;chr14;chr14;chr14;chr14;chr14;chr14;chr14;chr14;chr14;chr14	46410766;46411052;46416789;46418725;46424559;46424820;46427023;46428983;46430043;46430222;46433423;46433602;46433949	46410796;46411086;46416873;46418819;46424672;46424910;46427102;46429033;46430136;46430317;46433481;46433724;46434196	+;+;+;+;+;+;+;+;+;+;+;+;+	1202	3	0	0	1	0	0
anxa5b	NM_181757	chr1;chr1;chr1;chr1;chr1;chr1;chr1;chr1;chr1;chr1;chr1;chr1;chr1	22654884;22655195;22658006;22660054;22660245;22660475;22660707;22660942;22661599;22661787;22662029;22664018;22664228	22654950;22655240;22658090;22660148;22660358;22660565;22660786;22660992;22661692;22661882;22662087;22664140;22665091	+;+;+;+;+;+;+;+;+;+;+;+;+	1865	582	258	566	507	128	358
anxa6	NM_001002038	chr14;chr14;chr14;chr14;chr14;chr14;chr14;chr14;chr14;chr14;chr14;chr14;chr14;chr14;chr14;chr14;chr14;chr14;chr14;chr14	49297877;49298042;49299475;49307093;49313053;49313235;49329672;49331355;49337518;49343609;49343787;49343971;49345678;49347088;49347253;49347822;49348023;49349460;49351508;49360346	49297969;49298121;49299531;49307186;49313148;49313293;49329794;49331413;49337596;49343690;49343881;49344084;49345768;49347167;49347306;49347915;49348118;49349518;49351645;49360686	+;+;+;+;+;+;+;+;+;+;+;+;+;+;+;+;+;+;+;+	1984	0	0	0	1	0	0
aoc1	NM_001077598	chr24;chr24;chr24;chr24;chr24	40001291;40004064;40004573;40006322;40009342	40001856;40004196;40004861;40007866;40009419	-;-;-;-;-	2611	0	0	1	0	1	0
aoc2	NM_001013555	chr3;chr3;chr3;chr3	32924186;32924986;32925219;32925979	32924892;32925118;32925504;32927605	-;-;-;-	2753	0	2	3	2	0	7
aox5	NM_001278796	chr22;chr22;chr22;chr22;chr22;chr22;chr22;chr22;chr22;chr22;chr22;chr22;chr22;chr22;chr22;chr22;chr22;chr22;chr22;chr22;chr22;chr22;chr22;chr22;chr22;chr22;chr22;chr22;chr22;chr22;chr22;chr22;chr22;chr22;chr22	14084036;14085002;14087667;14088003;14088226;14088476;14088612;14088757;14088971;14089159;14091162;14091505;14091674;14091943;14092198;14092406;14092611;14092913;14105953;14106220;14106403;14108056;14108412;14108605;14108969;14109200;14109366;14109584;14109805;14109962;14110367;14110584;14113071;14114240;14115263	14084086;14085169;14087855;14088068;14088340;14088528;14088686;14088885;14089066;14089389;14091353;14091591;14091761;14092076;14092322;14092502;14092733;14093039;14106122;14106309;14106565;14108240;14108521;14108698;14109120;14109292;14109507;14109664;14109882;14110023;14110493;14110692;14113167;14114297;14115316	-;-;-;-;-;-;-;-;-;-;-;-;-;-;-;-;-;-;-;-;-;-;-;-;-;-;-;-;-;-;-;-;-;-;-	4011	0	0	0	0	0	0
aox6	NM_001278817	chr22;chr22;chr22;chr22;chr22;chr22;chr22;chr22;chr22;chr22;chr22;chr22;chr22;chr22;chr22;chr22;chr22;chr22;chr22;chr22;chr22;chr22;chr22;chr22;chr22;chr22;chr22;chr22;chr22;chr22;chr22;chr22;chr22;chr22;chr22	14051894;14052197;14053363;14053761;14055090;14055301;14055759;14058990;14059267;14060368;14060972;14061798;14062062;14062249;14064462;14064699;14065303;14065701;14067136;14067337;14067525;14068641;14069226;14069891;14070970;14072734;14073059;14075166;14075452;14076724;14076927;14077135;14077857;14083204;14083518	14051947;14052254;14053459;14053869;14055216;14055362;14055827;14059070;14059411;14060460;14061123;14061891;14062171;14062433;14064624;14064788;14065472;14065827;14067258;14067433;14067649;14068774;14069313;14069977;14071161;14072961;14073154;14075294;14075526;14076776;14077041;14077200;14078045;14083371;14083583	+;+;+;+;+;+;+;+;+;+;+;+;+;+;+;+;+;+;+;+;+;+;+;+;+;+;+;+;+;+;+;+;+;+;+	4017	0	7	8	11	6	11
ap1ar	NM_001301369	chr14;chr14;chr14;chr14;chr14;chr14;chr14;chr14;chr14;chr14	4796766;4798015;4799267;4799378;4801515;4801746;4803703;4804148;4807207;4807655	4797011;4798063;4799293;4799403;4801611;4801844;4803764;4804221;4807314;4808204	+;+;+;+;+;+;+;+;+;+	1338	182	116	69	231	84	155
ap1b1	NM_001128530	chr5;chr5;chr5;chr5;chr5;chr5;chr5;chr5;chr5;chr5;chr5;chr5;chr5;chr5;chr5;chr5;chr5;chr5;chr5;chr5;chr5;chr5	24756496;24768716;24770300;24772725;24778205;24781636;24783126;24783501;24786810;24790135;24792615;24793894;24794389;24794709;24796377;24796611;24799887;24800254;24803409;24805452;24806206;24812720	24758033;24768870;24770386;24772809;24778334;24781781;24783266;24783530;24787008;24790394;24792713;24794059;24794504;24794804;24796497;24796832;24800077;24800499;24803544;24805557;24806266;24812775	-;-;-;-;-;-;-;-;-;-;-;-;-;-;-;-;-;-;-;-;-;-	4387	3844	3890	4967	5167	3655	4683
ap1g1	NM_199682	chr7;chr7;chr7;chr7;chr7;chr7;chr7;chr7;chr7;chr7;chr7;chr7;chr7;chr7;chr7;chr7;chr7;chr7;chr7;chr7;chr7;chr7;chr7	69308270;69310174;69313034;69313270;69316072;69317712;69317951;69318166;69320829;69322470;69323190;69325432;69325645;69326522;69326667;69326851;69330568;69331661;69333204;69333392;69336167;69336384;69352351	69308632;69310272;69313194;69313371;69316198;69317853;69318055;69318290;69320918;69322592;69323244;69325572;69325758;69326577;69326765;69326931;69330663;69331737;69333300;69333533;69336291;69336587;69352424	-;-;-;-;-;-;-;-;-;-;-;-;-;-;-;-;-;-;-;-;-;-;-	2798	2744	2389	2797	3959	1954	3076
ap1g2	NM_001289858	chr2;chr2;chr2;chr2;chr2;chr2;chr2;chr2;chr2;chr2;chr2;chr2;chr2;chr2;chr2;chr2;chr2;chr2;chr2;chr2;chr2;chr2	38289579;38291759;38292540;38293260;38293466;38295230;38295417;38298973;38299181;38299620;38301927;38302171;38303470;38303629;38303813;38303991;38304171;38306453;38306674;38309030;38309317;38312258	38290242;38291857;38292691;38293392;38293610;38295334;38295544;38299062;38299303;38299674;38302067;38302284;38303525;38303727;38303893;38304086;38304247;38306549;38306815;38309154;38309525;38312502	-;-;-;-;-;-;-;-;-;-;-;-;-;-;-;-;-;-;-;-;-;-	3176	1477	572	41	25	34	25
ap1m1	NM_001331127	chr2;chr2;chr2;chr2;chr2;chr2;chr2;chr2;chr2;chr2;chr2;chr2	55429988;55432083;55432404;55433432;55436996;55438813;55439624;55441890;55444724;55448828;55484916;55488836	55430189;55432239;55432471;55433562;55437143;55438939;55439766;55441961;55444882;55448953;55484991;55492315	+;+;+;+;+;+;+;+;+;+;+;+	4889	1439	1459	1264	2624	710	2005
ap1m2	NM_205714	chr6;chr6;chr6;chr6;chr6;chr6;chr6;chr6;chr6;chr6;chr6;chr6;chr6	112694;113594;115897;116047;116253;117025;117236;118030;118249;118486;118855;119555;119593	112842;113750;115964;116177;116400;117151;117378;118101;118407;118611;118930;119583;119859	+;+;+;+;+;+;+;+;+;+;+;+;+	1652	4	3	1	36	1	13
ap1m3	NM_001114441	chr6_KZ115192v1_alt;chr6_KZ115192v1_alt;chr6_KZ115192v1_alt;chr6_KZ115192v1_alt;chr6_KZ115192v1_alt;chr6_KZ115192v1_alt;chr6_KZ115192v1_alt;chr6_KZ115192v1_alt;chr6_KZ115192v1_alt;chr6_KZ115192v1_alt;chr6_KZ115192v1_alt;chr6_KZ115192v1_alt;chr6_KZ115192v1_alt	1645;8086;8362;8850;12045;15182;23662;26638;26989;29078;30486;34774;36859	1821;8242;8429;8980;12192;15308;23804;26709;27147;29203;30561;35944;36993	+;+;+;+;+;+;+;+;+;+;+;+;+	2690	234	267	299	323	113	206
ap1s1	NM_001328014	chr7;chr7;chr7;chr7;chr7;chr7;chr7;chr7;chr7;chr7;chr7;chr7;chr7;chr7;chr7;chr7	26245061;26245061;26245061;26246477;26246477;26246477;26250564;26250564;26250564;26256674;26256674;26256742;26260868;26263040;26263040;26263040	26246195;26246195;26246195;26246614;26246614;26246614;26250672;26250672;26250587;26256852;26256852;26256852;26260893;26263206;26263206;26263206	-;-;-;-;-;-;-;-;-;-;-;-;-;-;-;-	1754	2227	1643	1998	3657	1226	3054
ap1s2	NM_205558_2	chr11;chr11;chr11;chr11;chr11;chr11_KZ115758v1_alt;chr11_KZ115758v1_alt;chr11_KZ115758v1_alt;chr11_KZ115758v1_alt;chr11_KZ115758v1_alt	12720014;12720437;12722985;12726973;12727196;437991;438414;440962;444950;445173	12720059;12720615;12723093;12727110;12728348;438036;438592;441070;445087;446325	+;+;+;+;+;+;+;+;+;+	3250	2	2	4	3	2	5
ap1s3a	NM_001017720	chr15;chr15;chr15;chr15;chr15	43154740;43157673;43158037;43161678;43164518	43155127;43157810;43158145;43161856;43164591	-;-;-;-;-	888	1	0	2	7	0	0
ap1s3b	NM_001004635	chr2;chr2;chr2;chr2;chr2	47587238;47593312;47596069;47601887;47620704	47587787;47593449;47596177;47602065;47620806	-;-;-;-;-	1079	9	39	6	30	46	10
ap2b1	NM_199919	chr5;chr5;chr5;chr5;chr5;chr5;chr5;chr5;chr5;chr5;chr5;chr5;chr5;chr5;chr5;chr5;chr5;chr5;chr5;chr5;chr5;chr5	61657733;61658286;61660288;61660487;61661695;61665036;61668284;61668851;61673088;61674996;61676616;61679978;61682536;61684298;61696394;61698756;61701841;61704551;61706185;61707221;61712618;61722899	61657832;61658340;61660393;61660622;61661940;61665226;61668505;61668971;61673183;61675111;61676781;61680076;61682795;61684490;61696435;61698902;61701986;61704680;61706269;61707307;61712772;61724084	+;+;+;+;+;+;+;+;+;+;+;+;+;+;+;+;+;+;+;+;+;+	4085	5463	4980	8078	6616	4288	5827
ap2m1a	NM_212577	chr2;chr2;chr2;chr2;chr2;chr2;chr2;chr2;chr2;chr2;chr2;chr2;chr2;chr2;chr2;chr2;chr2;chr2;chr2;chr2;chr2;chr2;chr2	9789825;9789825;9794601;9794601;9794795;9794795;9796885;9796885;9797093;9797093;9801373;9801602;9801602;9804304;9804304;9804759;9804759;9808070;9808070;9816459;9816459;9818538;9818538	9790606;9790606;9794712;9794712;9794892;9794892;9797020;9797020;9797212;9797212;9801387;9801746;9801746;9804445;9804445;9804841;9804841;9808335;9808335;9816573;9816573;9818673;9818673	-;-;-;-;-;-;-;-;-;-;-;-;-;-;-;-;-;-;-;-;-;-;-	2150	6729	5516	7450	9737	5034	8233
ap2m1b	NM_201026	chr18;chr18;chr18;chr18;chr18;chr18;chr18;chr18;chr18;chr18;chr18;chr18;chr18	45955042;45958334;45962473;45965612;45966432;45967027;45969113;45975233;45978102;45979867;45980855;45982937;45983136	45955177;45958448;45962738;45965694;45966437;45967162;45969257;45975352;45978237;45979964;45980966;45983078;45983738	+;+;+;+;+;+;+;+;+;+;+;+;+	2098	1826	1760	1983	1235	213	1002
ap2s1	NM_213155	chr15;chr15;chr15;chr15;chr15	8767650;8771806;8779152;8786820;8797661	8767813;8771955;8779265;8786879;8799981	+;+;+;+;+	2809	1536	1238	1480	2286	1075	1917
ap3d1	NM_001045015_2	chr22;chr22;chr22;chr22;chr22;chr22;chr22;chr22;chr22;chr22;chr22;chr22;chr22;chr22;chr22;chr22;chr22;chr22;chr22;chr22;chr22;chr22;chr22;chr22;chr22;chr22;chr22;chr22;chr22;chr22;chr22;chr22;chr22;chr22_KZ115643v1_alt;chr22_KZ115643v1_alt;chr22_KZ115643v1_alt;chr22_KZ115643v1_alt;chr22_KZ115643v1_alt;chr22_KZ115643v1_alt;chr22_KZ115643v1_alt;chr22_KZ115643v1_alt;chr22_KZ115643v1_alt;chr22_KZ1156…	22172272;22173891;22174055;22175433;22175604;22176771;22179231;22179684;22181251;22183865;22187918;22188624;22193406;22196282;22196568;22198977;22199128;22199395;22203906;22204213;22206221;22206449;22209830;22211727;22211865;22212000;22214577;22214797;22215398;22215587;22217716;22217884;22231575;13516;15135;15299;16677;16848;18015;20475;20928;22495;25109;29162;29868;34650;37526;37812;40221;40372;…	22172398;22173970;22174176;22175518;22175692;22176960;22179278;22179842;22181358;22183918;22188049;22188786;22193479;22196478;22196640;22199048;22199269;22199540;22204137;22204443;22206369;22206594;22209878;22211776;22211914;22212073;22214716;22214926;22215505;22215667;22217796;22217979;22231720;13642;15214;15420;16762;16936;18204;20522;21086;22602;25162;29293;30030;34723;37722;37884;40292;40513;…	-;-;-;-;-;-;-;-;-;-;-;-;-;-;-;-;-;-;-;-;-;-;-;-;-;-;-;-;-;-;-;-;-;-;-;-;-;-;-;-;-;-;-;-;-;-;-;-;-;-;-;-;-;-;-;-;-;-;-;-;-;-;-;-;-;-	7650	0	0	0	0	0	0
ap3m1	NM_201292	chr13;chr13;chr13;chr13;chr13;chr13;chr13;chr13;chr13	25200105;25202369;25204618;25204865;25205077;25206690;25206903;25207237;25208173	25200135;25202649;25204789;25205002;25205162;25206823;25207110;25207390;25209070	+;+;+;+;+;+;+;+;+	2102	623	591	980	1109	641	994
ap3m2	NM_001002154	chr5;chr5;chr5;chr5;chr5;chr5;chr5;chr5;chr5	14375108;14380529;14382345;14383179;14386024;14386207;14387281;14389688;14390387	14376183;14380673;14382552;14383312;14386109;14386344;14387452;14389968;14390445	-;-;-;-;-;-;-;-;-	2299	640	313	550	770	460	629
ap3s1	NM_001005964	chrUn_KN149707v2;chrUn_KN149707v2;chrUn_KN149707v2	1;1049;2000	31;1160;2208	-;-;-	352	307	209	267	472	235	350
ap3s2	NM_001002539	chr25;chr25;chr25;chr25;chr25;chr25	10793501;10795227;10795412;10797554;10799588;10803071	10793640;10795318;10795523;10797625;10799695;10803531	+;+;+;+;+;+	985	388	366	329	599	401	533
ap4b1	NM_200338	chr23;chr23;chr23;chr23;chr23;chr23;chr23;chr23;chr23;chr23;chr23	354418;355306;355846;357980;359058;359355;360294;362713;365325;366478;367241	354497;355438;356070;358110;359205;359851;360377;362816;365532;366750;367693	+;+;+;+;+;+;+;+;+;+;+	2336	344	431	338	371	398	398
ap4m1	NM_001002672	chr10;chr10;chr10;chr10;chr10;chr10;chr10;chr10;chr10;chr10;chr10;chr10;chr10;chr10;chr10	22854803;22855270;22855450;22855654;22855857;22856163;22857788;22857931;22858173;22858321;22858509;22859602;22859732;22859854;22861544	22855097;22855355;22855556;22855750;22855967;22856243;22857850;22857997;22858226;22858427;22858600;22859646;22859782;22859971;22862078	+;+;+;+;+;+;+;+;+;+;+;+;+;+;+	1909	295	358	464	473	411	409
ap4s1	NM_001003826	chr17;chr17;chr17;chr17	28704271;28704585;28704748;28705127	28704399;28704653;28704834;28705264	-;-;-;-	423	165	99	201	317	169	290
ap5b1	NM_001326456	chr11;chr11;chr11	39112341;39118534;39118776	39115218;39118678;39118882	-;-;-	3130	192	233	284	367	158	265
ap5m1	NM_001020654	chr17;chr17;chr17;chr17;chr17;chr17;chr17;chr17	44441052;44443747;44446386;44448664;44450488;44451029;44451231;44453724	44441321;44444398;44446574;44448803;44450573;44451141;44451327;44454020	+;+;+;+;+;+;+;+	1844	400	237	502	513	429	477
ap5s1	NM_001305568	chr13;chr13;chr13	14902311;14906485;14908698	14902705;14906776;14908999	-;-;-	989	514	515	789	612	567	550
ap5z1	NM_001328131	chr3;chr3;chr3;chr3;chr3;chr3;chr3;chr3;chr3;chr3;chr3;chr3;chr3;chr3;chr3;chr3;chr3	40876553;40879780;40880067;40881272;40881488;40882846;40883078;40885673;40885924;40887978;40888095;40893161;40893431;40894876;40895091;40896637;40896887	40876823;40879994;40880199;40881369;40881599;40882998;40883220;40885851;40886086;40888015;40888235;40893329;40893543;40895020;40895277;40896774;40896995	-;-;-;-;-;-;-;-;-;-;-;-;-;-;-;-;-	2507	286	259	424	455	330	322
apaf1	NM_131608	chr4;chr4;chr4;chr4;chr4;chr4;chr4;chr4;chr4;chr4;chr4;chr4;chr4;chr4;chr4;chr4;chr4;chr4;chr4;chr4;chr4;chr4;chr4;chr4;chr4;chr4	17845475;17845975;17846249;17847012;17847893;17848324;17848802;17849118;17849358;17849566;17850140;17851103;17851319;17851602;17852799;17853682;17854295;17855089;17855319;17855900;17857587;17858663;17859763;17860538;17861966;17873328	17845612;17846164;17846446;17847201;17848005;17848455;17849040;17849285;17849489;17849679;17850324;17851229;17851444;17851742;17852924;17853834;17854423;17855214;17855438;17856025;17857712;17858791;17859888;17860663;17862112;17873486	+;+;+;+;+;+;+;+;+;+;+;+;+;+;+;+;+;+;+;+;+;+;+;+;+;+	3786	1396	1005	1254	2072	492	1490
apbb1ip	NM_200634	chr24;chr24;chr24;chr24;chr24;chr24;chr24;chr24;chr24;chr24;chr24;chr24;chr24;chr24;chr24;chr24;chr24;chr24	6040033;6040173;6040243;6040920;6041674;6044084;6044227;6045976;6047531;6050610;6051796;6052116;6058650;6060300;6062998;6065970;6066488;6078146	6040157;6040233;6040723;6041673;6041867;6044130;6044350;6046074;6047641;6050753;6051870;6052237;6058809;6060377;6063248;6066069;6066547;6078200	-;-;-;-;-;-;-;-;-;-;-;-;-;-;-;-;-;-	3041	3739	3639	4053	4188	2935	3330
apc	NM_001143840	chr10;chr10;chr10;chr10;chr10;chr10;chr10;chr10;chr10;chr10;chr10;chr10;chr10;chr10;chr10;chr10	1849874;1866793;1869208;1871559;1872214;1873619;1875582;1877467;1879381;1880423;1881855;1883211;1883439;1883941;1884142;1885822	1850008;1866877;1869382;1871667;1872327;1873702;1875608;1877553;1879479;1880801;1881950;1883350;1883516;1884057;1884356;1893095	+;+;+;+;+;+;+;+;+;+;+;+;+;+;+;+	9214	179	169	196	250	76	124
apeh	NM_198869	chr8;chr8;chr8;chr8;chr8;chr8;chr8;chr8;chr8;chr8;chr8;chr8;chr8;chr8;chr8;chr8;chr8;chr8;chr8;chr8;chr8;chr8;chr8;chr8;chr8;chr8	53746813;53747266;53749042;53749226;53749878;53749922;53751350;53752526;53752728;53753779;53756090;53756272;53756320;53757631;53759681;53760431;53761247;53762292;53763961;53764215;53765035;53765688;53767689;53769587;53772275;53773480	53747254;53748030;53749148;53749328;53749921;53750067;53751438;53752606;53752811;53753917;53756178;53756319;53756322;53757728;53759741;53760552;53761287;53762383;53764098;53764289;53765126;53765763;53767776;53769713;53772404;53773545	-;-;-;-;-;-;-;-;-;-;-;-;-;-;-;-;-;-;-;-;-;-;-;-;-;-	3346	977	880	1213	1333	424	1061
apela	NM_001297547_2	chr1;chr1;chr1;chr1_KZ115011v1_alt;chr1_KZ115011v1_alt;chr1_KZ115011v1_alt	19667947;19670672;19673492;205145;207870;210690	19668315;19670761;19673896;205513;207959;211094	-;-;-;-;-;-	1728	0	0	0	0	0	0
apex1	NM_213421	chr4;chr4;chr4;chr4;chr4;chr4;chr4;chr4;chr4;chr4;chr4;chr4;chr4;chr4;chr4;chr4;chr4;chr4;chr4;chr4;chr4;chr4	5333988;5333988;5333988;5333988;5334282;5334282;5334439;5334439;5334439;5334439;5334652;5334652;5334655;5334655;5337801;5337801;5337801;5337801;5338318;5338318;5338318;5338318	5334089;5334089;5334089;5334089;5334329;5334329;5334558;5334558;5334558;5334558;5334815;5334815;5334815;5334815;5337993;5337993;5337993;5337993;5339829;5339829;5339829;5339829	+;+;+;+;+;+;+;+;+;+;+;+;+;+;+;+;+;+;+;+;+;+	2139	51	52	110	433	24	304
apex2	NM_200146	chr8;chr8;chr8;chr8;chr8;chr8	22510807;22512513;22512752;22514154;22514527;22514726	22511986;22512582;22512895;22514334;22514610;22514886	-;-;-;-;-;-	1820	141	178	174	236	241	176
aph1b	NM_200115_2	chr7;chr7;chr7;chr7;chr7;chr7;chr7_KZ115231v1_alt;chr7_KZ115231v1_alt;chr7_KZ115231v1_alt;chr7_KZ115231v1_alt;chr7_KZ115231v1_alt;chr7_KZ115231v1_alt	29177231;29179016;29182272;29182422;29182621;29185845;61808;63593;66849;66999;67198;70422	29177573;29179186;29182345;29182544;29182748;29186936;62150;63763;66922;67121;67325;71513	+;+;+;+;+;+;+;+;+;+;+;+	3862	0	0	0	0	0	0
api5	NM_199540	chr25;chr25;chr25;chr25;chr25;chr25;chr25;chr25;chr25;chr25;chr25;chr25;chr25;chr25	30131045;30132803;30133045;30138082;30138290;30140539;30144602;30144909;30145101;30146172;30147694;30147832;30148018;30151140	30131365;30132964;30133138;30138147;30138441;30140745;30144706;30144998;30145279;30146265;30147750;30147920;30148160;30152213	+;+;+;+;+;+;+;+;+;+;+;+;+;+	2833	1125	904	1138	1841	1086	1528
apip	NM_001004679	chr7;chr7;chr7;chr7;chr7;chr7;chr7	49901483;49904254;49907050;49907183;49907369;49908137;49908391	49901655;49904354;49907098;49907300;49907504;49908304;49908518	+;+;+;+;+;+;+	873	349	345	310	266	335	256
apln	NM_001166124	chr14;chr14;chr14	33722950;33744574;33753921	33723416;33744746;33757714	+;+;+	4434	1	3	19	10	0	2
aplnra	NM_001075105	chr8	40325926	40327397	-	1472	0	0	0	2	0	0
aplnrb	NM_001030197	chr10	8629275	8631358	+	2084	2	3	0	0	2	2
aplp2	NM_001123012	chr18;chr18;chr18;chr18;chr18;chr18;chr18;chr18;chr18;chr18;chr18;chr18;chr18;chr18;chr18;chr18;chr18	44364530;44368964;44372030;44377350;44388306;44397254;44401879;44404582;44404824;44408811;44414487;44418109;44425070;44430896;44450737;44453227;44526675	44367521;44369140;44372086;44377432;44388479;44397353;44402007;44404740;44404898;44408944;44414654;44418314;44425311;44431008;44450866;44453400;44526883	-;-;-;-;-;-;-;-;-;-;-;-;-;-;-;-;-	5322	1	15	7	46	1	35
apmap	NM_212608	chr13;chr13;chr13;chr13;chr13;chr13;chr13;chr13;chr13	6219624;6219957;6225934;6228411;6233421;6235398;6235707;6236724;6238141	6219820;6220073;6226049;6228503;6233537;6235572;6235841;6236916;6238930	+;+;+;+;+;+;+;+;+	1933	10306	5376	5181	4210	4758	4068
apnl	NM_001293671	chr3;chr3;chr3	31250066;31254225;31254902	31251471;31254379;31254979	-;-;-	1639	1	0	0	13	0	17
apoa1a	NM_131128_2	chr5;chr5;chr5;chr5;chr5_KZ115133v1_alt;chr5_KZ115133v1_alt;chr5_KZ115133v1_alt;chr5_KZ115133v1_alt	37978512;37978680;37979215;37980773;142014;142182;142717;144278	37978528;37978731;37979359;37981512;142030;142233;142861;145017	+;+;+;+;+;+;+;+	1908	14	22	12	5	3	1
apoa1b	NM_001100144	chr15;chr15;chr15;chr15	105954;107411;107854;108385	106902;107555;107900;108414	-;-;-;-	1171	272	224	42	18	0	5
apoa2	NM_001130586	chr16;chr16;chr16;chr16	23978978;23979265;23979612;23979937	23979043;23979301;23979840;23980268	+;+;+;+	664	436	464	145	15	7	11
apoa4a	NM_001017909	chr19;chr19;chr19;chr19	10845953;10846184;10847107;10850149	10846102;10846238;10847257;10850834	+;+;+;+	1042	0	0	0	0	0	0
apoa4b.1	NM_001079861	chr16;chr16;chr16;chr16	23914084;23914218;23914798;23915029	23914113;23914272;23914948;23915980	+;+;+;+	1188	2	6	0	0	0	0
apoa4b.2	NM_001128758	chr16;chr16;chr16;chr16	23947219;23947323;23947490;23947724	23947244;23947384;23947640;23948431	+;+;+;+	947	2	0	0	0	0	0
apobb.1	NM_001030062	chr20;chr20;chr20;chr20;chr20;chr20;chr20;chr20;chr20;chr20;chr20;chr20;chr20;chr20;chr20;chr20;chr20;chr20;chr20;chr20;chr20;chr20;chr20;chr20;chr20;chr20;chr20	31269778;31270942;31271137;31271376;31271615;31271866;31272078;31272249;31272794;31273003;31273248;31273533;31273821;31274086;31274372;31274625;31274938;31275211;31275415;31275785;31276116;31276365;31276601;31277062;31283129;31283347;31283680	31269832;31271045;31271282;31271523;31271767;31271990;31272163;31272702;31272908;31273149;31273459;31273728;31273997;31274289;31274539;31274830;31275117;31275320;31275622;31275960;31276276;31276474;31276974;31283037;31283234;31283533;31284890	+;+;+;+;+;+;+;+;+;+;+;+;+;+;+;+;+;+;+;+;+;+;+;+;+;+;+	11495	9	3	4	0	1	0
apobec2a	NM_001013314	chr22;chr22;chr22	641342;644068;651442	641928;644591;651678	-;-;-	1348	3	0	2	0	3	5
apobec2b	NM_001168463_2	chr23;chr23;chr23_KZ115678v1_alt;chr23_KZ115678v1_alt	19213472;19220493;57560;64581	19213758;19221027;57846;65115	+;+;+;+	1644	0	0	0	0	0	0
apoc1	NM_001291887	chr16;chr16;chr16;chr16;chr16;chr16;chr16;chr16	23972127;23972127;23972938;23972938;23973120;23973123;23973409;23973409	23972382;23972382;23973008;23973008;23973261;23973261;23973723;23973723	+;+;+;+;+;+;+;+	784	54	22	13	2	2	3
apoc2	NM_001326448	chr16;chr16;chr16;chr16;chr16;chr16;chr16	23984755;23984755;23985119;23988300;23988300;23990627;23990627	23984799;23984799;23985179;23988456;23988456;23991159;23991159	+;+;+;+;+;+;+	796	20	11	4	3	0	3
apoc4	NM_001135978	chr16;chr16;chr16;chr16	23976036;23976227;23976353;23976781	23976135;23976269;23976434;23977049	+;+;+;+	494	0	2	3	0	0	0
apoda.1	NM_001076582	chr2;chr2;chr2;chr2;chr2	37207792;37208410;37208573;37208787;37210368	37208293;37208495;37208694;37208906;37210389	-;-;-;-;-	852	0	0	0	1	0	0
apoda.2	NM_001201348	chr2;chr2;chr2;chr2;chr2;chr2;chr2;chr2;chr2;chr2;chr2;chr2;chr2;chr2;chr2;chr2;chr2;chr2;chr2;chr2;chr2;chr2;chr2;chr2	37207462;37207462;37207462;37207462;37207730;37207730;37214610;37214610;37214829;37214829;37214846;37214846;37215096;37215096;37215096;37215096;37215396;37215396;37215396;37215396;37215561;37215561;37215561;37215561	37207543;37207543;37207543;37207543;37207798;37207798;37214766;37214766;37214980;37214980;37214980;37214980;37215214;37215214;37215214;37215214;37215484;37215484;37215484;37215484;37215986;37215986;37215986;37215986	+;+;+;+;+;+;+;+;+;+;+;+;+;+;+;+;+;+;+;+;+;+;+;+	1094	0	0	0	32	0	13
apodb	NM_001037695	chr24;chr24;chr24;chr24;chr24	26306360;26307021;26307193;26309149;26310791	26306942;26307106;26307314;26309276;26310854	-;-;-;-;-	983	10	26	11	7	6	3
apoea	NM_001020565	chr19;chr19;chr19;chr19	10855158;10855743;10855998;10859206	10855294;10855893;10856285;10859694	+;+;+;+	1065	0	0	1	0	0	1
apoeb	NM_131098	chr16;chr16;chr16;chr16	23961276;23961529;23961806;23962625	23961324;23961682;23962093;23963461	+;+;+;+	1328	14	32	5	45	0	13
apol1	NM_001030138_2	chr2;chr2;chr2;chr2;chr2_KZ115043v1_alt;chr2_KZ115043v1_alt;chr2_KZ115043v1_alt;chr2_KZ115043v1_alt	37971353;37971508;37973014;37973142;14219;14374;15880;16008	37971417;37971547;37973065;37974725;14283;14413;15931;17591	+;+;+;+;+;+;+;+	3482	0	0	0	0	0	0
apom	NM_001199728	chr2;chr2;chr2;chr2;chr2;chr2;chr2	42228741;42228957;42229663;42230227;42232292;42232470;42234366	42228857;42228993;42229761;42230334;42232365;42232609;42234561	-;-;-;-;-;-;-	771	23	8	2	2	0	0
apooa	NM_001037115	chr5;chr5;chr5;chr5;chr5;chr5;chr5;chr5;chr5	4382378;4384669;4387051;4394924;4397686;4397859;4408201;4414151;4418515	4382592;4384725;4387149;4395015;4397781;4397913;4408320;4414255;4418553	-;-;-;-;-;-;-;-;-	878	570	406	563	1174	589	1079
apoob	NM_001005777	chr24;chr24;chr24;chr24;chr24;chr24;chr24;chr24;chr24	21978234;21982893;21984002;21984192;21986093;21986275;21986517;21986725;21989321	21979016;21982982;21984093;21984287;21986147;21986307;21986636;21986829;21989359	-;-;-;-;-;-;-;-;-	1413	113	196	196	161	185	161
apool	NM_001014351	chr5;chr5;chr5;chr5;chr5;chr5;chr5;chr5;chr5	22851859;22856694;22858004;22858679;22860532;22860713;22860879;22866878;22868610	22852303;22857393;22858102;22858770;22860630;22860767;22860998;22866985;22868636	-;-;-;-;-;-;-;-;-	1745	347	370	629	594	465	430
apopt1	NM_001145619	chr13;chr13;chr13;chr13;chr13	15800742;15801693;15808971;15809174;15814322	15801182;15801890;15809034;15809264;15814776	+;+;+;+;+	1249	111	149	112	247	232	242
appa	NM_131564	chr1;chr1;chr1;chr1;chr1;chr1;chr1;chr1;chr1;chr1;chr1;chr1;chr1;chr1;chr1;chr1	617799;621565;622017;624540;625677;626548;628682;629586;630207;633234;634788;635670;636000;637359;638269;656634	621475;621711;622099;624593;625872;626678;628840;629660;630340;633401;634996;635860;636112;637488;638436;656820	-;-;-;-;-;-;-;-;-;-;-;-;-;-;-;-	5822	36	44	38	176	16	161
appb	NM_152886_2	chr9;chr9;chr9;chr9;chr9;chr9;chr9;chr9;chr9;chr9;chr9;chr9;chr9;chr9;chr9;chr9;chr9_KZ115297v1_alt;chr9_KZ115297v1_alt;chr9_KZ115297v1_alt;chr9_KZ115297v1_alt;chr9_KZ115297v1_alt;chr9_KZ115297v1_alt;chr9_KZ115297v1_alt;chr9_KZ115297v1_alt;chr9_KZ115297v1_alt;chr9_KZ115297v1_alt;chr9_KZ115297v1_alt;chr9_KZ115297v1_alt;chr9_KZ115297v1_alt;chr9_KZ115297v1_alt;chr9_KZ115297v1_alt;chr9_KZ115297v1_alt	35026419;35030905;35031145;35031303;35032633;35033090;35033278;35035403;35035850;35039106;35048674;35051548;35055018;35055393;35059158;35069583;317995;322500;322738;322896;324332;324814;325002;327126;327573;330808;341897;344798;348182;348561;352328;362976	35028398;35031051;35031215;35031356;35032836;35033189;35033406;35035561;35035924;35039239;35048918;35051738;35055130;35055522;35059325;35069728;319972;322646;322808;322949;324535;324913;325130;327284;327647;330941;342141;344988;348294;348690;352495;363121	-;-;-;-;-;-;-;-;-;-;-;-;-;-;-;-;-;-;-;-;-;-;-;-;-;-;-;-;-;-;-;-	8090	11	11	15	26	25	8
appbp2	NM_212633	chr15;chr15;chr15;chr15;chr15;chr15;chr15;chr15;chr15;chr15;chr15;chr15;chr15	23922269;23925347;23927890;23928248;23931170;23931385;23931575;23931722;23931891;23933430;23933646;23936053;23942513	23923308;23925512;23928080;23928333;23931294;23931490;23931642;23931811;23932059;23933553;23933797;23936141;23942826	-;-;-;-;-;-;-;-;-;-;-;-;-	2720	1163	886	862	1386	781	1171
appl1	NM_001128074	chr11;chr11;chr11;chr11;chr11;chr11;chr11;chr11;chr11;chr11;chr11;chr11;chr11;chr11;chr11;chr11;chr11;chr11;chr11;chr11;chr11;chr11	42600859;42603941;42605308;42605453;42605605;42606892;42607026;42608368;42608613;42610401;42610986;42613161;42615080;42615237;42618606;42619793;42621417;42623077;42623206;42626091;42626235;42627630	42600954;42604039;42605367;42605524;42605692;42606933;42607084;42608514;42608695;42610559;42611174;42613203;42615136;42615328;42618785;42619842;42621591;42623113;42623352;42626141;42626324;42627847	+;+;+;+;+;+;+;+;+;+;+;+;+;+;+;+;+;+;+;+;+;+	2234	437	406	603	543	389	508
appl2	NM_001128075	chr25;chr25;chr25;chr25;chr25;chr25;chr25;chr25;chr25;chr25;chr25;chr25;chr25;chr25;chr25;chr25;chr25;chr25;chr25;chr25;chr25;chr25	5790536;5790652;5791063;5791188;5794321;5794438;5794903;5796529;5796766;5796966;5797577;5803467;5805269;5806973;5807176;5808335;5808492;5810323;5811493;5811678;5813966;5815744	5790612;5790801;5791110;5791328;5794357;5794612;5794958;5796684;5796860;5797022;5797619;5803655;5805421;5807055;5807322;5808393;5808533;5810410;5811564;5811737;5814064;5815834	-;-;-;-;-;-;-;-;-;-;-;-;-;-;-;-;-;-;-;-;-;-	2118	78	70	83	63	51	54
aprt	NM_200668	chr7;chr7;chr7;chr7;chr7;chr7;chr7	55530533;55530895;55531848;55535695;55536415;55539371;55539631	55530881;55531823;55532781;55535773;55536548;55539474;55539728	-;-;-;-;-;-;-	2627	612	465	894	2061	367	1719
aptx	NM_214729	chr1;chr1;chr1;chr1;chr1;chr1;chr1;chr1	52653826;52655351;52656019;52656600;52657625;52658933;52659269;52659392	52654081;52655454;52656245;52656659;52657822;52658986;52659315;52659548	-;-;-;-;-;-;-;-	1103	10	3	27	14	21	10
aqp10a	NM_001002349	chr16;chr16;chr16;chr16;chr16;chr16	22288786;22289744;22290205;22292097;22293057;22294039	22289455;22289961;22290323;22292234;22293183;22294199	-;-;-;-;-;-	1433	3	1	0	3	2	3
aqp10b	NM_001083047	chr19;chr19;chr19;chr19;chr19;chr19	7810028;7812114;7812479;7814149;7815695;7816049	7810114;7812240;7812567;7814267;7815912;7816886	+;+;+;+;+;+	1478	1	0	0	1	0	4
aqp11	NM_001327893	chr18;chr18;chr18	3157911;3163598;3166044	3160654;3163714;3166726	-;-;-	3544	11	6	19	47	8	24
aqp12	NM_001045862	chr22;chr22;chr22;chr22	2874831;2877721;2879700;2886627	2875060;2877837;2880042;2886946	-;-;-;-	1010	1	0	1	0	5	2
aqp1a.1	NM_207059	chr2;chr2;chr2;chr2	2737567;2742853;2745441;2748684	2737960;2743017;2745521;2749219	+;+;+;+	1176	16	11	4	19	1	7
aqp1a.2	NM_001135682	chr2;chr2;chr2;chr2	2761882;2765199;2765492;2766309	2762256;2765363;2765572;2766520	+;+;+;+	833	0	2	0	0	0	1
aqp3a	NM_213468	chr5;chr5;chr5;chr5;chr5;chr5	43006422;43008888;43009146;43009406;43010015;43010796	43006600;43009014;43009283;43009530;43010232;43011814	+;+;+;+;+;+	1806	9	10	12	8	4	10
aqp3b	NM_001166121	chr21;chr21;chr21;chr21;chr21;chr21	16980141;16984291;16985058;16985373;16988288;16988577	16980291;16984417;16985195;16985491;16988505;16988766	+;+;+;+;+;+	943	0	0	0	0	0	0
aqp4	NM_001003749	chr20;chr20;chr20;chr20;chr20	18163368;18168402;18172182;18176675;18186489	18163433;18168822;18172346;18176755;18186782	+;+;+;+;+	1027	0	0	0	0	0	0
aqp7	NM_199910	chr21;chr21;chr21;chr21;chr21;chr21	12010579;12014102;12014671;12014901;12018990;12019951	12010720;12014228;12014808;12015019;12019207;12020299	+;+;+;+;+;+	1093	10	12	2	27	4	13
aqp8a.1	NM_001004661	chr12;chr12;chr12;chr12;chr12	20366110;20367624;20370681;20371786;20372763	20366364;20367758;20370895;20371912;20373058	-;-;-;-;-	1028	1	0	1	2	2	0
aqp8a.2	NM_001080182	chr12_KZ115374v1_alt;chr12_KZ115374v1_alt;chr12_KZ115374v1_alt;chr12_KZ115374v1_alt;chr12_KZ115374v1_alt	167771;168478;171933;172227;174249	168173;168612;172147;172353;174522	-;-;-;-;-	1154	0	0	0	0	0	0
aqp8b	NM_001114910	chr3;chr3;chr3;chr3;chr3	18572279;18573427;18573634;18573931;18575561	18572491;18573561;18573848;18574057;18575869	-;-;-;-;-	999	0	0	0	0	0	0
aqp9a	NM_001033096	chr25	172328	173166	-	839	0	0	1	1	0	0
aqp9b	NM_001177744	chr7;chr7;chr7;chr7;chr7;chr7	30371893;30373361;30381678;30382211;30384099;30388592	30372059;30373487;30381815;30382329;30384316;30388779	+;+;+;+;+;+	957	0	0	0	0	0	0
aqr	NM_200464	chr17;chr17;chr17;chr17;chr17;chr17;chr17;chr17;chr17;chr17;chr17;chr17;chr17;chr17;chr17;chr17;chr17;chr17;chr17;chr17;chr17;chr17;chr17;chr17;chr17;chr17;chr17;chr17;chr17;chr17;chr17;chr17;chr17;chr17;chr17;chr17;chr17	51020024;51020423;51020480;51020866;51024755;51029700;51038831;51046243;51051117;51052187;51056283;51064534;51072303;51073922;51074168;51076654;51076861;51080051;51081187;51085355;51086878;51087654;51092285;51100646;51102579;51103014;51103870;51107482;51110399;51110560;51111969;51116218;51117947;51118154;51118569;51120380;51121451	51020395;51020449;51020614;51020920;51024920;51029785;51039001;51046414;51051304;51052258;51056420;51064743;51072438;51074031;51074278;51076723;51077004;51080292;51081356;51085522;51087056;51087795;51092405;51100748;51102682;51103127;51103986;51107546;51110475;51110660;51112037;51116358;51118070;51118186;51118609;51120436;51121771	-;-;-;-;-;-;-;-;-;-;-;-;-;-;-;-;-;-;-;-;-;-;-;-;-;-;-;-;-;-;-;-;-;-;-;-;-	4852	830	785	1118	1177	387	915
araf	NM_205743	chr5;chr5;chr5;chr5;chr5;chr5;chr5;chr5;chr5;chr5;chr5;chr5;chr5;chr5;chr5;chr5	26854957;26856254;26856575;26856768;26857605;26857841;26858032;26858884;26859107;26859350;26859706;26861546;26861867;26862084;26863081;26864363	26854982;26856456;26856678;26856870;26857759;26857939;26858176;26858908;26859246;26859552;26859882;26861592;26861985;26862215;26863207;26866031	+;+;+;+;+;+;+;+;+;+;+;+;+;+;+;+	3474	812	1012	470	867	285	484
ar	NM_001083123_2	chr5;chr5;chr5;chr5;chr5;chr5;chr5;chr5;chr5_KZ115129v1_alt;chr5_KZ115129v1_alt;chr5_KZ115129v1_alt;chr5_KZ115129v1_alt;chr5_KZ115129v1_alt;chr5_KZ115129v1_alt;chr5_KZ115129v1_alt;chr5_KZ115129v1_alt	35561341;35607875;35615155;35671192;35673314;35674126;35675137;35678508;28273;75449;83048;139815;141944;142756;143766;147116	35563174;35608026;35615271;35671470;35673458;35674256;35675288;35680978;30106;75600;83164;140093;142088;142886;143917;149577	+;+;+;+;+;+;+;+;+;+;+;+;+;+;+;+	10553	682	742	642	696	247	426
arcn1a	NM_201459	chr5;chr5;chr5;chr5;chr5;chr5;chr5;chr5;chr5;chr5	30502251;30507311;30507662;30507882;30508236;30510093;30510340;30511082;30512961;30516475	30503677;30507515;30507770;30508029;30508401;30510257;30510539;30511261;30513224;30516646	-;-;-;-;-;-;-;-;-;-	3036	1951	1634	2130	2668	1620	2411
arcn1b	NM_201993	chr15;chr15;chr15;chr15;chr15;chr15;chr15;chr15;chr15;chr15	18102280;18103474;18106740;18106976;18110807;18111287;18111530;18111846;18112143;18115427	18103392;18103678;18106854;18107123;18110972;18111451;18111732;18112025;18112406;18115536	-;-;-;-;-;-;-;-;-;-	2669	1959	1536	1886	2407	1577	2002
arf1	NM_201452	chr2;chr2;chr2;chr2;chr2	3062737;3070688;3070975;3073162;3076944	3067338;3070812;3071085;3073332;3077027	-;-;-;-;-	5093	3813	2356	2631	5558	1850	5204
arf2a	NM_201504	chr3;chr3;chr3;chr3;chr3	37558491;37563916;37564124;37564717;37571542	37560636;37564040;37564234;37564874;37571601	-;-;-;-;-	2600	4864	4033	3630	5846	2738	4819
arf2b	NM_201480	chr24;chr24;chr24;chr24;chr24	36392514;36394774;36395175;36395407;36398250	36392596;36394929;36395285;36395531;36399271	+;+;+;+;+	1497	5303	3492	4012	7728	3998	7118
arf3a	NM_001003441	chr23;chr23;chr23;chr23;chr23;chr23	27622020;27622666;27626240;27629670;27629916;27633699	27622653;27623061;27626364;27629780;27630077;27633716	-;-;-;-;-;-	1446	0	0	0	0	0	0
arf3b	NM_001012248_2	chr6;chr6;chr6;chr6;chr6_KZ115162v1_alt;chr6_KZ115162v1_alt;chr6_KZ115162v1_alt;chr6_KZ115162v1_alt	7444899;7449094;7451475;7452344;229733;233928;236309;237178	7445091;7449204;7451599;7452559;229925;234038;236433;237393	+;+;+;+;+;+;+;+	1290	0	0	0	0	0	0
arf4a	NM_001003590	chr11;chr11;chr11;chr11;chr11;chr11	42494531;42495059;42495942;42496867;42498895;42500279	42494796;42495139;42496051;42496938;42499020;42500887	+;+;+;+;+;+	1264	391	266	172	447	262	372
arf4b	NM_001017707	chr11;chr11;chr11;chr11;chr11;chr11	42466577;42469229;42469438;42469600;42472076;42472356	42466920;42469354;42469509;42469709;42472156;42472501	-;-;-;-;-;-	879	0	4	10	11	11	35
arf5	NM_199275_2	chr18;chr18;chr18;chr18;chr18;chr18;chr18_KZ115540v1_alt;chr18_KZ115540v1_alt;chr18_KZ115540v1_alt;chr18_KZ115540v1_alt;chr18_KZ115540v1_alt;chr18_KZ115540v1_alt	7543164;7543686;7548863;7549124;7551094;7552012;192206;192733;197353;197614;199522;200420	7543413;7543766;7548972;7549195;7551219;7553115;192455;192813;197462;197685;199647;201522	+;+;+;+;+;+;+;+;+;+;+;+	3485	607	344	376	772	376	633
arf6a	NM_199993	chr20;chr20	54196542;54198043	54197897;54198130	-;-	1444	6352	3811	3577	4902	4209	4620
arf6b	NM_001161375	chr17;chr17	45731865;45734158	45733964;45734231	-;-	2174	6303	4254	4137	8252	4042	7562
arfgap1	NM_001007303	chr11;chr11;chr11;chr11;chr11;chr11;chr11;chr11;chr11;chr11;chr11;chr11;chr11;chr11;chr11;chr11;chr11	109274;109679;122294;122421;122583;122677;123764;124204;125751;126177;126313;126543;126720;127127;127398;127726;128954	109662;109795;122394;122562;122676;122886;123840;124263;125809;126233;126424;126629;126820;127298;127507;127790;129165	-;-;-;-;-;-;-;-;-;-;-;-;-;-;-;-;-	2165	257	206	118	629	70	536
arfgap2	NM_001037430	chr18;chr18;chr18;chr18;chr18;chr18;chr18;chr18;chr18;chr18;chr18;chr18;chr18;chr18;chr18;chr18	44849852;44852378;44852649;44852821;44856711;44857698;44857890;44863281;44866717;44867045;44867380;44870236;44870469;44872804;44873064;44873964	44849939;44852496;44852721;44852952;44856791;44857812;44857946;44863333;44866853;44867176;44867508;44870385;44870595;44872894;44873185;44874334	+;+;+;+;+;+;+;+;+;+;+;+;+;+;+;+	1977	772	615	530	1207	345	892
arfgap3	NM_205597	chr4;chr4;chr4;chr4;chr4;chr4;chr4;chr4;chr4;chr4;chr4;chr4;chr4;chr4;chr4;chr4	77957628;77958413;77958692;77959107;77959334;77959584;77959779;77959936;77960093;77960324;77962998;77963206;77963571;77963793;77964515;77965078	77957775;77958531;77958764;77959241;77959414;77959656;77959841;77959982;77960223;77960443;77963120;77963316;77963685;77963880;77964642;77965391	+;+;+;+;+;+;+;+;+;+;+;+;+;+;+;+	1869	199	267	254	332	118	328
arfip1	NM_213368_2	chr1;chr1;chr1;chr1;chr1;chr1;chr1;chr1;chr1_KZ115021v1_alt;chr1_KZ115021v1_alt;chr1_KZ115021v1_alt;chr1_KZ115021v1_alt;chr1_KZ115021v1_alt;chr1_KZ115021v1_alt;chr1_KZ115021v1_alt;chr1_KZ115021v1_alt	25442711;25446352;25448424;25451230;25453153;25461139;25466790;25486337;74061;77685;77948;80701;82652;88983;94634;114367	25443222;25446526;25448581;25451451;25453265;25461241;25466888;25486444;74570;77859;78105;80922;82764;89085;94732;114474	-;-;-;-;-;-;-;-;-;-;-;-;-;-;-;-	2978	1196	1179	1338	1376	1212	1364
arfip2a	NM_001005935	chr15;chr15;chr15;chr15;chr15;chr15;chr15;chr15;chr15;chr15	32249087;32251203;32253483;32253702;32256453;32256867;32258973;32261405;32265832;32266116	32249246;32251307;32253591;32253764;32256533;32256982;32259194;32261562;32266006;32267149	+;+;+;+;+;+;+;+;+;+	2223	51	54	50	14	125	15
arfip2b	NM_001017649_2	chr10;chr10;chr10;chr10;chr10;chr10;chr10;chr10;chr10;chr10_KZ115323v1_alt;chr10_KZ115323v1_alt;chr10_KZ115323v1_alt;chr10_KZ115323v1_alt;chr10_KZ115323v1_alt;chr10_KZ115323v1_alt;chr10_KZ115323v1_alt;chr10_KZ115323v1_alt;chr10_KZ115323v1_alt	26205784;26206350;26207878;26209229;26212278;26214265;26216923;26218256;26225342;50974;51540;53068;54419;57468;59455;62113;63446;70532	26206266;26206524;26208035;26209450;26212393;26214373;26216955;26218366;26225549;51456;51714;53225;54640;57583;59563;62145;63556;70739	-;-;-;-;-;-;-;-;-;-;-;-;-;-;-;-;-;-	3230	0	0	0	0	0	0
arfrp1	NM_001013289	chr6;chr6;chr6;chr6;chr6;chr6	58522738;58524333;58524502;58525699;58527466;58528522	58522933;58524420;58524584;58525780;58527536;58528831	+;+;+;+;+;+	830	214	211	291	363	220	251
arg1	NM_001045197_2	chr12;chr12;chr12;chr12;chr12;chr12;chr12;chr12;chr12_KZ115368v1_alt;chr12_KZ115368v1_alt;chr12_KZ115368v1_alt;chr12_KZ115368v1_alt;chr12_KZ115368v1_alt;chr12_KZ115368v1_alt;chr12_KZ115368v1_alt;chr12_KZ115368v1_alt	9597151;9601397;9601637;9601827;9609842;9610325;9617454;9617639;331046;335292;335532;335722;343737;344220;351349;351534	9597314;9601533;9601741;9601921;9610001;9610499;9617526;9617770;331209;335428;335636;335816;343896;344394;351421;351665	-;-;-;-;-;-;-;-;-;-;-;-;-;-;-;-	2082	0	0	0	0	0	0
arg2	NM_199611	chr13;chr13;chr13;chr13;chr13;chr13;chr13;chr13	33024547;33025065;33028706;33029519;33029886;33031906;33032301;33033287	33024970;33025137;33028880;33029678;33029980;33032010;33032437;33034261	+;+;+;+;+;+;+;+	2144	6536	409	515	6926	901	11652
arglu1a	NM_213216	chr9;chr9;chr9;chr9	26086212;26089861;26094001;26095679	26086698;26090086;26094084;26096612	+;+;+;+	1731	451	517	559	497	423	338
arglu1b	NM_200162	chr1;chr1;chr1;chr1	7662091;7668043;7670337;7672774	7663038;7668126;7670562;7673376	-;-;-;-	1861	846	663	912	717	1113	589
arhgap10	NM_001045250	chr1;chr1;chr1;chr1;chr1;chr1;chr1;chr1;chr1;chr1;chr1;chr1;chr1;chr1;chr1;chr1;chr1;chr1;chr1;chr1;chr1;chr1;chr1	36772076;36823213;36823502;36830099;36830611;36836295;36838658;36840788;36841030;36841227;36842655;36844702;36844827;36845221;36856264;36857053;36860189;36867077;36878311;36887801;36903124;36908050;36911472	36772501;36823308;36823563;36830170;36830712;36836405;36838762;36840917;36841136;36841321;36842736;36844741;36844895;36845295;36856348;36857111;36860294;36867236;36878449;36887960;36903228;36908141;36912619	+;+;+;+;+;+;+;+;+;+;+;+;+;+;+;+;+;+;+;+;+;+;+	3626	432	310	545	933	379	672
arhgap11a	NM_213316	chr17;chr17;chr17;chr17;chr17;chr17;chr17;chr17;chr17;chr17;chr17;chr17;chr17;chr17;chr17;chr17;chr17;chr17;chr17;chr17;chr17;chr17	92784;96444;96669;97384;99331;99331;100935;100935;103885;103885;106263;106263;106815;106815;107917;107917;108903;108903;112805;112805;113695;113695	94881;96582;97492;97492;99460;99460;101108;101108;103959;103959;106403;106403;106978;106978;108173;108173;108999;108999;112875;112875;114113;114113	-;-;-;-;-;-;-;-;-;-;-;-;-;-;-;-;-;-;-;-;-;-	4589	438	240	705	1598	151	1329
arhgap12a	NM_001126407	chr2;chr2;chr2;chr2;chr2;chr2;chr2;chr2;chr2;chr2;chr2;chr2;chr2;chr2;chr2;chr2;chr2;chr2	43749221;43750693;43772787;43773473;43778849;43779190;43779458;43783957;43784120;43784274;43787769;43787976;43791477;43791685;43793985;43795056;43795391;43795965	43749354;43751392;43773044;43773604;43778947;43779318;43779541;43784018;43784201;43784378;43787867;43788078;43791593;43791783;43794062;43795190;43795496;43797218	+;+;+;+;+;+;+;+;+;+;+;+;+;+;+;+;+;+	3776	179	286	291	508	433	406
arhgap12b	NM_200874	chr12;chr12;chr12;chr12;chr12;chr12;chr12;chr12;chr12;chr12;chr12;chr12;chr12;chr12;chr12;chr12;chr12	26622052;26638082;26693455;26697529;26698029;26700747;26706081;26706678;26708768;26710779;26710955;26711145;26713638;26713835;26715852;26716499;26724141	26622243;26638841;26693715;26697669;26698109;26700872;26706142;26706759;26708869;26710877;26711057;26711261;26713736;26713912;26715986;26716604;26725781	+;+;+;+;+;+;+;+;+;+;+;+;+;+;+;+;+	4185	0	0	0	2	3	2
arhgap15	NM_001128555	chr9;chr9;chr9;chr9;chr9;chr9;chr9;chr9;chr9;chr9;chr9;chr9;chr9	25925181;25939369;25952385;25952814;25952989;25959479;25962916;25963300;25986294;25987220;25988530;25988772;25989855	25925364;25939474;25952519;25952891;25953087;25959601;25963054;25963398;25986383;25987307;25988591;25988831;25989989	-;-;-;-;-;-;-;-;-;-;-;-;-	1398	1507	2087	2239	2384	2230	1669
arhgap17a	NM_001017592_2	chr12;chr12;chr12;chr12;chr12;chr12;chr12;chr12;chr12;chr12_KZ115374v1_alt;chr12_KZ115374v1_alt;chr12_KZ115374v1_alt;chr12_KZ115374v1_alt;chr12_KZ115374v1_alt;chr12_KZ115374v1_alt;chr12_KZ115374v1_alt;chr12_KZ115374v1_alt;chr12_KZ115374v1_alt	20412564;20441648;20454243;20454446;20455147;20459721;20459918;20461321;20461517;229054;258138;270733;270936;271637;276211;276408;277811;278007	20412970;20441687;20454347;20454522;20455258;20459797;20460035;20461389;20461752;229460;258177;270837;271012;271748;276287;276525;277879;278242	+;+;+;+;+;+;+;+;+;+;+;+;+;+;+;+;+;+	2482	0	0	0	0	0	0
arhgap17b	NM_001114906	chr3;chr3;chr3;chr3;chr3;chr3;chr3;chr3;chr3;chr3;chr3;chr3;chr3;chr3;chr3;chr3;chr3;chr3;chr3;chr3;chr3;chr3;chr3;chr3;chr3;chr3;chr3;chr3;chr3;chr3;chr3;chr3;chr3;chr3;chr3;chr3	18579806;18579892;18598369;18598369;18614758;18614758;18614954;18614954;18615477;18615477;18615660;18615660;18616085;18616085;18616288;18616288;18619451;18619451;18619938;18619938;18621876;18621876;18624157;18624157;18629545;18629545;18629715;18629715;18631236;18631236;18631880;18631880;18637820;18640788;18646721;18650005	18580111;18580111;18598408;18598408;18614862;18614862;18615030;18615030;18615588;18615588;18615736;18615736;18616202;18616202;18616356;18616356;18619532;18619532;18620065;18620065;18621987;18621987;18624238;18624238;18629625;18629625;18629828;18629828;18631327;18631327;18632258;18632015;18637968;18641180;18646750;18650627	+;+;+;+;+;+;+;+;+;+;+;+;+;+;+;+;+;+;+;+;+;+;+;+;+;+;+;+;+;+;+;+;+;+;+;+	3169	1398	1155	1204	1993	917	1528
arhgap1	NM_001017781	chr7;chr7;chr7;chr7;chr7;chr7;chr7;chr7;chr7;chr7;chr7;chr7;chr7	38762078;38770159;38772987;38773163;38775063;38775294;38777049;38777246;38779077;38779263;38779434;38779686;38783332	38762138;38770303;38773079;38773250;38775194;38775380;38777147;38777356;38779153;38779340;38779562;38779789;38783608	+;+;+;+;+;+;+;+;+;+;+;+;+	1481	1096	1167	1502	1423	1299	1139
arhgap21a	NM_001353350	chr24;chr24;chr24;chr24;chr24;chr24;chr24;chr24;chr24;chr24;chr24;chr24;chr24;chr24;chr24;chr24;chr24;chr24;chr24;chr24;chr24;chr24;chr24;chr24;chr24	6513383;6517215;6523372;6525606;6525740;6526549;6526737;6527345;6527505;6529562;6532631;6532876;6538381;6540504;6542896;6543045;6543376;6546221;6549069;6553710;6555079;6570465;6573407;6644663;6646960	6515669;6517246;6523477;6525647;6525865;6526638;6526810;6527423;6527663;6529704;6532779;6532940;6538680;6540623;6542938;6543141;6543522;6548192;6549092;6553764;6555157;6570486;6573592;6644865;6647209	-;-;-;-;-;-;-;-;-;-;-;-;-;-;-;-;-;-;-;-;-;-;-;-;-	6850	0	0	4	0	0	0
arhgap25	NM_001126404	chr5;chr5;chr5;chr5;chr5;chr5;chr5;chr5;chr5;chr5	21181047;21181823;21187314;21190315;21193458;21193682;21193837;21197357;21200431;21203868	21181178;21181904;21187430;21190519;21193590;21193746;21193958;21197511;21201020;21204069	+;+;+;+;+;+;+;+;+;+	1803	1810	1653	1680	2193	1657	1678
arhgap28	NM_001007435	chr24;chr24;chr24;chr24;chr24;chr24;chr24;chr24;chr24;chr24;chr24;chr24	41786274;41788449;41788589;41791652;41792271;41796741;41797249;41797601;41799877;41872293;41877327;41877714	41786615;41788513;41788716;41791777;41792468;41796823;41797408;41797678;41800003;41872365;41877547;41877892	-;-;-;-;-;-;-;-;-;-;-;-	1780	1	0	1	17	2	19
arhgap29b	NM_200111	chr2;chr2;chr2;chr2;chr2;chr2;chr2;chr2;chr2;chr2;chr2;chr2;chr2;chr2;chr2;chr2;chr2;chr2;chr2;chr2;chr2;chr2;chr2;chr2;chr2;chr2;chr2	15128418;15134152;15154252;15163657;15165323;15166789;15169934;15170175;15170982;15171184;15171350;15174165;15176337;15178660;15181793;15186623;15189089;15189342;15189640;15191027;15192397;15192791;15194688;15196024;15196772;15196879;15197740	15128518;15134502;15154395;15163753;15165395;15166843;15170089;15170239;15171092;15171264;15171517;15174302;15176527;15178832;15181924;15186721;15189252;15189530;15189777;15191253;15192700;15192893;15196014;15196300;15196844;15197718;15197915	+;+;+;+;+;+;+;+;+;+;+;+;+;+;+;+;+;+;+;+;+;+;+;+;+;+;+	5953	2427	2398	3443	3218	1424	2498
arhgap36	NM_001044906	chr7;chr7;chr7;chr7;chr7;chr7;chr7;chr7;chr7;chr7;chr7;chr7;chr7;chr7;chr7;chr7;chr7;chr7;chr7;chr7;chr7;chr7;chr7;chr7;chr7;chr7	51364290;51364458;51365786;51365786;51368551;51368551;51373186;51373186;51374490;51374490;51376041;51376041;51378627;51378627;51382248;51382248;51387621;51387621;51395478;51395478;51409443;51409443;51423290;51423290;51433724;51461215	51365170;51365170;51366102;51366102;51368747;51368747;51373274;51373274;51374666;51374666;51376189;51376189;51378777;51378777;51382303;51382303;51387819;51387819;51395758;51395758;51409511;51409511;51423446;51423446;51433858;51461649	-;-;-;-;-;-;-;-;-;-;-;-;-;-;-;-;-;-;-;-;-;-;-;-;-;-	3293	1	1	0	6	0	3
arhgap42a	NM_001202443	chr21;chr21;chr21;chr21;chr21;chr21;chr21;chr21;chr21;chr21;chr21;chr21;chr21;chr21;chr21;chr21;chr21;chr21;chr21;chr21;chr21;chr21;chr21;chr21	22738939;22740246;22747876;22762439;22769339;22769520;22771920;22772216;22773693;22773877;22777122;22777833;22777969;22779633;22782075;22782249;22782403;22783106;22785258;22789004;22791100;22791360;22793223;22794914	22739335;22740341;22747937;22762510;22769440;22769630;22772024;22772345;22773793;22773986;22777200;22777872;22778031;22779707;22782159;22782307;22782508;22783265;22785420;22789387;22791256;22791419;22793302;22796063	+;+;+;+;+;+;+;+;+;+;+;+;+;+;+;+;+;+;+;+;+;+;+;+	3947	0	0	0	4	0	7
arhgap4a	NM_200444	chr23;chr23;chr23;chr23;chr23;chr23;chr23;chr23;chr23;chr23;chr23;chr23;chr23;chr23;chr23;chr23;chr23;chr23;chr23;chr23;chr23;chr23;chr23;chr23	24989387;24995847;24996461;24998554;25000238;25000405;25001462;25001686;25004298;25004560;25005496;25005663;25006795;25006980;25007128;25007593;25009528;25009716;25012283;25012430;25014437;25014764;25014976;25015136	24989415;24995936;24996632;24998716;25000300;25000533;25001590;25001907;25004399;25004748;25005580;25005690;25006891;25007040;25007205;25007721;25009633;25009940;25012347;25012598;25014535;25014895;25015042;25015393	+;+;+;+;+;+;+;+;+;+;+;+;+;+;+;+;+;+;+;+;+;+;+;+	2887	1284	1189	2650	1582	1543	1436
arhgdia	NM_213461	chr3;chr3;chr3;chr3;chr3;chr3	59899452;59935613;59941496;59942084;59942980;59945561	59899577;59935808;59941579;59942160;59943043;59947209	+;+;+;+;+;+	2196	9904	9109	12803	15516	8483	13933
arhgdig	NM_201157	chr3;chr3;chr3;chr3;chr3;chr3;chr3	27713659;27738113;27746511;27759610;27764054;27766660;27767764	27713680;27738289;27746594;27759686;27764117;27767754;27768613	+;+;+;+;+;+;+	2369	25713	23171	27991	32760	22501	30305
arhgef11	NM_001031840	chr7;chr7;chr7;chr7;chr7;chr7;chr7;chr7;chr7;chr7;chr7;chr7;chr7;chr7;chr7;chr7;chr7;chr7;chr7;chr7;chr7;chr7;chr7;chr7;chr7;chr7;chr7;chr7;chr7;chr7;chr7;chr7;chr7;chr7;chr7;chr7;chr7;chr7;chr7;chr7	5383517;5383663;5390692;5394002;5395924;5397945;5401153;5402796;5403019;5405405;5407065;5410168;5412242;5412634;5412845;5415202;5422109;5422335;5426635;5431721;5433692;5440124;5440327;5442880;5444867;5445083;5448347;5448554;5452704;5452946;5453935;5454104;5457464;5457651;5458059;5463769;5463909;5467553;5470815;5486973	5383575;5383798;5390981;5394076;5396154;5398100;5401199;5402867;5403100;5405575;5407140;5410346;5412359;5412759;5412921;5415342;5422257;5422382;5426838;5431843;5433785;5440253;5440350;5443002;5444963;5445125;5448445;5448658;5452766;5453035;5453972;5454152;5457571;5457722;5458249;5463826;5463958;5467657;5470906;5487007	-;-;-;-;-;-;-;-;-;-;-;-;-;-;-;-;-;-;-;-;-;-;-;-;-;-;-;-;-;-;-;-;-;-;-;-;-;-;-;-	4226	90	57	73	74	27	49
arhgef16	NM_001123283	chr8;chr8;chr8;chr8;chr8;chr8;chr8;chr8;chr8;chr8;chr8;chr8;chr8;chr8	47100863;47103847;47105028;47106226;47115537;47123607;47123847;47125269;47125644;47131037;47136219;47137988;47140418;47143599	47101300;47103898;47105188;47106282;47115697;47123759;47123976;47125343;47125736;47131191;47136368;47138055;47140521;47143622	+;+;+;+;+;+;+;+;+;+;+;+;+;+	1821	3	2	5	10	5	4
arhgef18a	NM_214818	chr2;chr2;chr2;chr2;chr2;chr2;chr2;chr2;chr2;chr2;chr2;chr2;chr2;chr2;chr2;chr2;chr2;chr2;chr2;chr2;chr2	37504247;37508542;37508737;37511785;37512352;37514009;37514131;37514332;37514789;37515079;37517140;37517409;37521624;37523674;37523915;37526309;37526664;37526903;37527758;37532723;37537753	37505463;37508643;37508995;37512243;37512399;37514047;37514240;37514466;37514974;37515140;37517318;37517485;37521893;37523791;37524040;37526559;37526804;37526998;37527884;37532749;37537881	-;-;-;-;-;-;-;-;-;-;-;-;-;-;-;-;-;-;-;-;-	4158	0	11	4	3	4	5
arhgef1a	NM_001081631	chr19;chr19;chr19;chr19;chr19;chr19;chr19;chr19;chr19;chr19;chr19;chr19;chr19;chr19;chr19;chr19;chr19;chr19;chr19;chr19;chr19;chr19	11039512;11045250;11045648;11046048;11048195;11048654;11048812;11051433;11054361;11055260;11058418;11063686;11066485;11067593;11070666;11073504;11076456;11078747;11079071;11079269;11093455;11106089	11040853;11045436;11045959;11046098;11048236;11048703;11048910;11051621;11054428;11055435;11058494;11063934;11066602;11067718;11070916;11073647;11076565;11078876;11079134;11079336;11093617;11106315	-;-;-;-;-;-;-;-;-;-;-;-;-;-;-;-;-;-;-;-;-;-	4243	1909	1677	2217	2100	1387	1831
arhgef1b	NM_001044848	chr16;chr16;chr16;chr16;chr16;chr16;chr16;chr16;chr16;chr16;chr16;chr16;chr16;chr16;chr16;chr16;chr16;chr16;chr16;chr16;chr16;chr16;chr16;chr16;chr16;chr16;chr16;chr16;chr16;chr16;chr16	26143106;26143821;26146099;26146472;26146686;26146900;26148667;26148937;26151255;26151534;26151731;26152103;26153529;26153760;26153989;26156978;26157224;26167596;26169354;26170022;26170372;26170517;26171936;26179518;26179745;26179978;26183056;26186133;26188247;26197330;26232355	26143720;26143921;26146271;26146591;26146814;26146958;26148792;26149024;26151422;26151609;26151805;26152203;26153643;26153885;26154071;26157124;26157414;26167740;26169524;26170054;26170423;26170634;26171965;26179658;26179850;26180020;26183154;26186246;26188333;26197394;26232411	-;-;-;-;-;-;-;-;-;-;-;-;-;-;-;-;-;-;-;-;-;-;-;-;-;-;-;-;-;-;-	3754	5429	5034	5733	7347	3731	5800
arhgef39	NM_001328589_2	chr4;chr4;chr4;chr4;chr4;chr4;chr4;chr4;chr4;chr4;chr4;chr4;chr4;chr4;chr4;chr4;chr4;chr4;chr4;chr4;chr4;chr4;chr4;chr4;chr4_KZ115090v1_alt;chr4_KZ115090v1_alt;chr4_KZ115090v1_alt;chr4_KZ115090v1_alt;chr4_KZ115090v1_alt;chr4_KZ115090v1_alt;chr4_KZ115090v1_alt;chr4_KZ115090v1_alt;chr4_KZ115090v1_alt;chr4_KZ115090v1_alt;chr4_KZ115090v1_alt;chr4_KZ115090v1_alt;chr4_KZ115090v1_alt;chr4_KZ115090v1_alt…	12413203;12413203;12415857;12415857;12417186;12417186;12420420;12420420;12424868;12424868;12428569;12428569;12432953;12432953;12448919;12448919;12454263;12454263;12466090;12466090;12469281;12469281;12477165;12477165;37746;37746;40400;40400;41729;41729;44963;44963;49411;49411;53112;53112;57496;57496;73462;73462;78806;78806;90633;90633;93824;93824;101708;101708	12413857;12413860;12415966;12415966;12417312;12417312;12420508;12420508;12425097;12425097;12428697;12428697;12433023;12433023;12449037;12449037;12454383;12454383;12466184;12466184;12469454;12469454;12477224;12477224;38400;38403;40509;40509;41855;41855;45051;45051;49640;49640;53240;53240;57566;57566;73580;73580;78926;78926;90727;90727;93997;93997;101767;101767	-;-;-;-;-;-;-;-;-;-;-;-;-;-;-;-;-;-;-;-;-;-;-;-;-;-;-;-;-;-;-;-;-;-;-;-;-;-;-;-;-;-;-;-;-;-;-;-	3966	0	0	0	0	0	0
arhgef3	NM_001082868	chr22;chr22;chr22;chr22;chr22;chr22;chr22;chr22;chr22;chr22	38978084;38983902;38985663;38986995;38987904;38988752;38989856;38990485;38991106;38992857	38978185;38984009;38985833;38987057;38988000;38988828;38990113;38990655;38991292;38993143	+;+;+;+;+;+;+;+;+;+	1521	0	2	0	0	0	0
arhgef3l	NM_001020727	chr23;chr23;chr23;chr23;chr23;chr23;chr23;chr23;chr23;chr23;chr23;chr23	20669150;20669524;20672490;20672709;20675335;20675945;20676087;20676910;20677141;20679950;20680205;20683218	20669333;20669581;20672534;20672816;20675496;20676007;20676183;20676986;20677398;20680120;20680397;20684085	+;+;+;+;+;+;+;+;+;+;+;+	2284	7533	6092	6856	8525	6200	6836
arhgef7a	NM_001123235	chr9;chr9;chr9;chr9;chr9;chr9;chr9;chr9;chr9;chr9;chr9;chr9;chr9;chr9;chr9;chr9;chr9;chr9;chr9;chr9;chr9;chr9	21535885;21541007;21550268;21550488;21553619;21553907;21554176;21556168;21557962;21558171;21558387;21558571;21560266;21560520;21560697;21561605;21563177;21563352;21563846;21565643;21565892;21566053	21536286;21541087;21550352;21550621;21553820;21553995;21554270;21556263;21558084;21558309;21558446;21558717;21560352;21560598;21560836;21561826;21563270;21563441;21564016;21565742;21565946;21566673	+;+;+;+;+;+;+;+;+;+;+;+;+;+;+;+;+;+;+;+;+;+	3312	11	32	20	16	6	8
arhgef7b	NM_001008624	chr1;chr1;chr1;chr1;chr1;chr1;chr1;chr1;chr1;chr1;chr1;chr1;chr1;chr1;chr1;chr1;chr1;chr1;chr1;chr1;chr1	45958906;45969398;45980508;45982144;45984261;45990585;46001367;46001545;46002154;46004799;46006169;46006351;46006595;46010273;46010443;46011845;46014775;46015176;46019198;46019401;46019548	45959183;45969478;45980592;45982277;45984462;45990673;46001461;46001640;46002276;46004937;46006228;46006497;46006681;46010351;46010576;46012066;46014868;46015265;46019297;46019455;46020725	+;+;+;+;+;+;+;+;+;+;+;+;+;+;+;+;+;+;+;+;+	3568	1	9	5	36	4	19
arhgef9b	NM_001161663_2	chr14;chr14;chr14;chr14;chr14;chr14;chr14;chr14;chr14;chr14;chr14;chr14_KZ115430v1_alt;chr14_KZ115430v1_alt;chr14_KZ115430v1_alt;chr14_KZ115430v1_alt;chr14_KZ115430v1_alt;chr14_KZ115430v1_alt;chr14_KZ115430v1_alt;chr14_KZ115430v1_alt;chr14_KZ115430v1_alt;chr14_KZ115430v1_alt;chr14_KZ115430v1_alt	9142162;9157855;9158366;9159782;9163214;9171113;9173891;9177481;9188750;9199409;9199913;232745;248438;248949;250365;253797;261672;264450;268040;279309;289968;290472	9145096;9157923;9158609;9159913;9163343;9171345;9174070;9177681;9188929;9199664;9199968;235679;248506;249192;250496;253926;261904;264629;268240;279488;290223;290527	-;-;-;-;-;-;-;-;-;-;-;-;-;-;-;-;-;-;-;-;-;-	9232	0	0	1	0	0	0
arid1b	NM_001346214	chr20;chr20;chr20;chr20;chr20;chr20;chr20;chr20;chr20;chr20;chr20;chr20;chr20;chr20;chr20;chr20;chr20;chr20;chr20;chr20;chr20;chr20;chr20;chr20;chr20;chr20;chr20;chr20;chr20;chr20;chr20;chr20;chr20;chr20;chr20;chr20;chr20;chr20;chr20;chr20;chr20	4897996;4897996;4902640;4902640;4902858;4902858;4905339;4905339;4905499;4905699;4905699;4910943;4910943;4911178;4911178;4918867;4918867;4920914;4920914;4924485;4924485;4931125;4931125;4933958;4933958;4938800;4938800;4947125;4947125;4949557;4949557;4956869;4956869;5003070;5003070;5019364;5019364;5039663;5039663;5051128;5051128	4901595;4901595;4902770;4902770;4903623;4903623;4905420;4905420;4905618;4905831;4905831;4911091;4911091;4911316;4911316;4919080;4919080;4921123;4921123;4924625;4924625;4931231;4931231;4934085;4934085;4939142;4939142;4947295;4947295;4949646;4949646;4957112;4957112;5003168;5003168;5019504;5019501;5039848;5039848;5052838;5052838	-;-;-;-;-;-;-;-;-;-;-;-;-;-;-;-;-;-;-;-;-;-;-;-;-;-;-;-;-;-;-;-;-;-;-;-;-;-;-;-;-	8905	755	656	602	1098	404	674
arid2	NM_001077763	chr4;chr4;chr4;chr4;chr4;chr4;chr4;chr4;chr4;chr4;chr4;chr4;chr4;chr4;chr4;chr4;chr4;chr4;chr4;chr4;chr4;chr4	1648033;1652167;1654655;1654864;1655963;1656343;1657506;1659746;1659810;1660041;1660256;1660667;1661696;1662748;1667020;1668894;1670730;1670890;1674039;1683026;1683738;1683936	1648645;1652258;1654784;1654946;1656101;1656482;1659616;1659806;1659945;1660175;1660331;1660831;1661905;1662844;1667270;1668963;1670797;1671108;1674172;1683123;1683831;1684347	-;-;-;-;-;-;-;-;-;-;-;-;-;-;-;-;-;-;-;-;-;-	5534	348	356	318	542	182	354
arid3b	NM_001083002	chr25;chr25;chr25;chr25;chr25;chr25;chr25;chr25;chr25	28987958;28995303;28995479;29000441;29004786;29038860;29042905;29071980;29073977	28989940;28995392;28995781;29000691;29004969;29038932;29042979;29072657;29074064	-;-;-;-;-;-;-;-;-	3725	7	2	7	31	11	26
arid3c	NM_001100039_2	chr5;chr5;chr5;chr5;chr5;chr5;chr5;chr5;chr5_KZ114867v1_alt;chr5_KZ114867v1_alt;chr5_KZ114867v1_alt;chr5_KZ114867v1_alt;chr5_KZ114867v1_alt;chr5_KZ114867v1_alt;chr5_KZ114867v1_alt;chr5_KZ114867v1_alt	41323013;41324518;41400483;41430542;41435214;41441222;41443770;41446613;113066;114571;182219;198962;203608;208085;210637;213473	41323051;41325153;41400555;41430725;41435458;41441494;41443859;41446785;113104;115206;182291;199145;203852;208357;210726;213645	+;+;+;+;+;+;+;+;+;+;+;+;+;+;+;+	3426	2	3	0	0	1	3
arid4a	NM_001031668	chr17;chr17;chr17;chr17;chr17;chr17;chr17;chr17;chr17;chr17;chr17;chr17;chr17;chr17;chr17;chr17;chr17;chr17;chr17;chr17;chr17	11391663;11393630;11394461;11394731;11395620;11398350;11400799;11402841;11403343;11404021;11406004;11406275;11406600;11412333;11413499;11413718;11413919;11414360;11417090;11417477;11418483	11393020;11393692;11394641;11394815;11395799;11398672;11401054;11402938;11403437;11404093;11406170;11406351;11406679;11412462;11413593;11413797;11414009;11414425;11417200;11417523;11418513	-;-;-;-;-;-;-;-;-;-;-;-;-;-;-;-;-;-;-;-;-	3687	1207	1165	1122	1350	1037	1093
arid5a	NM_001327774	chr8;chr8;chr8;chr8;chr8;chr8;chr8	52377516;52382255;52393985;52395618;52399119;52399771;52401798	52377602;52382343;52394150;52395670;52399216;52399924;52403275	+;+;+;+;+;+;+	2125	234	257	205	465	64	294
arid6	NM_001080201	chr21;chr21;chr21;chr21;chr21;chr21	11244068;11248451;11248801;11249564;11249963;11250221	11244209;11248601;11248853;11249661;11250131;11251815	+;+;+;+;+;+	2208	0	0	0	0	0	0
arih1	NM_199758	chr18_KZ115557v1_alt;chr18_KZ115557v1_alt;chr18_KZ115557v1_alt;chr18_KZ115557v1_alt;chr18_KZ115557v1_alt;chr18_KZ115557v1_alt;chr18_KZ115557v1_alt;chr18_KZ115557v1_alt;chr18_KZ115557v1_alt;chr18_KZ115557v1_alt;chr18_KZ115557v1_alt;chr18_KZ115557v1_alt;chr18_KZ115557v1_alt;chr18_KZ115557v1_alt	173738;176033;176211;178592;179898;181994;182578;182989;183791;183948;191146;191283;191630;193044	174109;176100;176355;178684;179953;182060;182684;183031;183862;184078;191203;191543;191742;193821	+;+;+;+;+;+;+;+;+;+;+;+;+;+	2364	523	637	666	765	567	589
arih1l	NM_212923_2	chr7;chr7;chr7;chr7;chr7;chr7;chr7;chr7;chr7;chr7;chr7;chr7;chr7;chr7;chr7_KZ115212v1_alt;chr7_KZ115212v1_alt;chr7_KZ115212v1_alt;chr7_KZ115212v1_alt;chr7_KZ115212v1_alt;chr7_KZ115212v1_alt;chr7_KZ115212v1_alt;chr7_KZ115212v1_alt;chr7_KZ115212v1_alt;chr7_KZ115212v1_alt;chr7_KZ115212v1_alt;chr7_KZ115212v1_alt;chr7_KZ115212v1_alt;chr7_KZ115212v1_alt	13491512;13497131;13497323;13497655;13497838;13497973;13500503;13502763;13502928;13503869;13504077;13507988;13509314;13511610;155369;160988;161180;161512;161695;161830;164360;166620;166785;167726;167934;171845;173171;175467	13491867;13497198;13497467;13497747;13497893;13498039;13500609;13502805;13502999;13503999;13504134;13508248;13509426;13511829;155724;161055;161324;161604;161750;161896;164466;166662;166856;167856;167991;172105;173283;175686	+;+;+;+;+;+;+;+;+;+;+;+;+;+;+;+;+;+;+;+;+;+;+;+;+;+;+;+	3580	0	0	0	0	0	0
arih2	NM_213143	chr8;chr8;chr8;chr8;chr8;chr8;chr8;chr8;chr8;chr8;chr8;chr8;chr8;chr8;chr8	26034623;26038121;26038672;26040029;26046157;26046399;26049702;26049897;26050908;26051132;26051263;26053759;26054648;26056539;26056731	26034727;26038559;26038739;26040101;26046298;26046520;26049811;26050014;26050958;26051153;26051414;26053902;26054716;26056646;26057401	+;+;+;+;+;+;+;+;+;+;+;+;+;+;+	2394	2405	2345	2421	2650	2035	2375
arl11	NM_199693	chr1	46652637	46654522	+	1886	0	0	2	1	0	2
arl13a	NM_200818	chr14;chr14;chr14;chr14;chr14;chr14;chr14;chr14;chr14;chr14	41293110;41293995;41297201;41298022;41300334;41300637;41303344;41303675;41304865;41308447	41293765;41294111;41297459;41298118;41300539;41300742;41303593;41303745;41304978;41308484	-;-;-;-;-;-;-;-;-;-	1914	6	9	7	9	4	2
arl13b	NM_173272	chr1;chr1;chr1;chr1;chr1;chr1;chr1;chr1;chr1;chr1	33668258;33679402;33679576;33682818;33683102;33686462;33687103;33687432;33690721;33693679	33668846;33679472;33679825;33682923;33683304;33686576;33687256;33687551;33690789;33694795	+;+;+;+;+;+;+;+;+;+	2794	204	251	283	202	266	223
arl14	NM_001099983	chr2	6261413	6262441	-	1029	0	0	0	0	0	0
arl14ep	NM_001080753	chr7;chr7;chr7;chr7;chr7	32624684;32627695;32628014;32628246;32629271	32625069;32627750;32628133;32628444;32629421	-;-;-;-;-	912	234	240	356	555	293	458
arl15a	NM_001100033_2	chr5;chr5;chr5;chr5;chr5;chr5_KZ115138v1_alt;chr5_KZ115138v1_alt;chr5_KZ115138v1_alt;chr5_KZ115138v1_alt;chr5_KZ115138v1_alt	40299801;40339312;40342043;40369081;40469058;122709;167807;170559;197751;294117	40299854;40339456;40342102;40369289;40469210;122762;167951;170618;197959;294269	+;+;+;+;+;+;+;+;+;+	1242	0	0	0	0	0	0
arl16	NM_001089500	chr3;chr3;chr3;chr3;chr3	50272914;50273375;50276330;50277578;50277810	50273289;50273490;50276452;50277636;50277959	-;-;-;-;-	824	3	11	12	2	10	5
arl1	NM_001002473	chr4;chr4;chr4;chr4;chr4;chr4	5910255;5911342;5912442;5912639;5912813;5913335	5910727;5911520;5912553;5912720;5912950;5913412	-;-;-;-;-;-	1062	1401	1001	946	1953	1037	1735
arl2bp	NM_201001	chr18;chr18;chr18;chr18;chr18;chr18;chr18	18871061;18871617;18873233;18873407;18874725;18874884;18875218	18871510;18871713;18873318;18873513;18874786;18874953;18875295	-;-;-;-;-;-;-	950	28	26	11	359	34	313
arl2	NM_001005947_2	chr7;chr7;chr7;chr7;chr7;chr7_KZ115227v1_alt;chr7_KZ115227v1_alt;chr7_KZ115227v1_alt;chr7_KZ115227v1_alt;chr7_KZ115227v1_alt	25047221;25047768;25047939;25048849;25049177;20961;21508;21679;22589;22917	25047684;25047848;25048101;25048959;25049360;21424;21588;21841;22699;23100	-;-;-;-;-;-;-;-;-;-	2006	2	6	3	7	3	3
arl3	NM_001044908	chr12;chr12;chr12;chr12;chr12;chr12	33966419;33968326;33971309;33971446;33972162;33972740	33968252;33968511;33971359;33971562;33972305;33972782	-;-;-;-;-;-	2375	8	13	11	37	5	13
arl3l1	NM_200693	chr21;chr21;chr21;chr21;chr21;chr21	33172400;33172669;33178423;33178716;33182788;33184903	33172543;33172812;33178539;33178766;33182973;33185577	+;+;+;+;+;+	1317	0	0	0	0	0	0
arl3l2	NM_200719	chr14;chr14;chr14;chr14;chr14;chr14	909769;911262;912743;912945;914568;916594	909893;911405;912859;912995;914753;917065	+;+;+;+;+;+	1095	0	0	0	1	0	1
arl4aa	NM_200860	chr15;chr15	34069800;34074015	34069870;34074981	+;+	1038	34	20	54	140	17	95
arl4ab	NM_200318	chr19;chr19	31339305;31341712	31341061;31341850	-;-	1896	9	13	7	3	41	3
arl4ca	NM_001017749	chr22	13978180	13979407	+	1228	0	0	0	0	0	0
arl4cb	NM_213248_2	chr9;chr9_KZ115289v1_alt	23356994;100090	23358481;101577	-;-	2976	0	0	0	0	0	0
arl4d	NM_199644_2	chr12;chr12;chr12_KZ115384v1_alt;chr12_KZ115384v1_alt	27243059;27244400;146925;148265	27243301;27245760;147167;149627	+;+;+;+	3210	0	0	0	1	0	1
arl5a	NM_001002339_2	chr9;chr9;chr9;chr9;chr9;chr9;chr9_KZ114904v1_alt;chr9_KZ114904v1_alt;chr9_KZ114904v1_alt;chr9_KZ114904v1_alt;chr9_KZ114904v1_alt;chr9_KZ114904v1_alt	22902865;22906136;22906377;22906530;22908944;22918008;434233;437504;437745;437898;440312;449376	22903339;22906287;22906460;22906677;22909004;22918361;434707;437655;437828;438045;440372;449729	-;-;-;-;-;-;-;-;-;-;-;-	2548	0	0	0	2	0	0
arl5c	NM_200846	chr3;chr3;chr3;chr3;chr3;chr3;chr3	16134376;16134759;16137042;16138670;16138869;16139125;16141637	16134744;16134966;16137193;16138753;16139016;16139185;16141895	-;-;-;-;-;-;-	1281	1403	378	470	900	4033	926
arl6	NM_001008733	chr1;chr1;chr1;chr1;chr1;chr1;chr1;chr1	34203925;34225233;34225491;34226136;34226308;34226506;34230226;34232213	34203945;34225378;34225552;34226204;34226402;34226635;34230281;34232792	+;+;+;+;+;+;+;+	1159	21	31	27	28	28	23
arl6ip1	NM_201112	chr3;chr3;chr3;chr3;chr3;chr3;chr3	31104891;31105062;31107466;31108395;31111824;31114785;31115788	31105051;31105814;31107550;31108512;31111943;31114918;31115947	-;-;-;-;-;-;-	1531	7758	9648	14756	10943	8933	9163
arl6ip4	NM_001020758_2	chr5;chr5;chr5;chr5;chr5;chr5;chr5_KZ114873v1_alt;chr5_KZ114873v1_alt;chr5_KZ114873v1_alt;chr5_KZ114873v1_alt;chr5_KZ114873v1_alt;chr5_KZ114873v1_alt	69733127;69735656;69737462;69741293;69743989;69745872;34024;36553;38359;42190;44886;46769	69733225;69735795;69737752;69741410;69744058;69746276;34122;36692;38649;42307;44955;47173	+;+;+;+;+;+;+;+;+;+;+;+	2246	0	0	0	0	0	0
arl6ip5a	NM_001006096	chr6_KZ115200v1_alt;chr6_KZ115200v1_alt;chr6_KZ115200v1_alt	194528;199502;201976	194774;199719;202784	+;+;+	1274	123	74	152	194	96	163
arl6ip5b	NM_001002517	chr23;chr23;chr23	4254035;4255479;4258927	4254233;4255696;4259710	+;+;+	1201	1069	1006	1622	1295	1649	1138
arl6ip6	NM_001089501	chr6;chr6;chr6;chr6	13371237;13374931;13375144;13375584	13372029;13375063;13375197;13376060	-;-;-;-	1457	159	117	133	264	88	219
arl8a	NM_001200020	chr22;chr22;chr22;chr22;chr22;chr22;chr22	710759;713448;713826;714829;714999;715524;718397	712885;713518;713893;714922;715072;715604;718615	-;-;-;-;-;-;-	2734	2393	2149	2705	3317	1958	2956
arl8ba	NM_205566	chr6;chr6;chr6;chr6;chr6;chr6;chr6	42951960;42955024;42960280;42960436;42960616;42960801;42970744	42952902;42955094;42960347;42960529;42960689;42960881;42970922	-;-;-;-;-;-;-	1510	1528	1565	2339	1841	1768	1848
arl8bb	NM_001326478	chr11;chr11;chr11;chr11;chr11;chr11;chr11	35744919;35748218;35750245;35751388;35752852;35753022;35756268	35745439;35748288;35750312;35751481;35752925;35753102;35756506	-;-;-;-;-;-;-	1148	315	168	199	294	229	278
arl8	NM_199824	chr7;chr7;chr7;chr7;chr7;chr7	41713921;41718226;41718507;41720264;41722011;41726121	41716144;41718377;41718590;41720411;41722071;41726427	-;-;-;-;-;-	2976	520	507	343	726	321	520
arl9	NM_001045387	chr14;chr14;chr14;chr14	1192312;1194058;1196546;1200395	1192713;1194233;1196714;1200854	-;-;-;-	1207	243	228	307	291	230	228
armc1	NM_001008609	chr24;chr24;chr24;chr24;chr24;chr24;chr24	24702020;24704655;24705037;24705242;24714939;24720946;24724063	24702956;24704729;24705153;24705431;24715030;24721154;24724226	-;-;-;-;-;-;-	1784	287	233	220	437	151	380
armc1l	NM_199539	chr23;chr23;chr23;chr23;chr23;chr23;chr23	31913349;31914160;31914629;31914928;31915213;31915431;31918714	31913424;31914325;31914720;31915120;31915329;31915505;31919559	+;+;+;+;+;+;+	1565	575	418	794	1354	391	1193
armc7	NM_001076599	chr12;chr12;chr12;chr12	26491689;26491993;26492919;26493688	26491786;26492114;26493062;26494851	+;+;+;+	1528	119	113	139	210	157	160
armc8	NM_001079683_2	chr9;chr9;chr9;chr9;chr9;chr9;chr9;chr9;chr9;chr9;chr9;chr9;chr9;chr9;chr9;chr9;chr9;chr9;chr9;chr9;chr9;chr9;chr9_KZ114907v1_alt;chr9_KZ114907v1_alt;chr9_KZ114907v1_alt;chr9_KZ114907v1_alt;chr9_KZ114907v1_alt;chr9_KZ114907v1_alt;chr9_KZ114907v1_alt;chr9_KZ114907v1_alt;chr9_KZ114907v1_alt;chr9_KZ114907v1_alt;chr9_KZ114907v1_alt;chr9_KZ114907v1_alt;chr9_KZ114907v1_alt;chr9_KZ114907v1_alt;chr9_KZ11…	27876150;27880035;27882229;27883959;27884195;27884372;27886411;27886591;27887782;27888404;27888556;27889840;27891205;27891525;27891692;27894427;27894606;27897010;27899020;27899372;27899844;27900706;543129;547014;549208;550938;551174;551351;553390;553570;554761;555383;555535;556819;558184;558504;558671;561406;561585;563989;565999;566351;566823;567685	27876201;27880111;27882300;27884101;27884292;27884464;27886491;27886666;27887872;27888464;27888756;27889935;27891287;27891606;27891778;27894519;27894755;27897105;27899115;27899444;27899937;27901212;543180;547090;549279;551080;551271;551443;553470;553645;554851;555443;555735;556914;558266;558585;558757;561498;561734;564084;566094;566423;566916;568191	+;+;+;+;+;+;+;+;+;+;+;+;+;+;+;+;+;+;+;+;+;+;+;+;+;+;+;+;+;+;+;+;+;+;+;+;+;+;+;+;+;+;+;+	5004	0	0	0	0	0	0
armt1	NM_001014331	chr20;chr20;chr20;chr20;chr20	26387210;26389182;26390883;26391329;26391883	26388361;26389347;26391124;26391434;26391956	-;-;-;-;-	1740	239	210	348	468	268	390
arnt2	NM_131674	chr7;chr7;chr7;chr7;chr7;chr7;chr7;chr7;chr7;chr7;chr7;chr7;chr7;chr7;chr7;chr7;chr7;chr7;chr7;chr7	10701938;10725051;10731292;10733282;10736814;10740375;10766465;10773785;10780200;10790317;10796155;10800618;10820524;10841754;10845521;10847263;10851107;10854724;10869935;10873117	10701976;10725165;10731339;10733326;10737027;10740588;10766567;10773850;10780285;10790393;10796289;10800692;10820675;10841829;10845644;10847362;10851248;10854889;10870080;10873289	+;+;+;+;+;+;+;+;+;+;+;+;+;+;+;+;+;+;+;+	2296	249	140	145	230	160	182
arnt	NM_001007789	chr16;chr16;chr16;chr16;chr16;chr16;chr16;chr16;chr16;chr16;chr16;chr16;chr16;chr16;chr16;chr16;chr16;chr16;chr16;chr16;chr16;chr16;chr16;chr16;chr16;chr16;chr16;chr16;chr16;chr16;chr16;chr16;chr16;chr16;chr16;chr16;chr16;chr16;chr16;chr16	4576091;4579941;4581022;4581370;4583175;4583793;4583793;4584565;4584565;4584565;4586964;4586964;4586964;4587129;4587129;4587129;4588457;4588457;4588457;4591089;4591089;4591089;4591721;4591721;4591721;4594617;4594617;4594617;4598108;4598108;4598108;4598239;4598239;4598239;4607636;4607636;4607636;4609970;4609970;4609970	4576208;4580028;4581521;4581521;4583867;4583867;4583867;4584699;4584699;4584699;4587040;4587040;4587040;4587214;4587214;4587214;4588522;4588522;4588522;4591191;4591191;4591191;4591937;4591937;4591937;4594830;4594830;4594830;4598155;4598155;4598155;4598277;4598277;4598277;4607723;4607723;4607723;4610278;4610256;4610278	-;-;-;-;-;-;-;-;-;-;-;-;-;-;-;-;-;-;-;-;-;-;-;-;-;-;-;-;-;-;-;-;-;-;-;-;-;-;-;-	2781	165	154	169	241	136	176
arntl1a	NM_131577	chr25;chr25;chr25;chr25;chr25;chr25;chr25;chr25;chr25;chr25;chr25;chr25;chr25;chr25;chr25;chr25;chr25;chr25;chr25	17893784;17897526;17897708;17901034;17901213;17902592;17903616;17903910;17905017;17905245;17905447;17906887;17907068;17907319;17907453;17908499;17910575;17910815;17918467	17894248;17897619;17897801;17901142;17901301;17902742;17903722;17904156;17905166;17905362;17905539;17906966;17907225;17907351;17907491;17908519;17910723;17910873;17918536	-;-;-;-;-;-;-;-;-;-;-;-;-;-;-;-;-;-;-	2326	578	324	385	506	383	390
arntl1b	NM_178300_2	chr7;chr7;chr7;chr7;chr7;chr7;chr7;chr7;chr7;chr7;chr7;chr7;chr7;chr7;chr7;chr7;chr7;chr7_KZ115250v1_alt;chr7_KZ115250v1_alt;chr7_KZ115250v1_alt;chr7_KZ115250v1_alt;chr7_KZ115250v1_alt;chr7_KZ115250v1_alt;chr7_KZ115250v1_alt;chr7_KZ115250v1_alt;chr7_KZ115250v1_alt;chr7_KZ115250v1_alt;chr7_KZ115250v1_alt;chr7_KZ115250v1_alt;chr7_KZ115250v1_alt;chr7_KZ115250v1_alt;chr7_KZ115250v1_alt;chr7_KZ115250v…	66072580;66073612;66077103;66079982;66080126;66085699;66085856;66086553;66090812;66092981;66097816;66099850;66100082;66102646;66102830;66105206;66105380;209733;210752;214255;217154;217298;224003;224170;224864;227154;229314;234165;236183;236415;237630;237815;240184;240358	66072719;66073632;66077141;66080008;66080283;66085778;66085948;66086670;66090961;66093227;66097922;66100000;66100170;66102742;66102926;66105299;66105540;209872;210772;214293;217180;217455;224082;224262;224981;227303;229560;234271;236333;236503;237726;237911;240277;240518	+;+;+;+;+;+;+;+;+;+;+;+;+;+;+;+;+;+;+;+;+;+;+;+;+;+;+;+;+;+;+;+;+;+	3738	20	5	4	13	35	12
arntl2	NM_131578_3	chr18;chr18;chr18;chr18;chr18;chr18;chr18;chr18;chr18;chr18;chr18;chr18;chr18;chr18;chr18;chr18;chr18;chr18_KZ115552v1_alt;chr18_KZ115552v1_alt;chr18_KZ115552v1_alt;chr18_KZ115552v1_alt;chr18_KZ115552v1_alt;chr18_KZ115552v1_alt;chr18_KZ115552v1_alt;chr18_KZ115552v1_alt;chr18_KZ115552v1_alt;chr18_KZ115552v1_alt;chr18_KZ115552v1_alt;chr18_KZ115552v1_alt;chr18_KZ115552v1_alt;chr18_KZ115552v1_alt;chr…	15570910;15573410;15573597;15573930;15575910;15576134;15578745;15580990;15584576;15585428;15585965;15589224;15589483;15590974;15591113;15594840;15610118;412000;414500;414687;415020;417000;417224;419835;422080;425666;426518;427055;430314;430573;432064;432203;435930;451208;112827;115327;115514;115847;117827;118051;120662;122907;126493;127345;127882;131141;131400;132891;133030;136757;152035	15571729;15573509;15573687;15574047;15575977;15576284;15578851;15581230;15584722;15585545;15586057;15589303;15589640;15591012;15591166;15594960;15610484;412819;414599;414777;415137;417067;417374;419941;422320;425812;426635;427147;430393;430730;432102;432256;436050;451574;113646;115426;115604;115964;117894;118201;120768;123147;126639;127462;127974;131220;131557;132929;133083;136877;152401	-;-;-;-;-;-;-;-;-;-;-;-;-;-;-;-;-;-;-;-;-;-;-;-;-;-;-;-;-;-;-;-;-;-;-;-;-;-;-;-;-;-;-;-;-;-;-;-;-;-;-	8619	0	0	0	0	0	0
arpc1a	NM_201343	chr3;chr3;chr3;chr3;chr3;chr3;chr3;chr3;chr3;chr3	40796111;40799773;40799945;40800647;40800952;40801143;40801473;40802533;40803847;40804039	40796279;40799862;40800049;40800869;40801059;40801355;40801548;40802726;40803937;40804455	+;+;+;+;+;+;+;+;+;+	1686	2469	1495	1456	2633	1193	2266
arpc1b	NM_213156	chr3;chr3;chr3;chr3;chr3;chr3;chr3;chr3;chr3;chr3	40809048;40809898;40814315;40814514;40816998;40817186;40817464;40817617;40819950;40820135	40809152;40809972;40814419;40814736;40817105;40817392;40817539;40817813;40820040;40820478	+;+;+;+;+;+;+;+;+;+	1531	71365	61227	90818	70298	60555	65661
arpc2	NM_212699	chr9;chr9;chr9;chr9;chr9;chr9;chr9;chr9;chr9;chr9	48043162;48044922;48047229;48054719;48057196;48060545;48060819;48068968;48072825;48076843	48043515;48045022;48047329;48054845;48057289;48060731;48060864;48069080;48072859;48077034	-;-;-;-;-;-;-;-;-;-	1350	25427	21442	28913	33580	25278	33831
arpc3	NM_001002114	chr21;chr21;chr21;chr21;chr21;chr21;chr21	17024002;17024543;17024786;17027265;17027408;17027615;17029203	17024099;17024642;17024862;17027333;17027534;17027709;17029464	+;+;+;+;+;+;+	828	20238	15010	20080	24171	15857	20895
arpc4	NM_205537	chr6;chr6;chr6;chr6;chr6;chr6	40762429;40763273;40764944;40765565;40767552;40768634	40763181;40763443;40765039;40765676;40767670;40768654	-;-;-;-;-;-	1272	11424	10714	13851	16767	10631	13786
arpc4l	NM_001003762_3	chr11;chr11;chr11;chr11;chr11;chr11;chr11_KZ115346v1_alt;chr11_KZ115346v1_alt;chr11_KZ115346v1_alt;chr11_KZ115346v1_alt;chr11_KZ115346v1_alt;chr11_KZ115346v1_alt;chr11_KZ114922v1_alt;chr11_KZ114922v1_alt;chr11_KZ114922v1_alt;chr11_KZ114922v1_alt;chr11_KZ114922v1_alt;chr11_KZ114922v1_alt	16143325;16145143;16146691;16146868;16149515;16152006;310428;312246;313794;313971;316618;319109;44706;46524;48095;48272;48900;51150	16143907;16145313;16146786;16146979;16149633;16152034;311010;312416;313889;314082;316736;319137;45288;46694;48190;48383;49018;51178	-;-;-;-;-;-;-;-;-;-;-;-;-;-;-;-;-;-	3330	5	4	4	8	3	4
arpc5a	NM_194378	chr2;chr2;chr2;chr2	20967701;20970219;20971286;20972753	20967930;20970291;20971462;20975678	+;+;+;+	3406	9370	5605	7676	16589	3241	13782
arpc5b	NM_201509	chr20;chr20;chr20;chr20	34151685;34152737;34153963;34154502	34151971;34152809;34154139;34155597	+;+;+;+	1633	15023	11188	18190	20610	13891	19023
arpc5la	NM_200578	chr8;chr8;chr8;chr8	41453752;41457452;41461676;41461945	41454077;41457524;41461852;41462734	+;+;+;+	1366	16	7	10	16	7	12
arpc5lb	NM_001128686	chr5;chr5;chr5;chr5	32061298;32065192;32065444;32074315	32061407;32065368;32065516;32074534	-;-;-;-	580	40	45	16	56	26	39
arpin	NM_001017780	chr18_KZ115560v1_alt;chr18_KZ115560v1_alt;chr18_KZ115560v1_alt;chr18_KZ115560v1_alt;chr18_KZ115560v1_alt;chr18_KZ115560v1_alt	52361;52762;54203;54500;56756;57126	52484;52837;54335;54706;56919;57408	+;+;+;+;+;+	987	897	871	1014	891	799	832
arpp19a	NM_200630	chr18;chr18;chr18	38885309;38889242;38893459	38885407;38889361;38897664	+;+;+	4425	320	430	421	477	237	332
arpp19b	NM_200972	chr25;chr25;chr25	7653902;7661258;7663394	7654694;7661380;7663534	-;-;-	1057	391	398	426	931	531	767
arr3a	NM_001002405	chr10_KZ115324v1_alt;chr10_KZ115324v1_alt;chr10_KZ115324v1_alt;chr10_KZ115324v1_alt;chr10_KZ115324v1_alt;chr10_KZ115324v1_alt;chr10_KZ115324v1_alt;chr10_KZ115324v1_alt;chr10_KZ115324v1_alt;chr10_KZ115324v1_alt;chr10_KZ115324v1_alt;chr10_KZ115324v1_alt;chr10_KZ115324v1_alt;chr10_KZ115324v1_alt;chr10_KZ115324v1_alt;chr10_KZ115324v1_alt	54624;56171;59005;59131;59282;59640;59961;60091;60262;60479;61580;61733;62561;62800;62908;65026	54701;56196;59035;59191;59326;59833;60020;60167;60397;60563;61652;61870;62644;62823;62957;65577	+;+;+;+;+;+;+;+;+;+;+;+;+;+;+;+	1714	0	0	0	0	0	0
arr3b	NM_200792	chr14;chr14;chr14;chr14;chr14;chr14;chr14;chr14;chr14;chr14;chr14;chr14;chr14;chr14;chr14	32838163;32839623;32843445;32843604;32844090;32844224;32844805;32844948;32846476;32846706;32847148;32848008;32848272;32848508;32848955	32838195;32839658;32843475;32843664;32844134;32844417;32844864;32845024;32846611;32846790;32847220;32848145;32848376;32848564;32849528	+;+;+;+;+;+;+;+;+;+;+;+;+;+;+	1705	0	0	0	0	0	0
arrb1	NM_001159822	chr15;chr15;chr15;chr15;chr15;chr15;chr15;chr15;chr15;chr15;chr15;chr15;chr15;chr15;chr15;chr15	5390734;5395343;5397575;5402183;5403664;5405890;5406123;5406291;5410313;5412380;5412551;5413203;5414653;5414930;5419104;5467094	5390845;5395394;5397645;5402206;5403747;5406027;5406195;5406375;5410448;5412447;5412610;5413399;5414697;5414990;5419134;5467477	-;-;-;-;-;-;-;-;-;-;-;-;-;-;-;-	1621	0	0	0	0	0	0
arrb2a	NM_214681	chr10;chr10;chr10;chr10;chr10;chr10;chr10;chr10;chr10;chr10;chr10;chr10;chr10;chr10;chr10	22891169;22891824;22891931;22892078;22893952;22894927;22895129;22895303;22896713;22896922;22897140;22898610;22906368;22906538;22906681	22891285;22891854;22891991;22892122;22894148;22894986;22895196;22895438;22896797;22896994;22897277;22898693;22906444;22906592;22907408	+;+;+;+;+;+;+;+;+;+;+;+;+;+;+	1955	3819	4779	5009	5007	3902	4536
arrb2b	NM_201124	chr7;chr7;chr7;chr7;chr7;chr7;chr7;chr7;chr7;chr7;chr7;chr7;chr7;chr7;chr7	25920838;25973519;25974101;25979172;25979335;25984397;25984772;25986063;25988322;25989585;25998236;25998566;26000229;26002257;26002397	25920999;25973549;25974161;25979216;25979531;25984456;25984839;25986198;25988406;25989657;25998373;25998649;26000305;26002311;26003758	+;+;+;+;+;+;+;+;+;+;+;+;+;+;+	2634	16124	16964	28329	18634	18817	15826
arrdc1a	NM_001004561	chr5;chr5;chr5;chr5;chr5;chr5;chr5;chr5	29516844;29520320;29521090;29522922;29523246;29525301;29525440;29531745	29517485;29520824;29521266;29523104;29523400;29525351;29525550;29531948	-;-;-;-;-;-;-;-	2028	0	2	1	27	0	13
arrdc2	NM_199939	chr11;chr11;chr11;chr11;chr11;chr11;chr11;chr11	13528436;13529800;13529966;13530206;13530389;13531668;13531938;13532542	13528961;13529869;13530113;13530308;13530645;13531830;13532092;13533782	+;+;+;+;+;+;+;+	2663	669	991	3008	346	1888	281
arrdc3a	NM_001080029	chr5;chr5;chr5;chr5;chr5;chr5;chr5;chr5	48985859;48990180;48990920;48992311;48992875;48993069;48993310;48995495	48988086;48990322;48991082;48992567;48992977;48993216;48993391;48995955	-;-;-;-;-;-;-;-	3585	1381	2286	5631	1840	3167	1320
arrdc3b	NM_001004605	chr10;chr10;chr10;chr10;chr10;chr10;chr10;chr10	43761481;43765176;43765427;43766583;43766930;43768362;43768595;43771018	43762970;43765318;43765583;43766839;43767032;43768509;43768676;43771447	-;-;-;-;-;-;-;-	2810	1851	3665	9931	1633	11988	1367
arsa	NM_001013543	chr18;chr18;chr18;chr18;chr18;chr18;chr18;chr18	8231138;8234809;8235299;8237814;8240893;8241110;8242381;8243026	8231530;8235049;8235517;8237983;8241017;8241237;8242483;8243538	+;+;+;+;+;+;+;+	1892	274	177	306	339	183	292
arsg	NM_001089405	chr12;chr12;chr12;chr12;chr12;chr12;chr12;chr12;chr12;chr12;chr12;chr12;chr12	20583552;20586480;20586801;20587156;20589029;20589944;20593810;20594102;20596698;20596885;20597090;20599439;20600304	20583605;20586710;20586988;20587203;20589143;20590078;20594006;20594182;20596806;20597005;20597180;20599717;20600378	+;+;+;+;+;+;+;+;+;+;+;+;+	1724	0	1	8	0	0	2
arsk	NM_001077157_2	chr5;chr5;chr5;chr5;chr5;chr5;chr5;chr5;chr5;chr5;chr5_KZ115147v1_alt;chr5_KZ115147v1_alt;chr5_KZ115147v1_alt;chr5_KZ115147v1_alt;chr5_KZ115147v1_alt;chr5_KZ115147v1_alt;chr5_KZ115147v1_alt;chr5_KZ115147v1_alt;chr5_KZ115147v1_alt;chr5_KZ115147v1_alt	50898849;50899002;50899304;50899529;50901937;50903721;50903970;50906545;50910056;50910876;29075;29228;29530;29755;32163;33947;34196;36771;40282;41102	50898872;50899170;50899433;50899688;50902219;50903892;50904194;50906760;50910354;50911263;29098;29396;29659;29914;32445;34118;34420;36986;40580;41491	+;+;+;+;+;+;+;+;+;+;+;+;+;+;+;+;+;+;+;+	4134	0	0	0	0	0	0
art4	NM_001316762	chr3;chr3;chr3	3681116;3685289;3685441	3681155;3685368;3686490	+;+;+	1170	5	2	3	0	4	0
arv1	NM_001113611	chr20;chr20;chr20;chr20;chr20	3997648;4000334;4000803;4004196;4009252	3997779;4000453;4000956;4004417;4010621	+;+;+;+;+	1998	338	350	461	540	346	471
arvcfb	NM_001128534	chr5;chr5;chr5;chr5;chr5;chr5;chr5;chr5;chr5;chr5;chr5;chr5;chr5;chr5;chr5;chr5	26269023;26274513;26275234;26278388;26281229;26284176;26285467;26289191;26322675;26330154;26334469;26355899;26369150;26387216;26405296;26493041	26269124;26274604;26275287;26278475;26281340;26284368;26285617;26289318;26322746;26330325;26334586;26356082;26369652;26387835;26405454;26493253	-;-;-;-;-;-;-;-;-;-;-;-;-;-;-;-	2961	5	0	0	0	0	0
arxa	NM_131384	chr24;chr24;chr24;chr24;chr24	23936831;23937770;23939561;23941294;23942431	23937136;23938095;23939606;23941843;23942614	-;-;-;-;-	1412	1	0	0	0	0	0
as3mt	NM_001039839	chr1;chr1;chr1;chr1;chr1;chr1;chr1;chr1;chr1;chr1;chr1	31706677;31706960;31707174;31709460;31711807;31712120;31712302;31712833;31715625;31716382;31722625	31706702;31706996;31707301;31709610;31711943;31712189;31712383;31712964;31715767;31716513;31722868	+;+;+;+;+;+;+;+;+;+;+	1282	161	221	242	362	350	281
asah1a	NM_001006088	chr14;chr14;chr14;chr14;chr14;chr14;chr14;chr14;chr14;chr14;chr14;chr14;chr14;chr14	30272895;30273106;30273269;30273819;30274027;30274213;30274389;30274521;30274758;30275171;30276210;30276432;30277071;30277521	30272995;30273149;30273359;30273902;30274105;30274287;30274434;30274665;30274812;30275252;30276341;30276555;30277127;30277969	+;+;+;+;+;+;+;+;+;+;+;+;+;+	1564	2935	3992	6623	2157	4706	1903
asah1b	NM_200577	chr1;chr1;chr1;chr1;chr1;chr1;chr1;chr1;chr1;chr1;chr1;chr1;chr1;chr1	16654256;16654880;16655026;16655922;16656757;16657579;16657805;16658045;16660180;16660340;16662169;16662453;16664551;16664871	16654785;16654936;16655149;16656053;16656838;16657633;16657949;16658090;16660254;16660418;16662255;16662543;16664597;16664965	-;-;-;-;-;-;-;-;-;-;-;-;-;-	1645	1669	1723	1961	1913	2059	1701
asah2	NM_001007763	chr12;chr12;chr12;chr12;chr12;chr12;chr12;chr12;chr12;chr12;chr12;chr12;chr12;chr12;chr12;chr12;chr12;chr12;chr12;chr12;chr12	6117682;6119793;6121560;6122409;6123671;6125523;6126338;6127581;6127987;6130972;6131138;6132349;6132549;6133275;6133474;6134781;6136660;6136842;6138884;6139024;6142012	6117783;6119924;6121672;6122552;6123847;6125650;6126415;6127704;6128112;6131058;6131242;6132430;6132664;6133369;6133513;6134879;6136755;6136994;6138940;6139112;6142308	+;+;+;+;+;+;+;+;+;+;+;+;+;+;+;+;+;+;+;+;+	2440	2	2	6	0	0	0
asap1a	NM_001130663	chr2;chr2;chr2;chr2;chr2;chr2;chr2;chr2;chr2;chr2;chr2;chr2;chr2;chr2;chr2;chr2;chr2;chr2;chr2;chr2;chr2;chr2;chr2;chr2;chr2;chr2;chr2	32268028;32269573;32270808;32273069;32273425;32277387;32279979;32280243;32282584;32282794;32286861;32287490;32289091;32292155;32294092;32294316;32297372;32299310;32303030;32303450;32303744;32306228;32307693;32310535;32311670;32323488;32352820	32268190;32269695;32271364;32273133;32273500;32277612;32280086;32280310;32282699;32282879;32287047;32287581;32289224;32292318;32294140;32294403;32297441;32299410;32303116;32303525;32303829;32306357;32307742;32310609;32311815;32323560;32353044	-;-;-;-;-;-;-;-;-;-;-;-;-;-;-;-;-;-;-;-;-;-;-;-;-;-;-	3421	3	4	3	14	2	18
asap2a	NM_001045207	chr17;chr17;chr17;chr17;chr17;chr17;chr17;chr17;chr17;chr17;chr17;chr17;chr17;chr17;chr17;chr17;chr17;chr17;chr17;chr17;chr17;chr17;chr17;chr17;chr17;chr17;chr17;chr17	35097024;35142874;35170474;35171061;35182227;35184856;35185081;35187646;35187808;35189260;35189501;35193142;35195599;35198089;35199289;35202815;35203218;35204664;35204976;35208057;35208203;35210704;35213928;35215676;35218614;35218796;35219347;35222544	35097567;35142946;35170619;35171135;35182276;35184985;35185166;35187721;35187894;35189363;35189570;35193229;35195647;35198255;35199422;35202909;35203407;35204749;35205091;35208124;35208310;35210932;35214074;35215796;35218699;35218875;35219460;35223482	+;+;+;+;+;+;+;+;+;+;+;+;+;+;+;+;+;+;+;+;+;+;+;+;+;+;+;+	4258	13	6	4	9	0	9
asap2b	NM_001044933	chr20;chr20;chr20;chr20;chr20;chr20;chr20;chr20;chr20;chr20;chr20;chr20;chr20;chr20;chr20;chr20;chr20;chr20;chr20;chr20;chr20;chr20;chr20;chr20;chr20;chr20;chr20;chr20	29634654;29644601;29649473;29649821;29651963;29652598;29656003;29656173;29656333;29656506;29659584;29659999;29660205;29661646;29662998;29663213;29664443;29666211;29666408;29667144;29667322;29668671;29669173;29670441;29670823;29671022;29673628;29673822	29635017;29644673;29649618;29649895;29652012;29652727;29656088;29656248;29656419;29656609;29659653;29660086;29660253;29661812;29663131;29663304;29664632;29666296;29666523;29667211;29667429;29668917;29669265;29670702;29670902;29671098;29673747;29675233	+;+;+;+;+;+;+;+;+;+;+;+;+;+;+;+;+;+;+;+;+;+;+;+;+;+;+;+	4650	1638	1203	1968	1787	522	1605
asap3	NM_001039992	chr17;chr17;chr17;chr17;chr17;chr17;chr17;chr17	27203113;27204023;27205784;27206154;27208316;27215244;27223926;27235398	27203830;27204109;27205859;27206239;27208432;27215278;27223998;27235794	-;-;-;-;-;-;-;-	1589	1	0	0	0	0	0
asb10	NM_001077148	chr24;chr24;chr24;chr24;chr24	34085940;34096052;34100644;34105694;34107283	34086351;34096319;34101154;34105807;34107616	+;+;+;+;+	1639	0	0	0	0	0	0
asb11	NM_214792	chr9;chr9;chr9;chr9;chr9;chr9;chr9	30364668;30365365;30367622;30368265;30368509;30369292;30371082	30365285;30365545;30367756;30368415;30368616;30369371;30371215	-;-;-;-;-;-;-	1407	0	1	3	2	0	0
asb12a	NM_001126376_2	chr5;chr5;chr5;chr5;chr5_KZ115109v1_alt;chr5_KZ115109v1_alt;chr5_KZ115109v1_alt;chr5_KZ115109v1_alt	22021142;22023757;22025722;22027310;13424;16039;18004;19592	22021904;22024329;22025920;22027358;14186;16611;18202;19640	-;-;-;-;-;-;-;-	3168	0	1	0	0	0	1
asb12b	NM_001004009_2	chr14;chr14;chr14;chr14_KZ114936v1_alt;chr14_KZ114936v1_alt;chr14_KZ114936v1_alt	9265915;9276360;9281170;21604;32049;36859	9266490;9277197;9281232;22179;32886;36921	-;-;-;-;-;-	2954	0	0	0	0	0	0
asb13a.1	NM_001002528_2	chr4;chr4;chr4;chr4;chr4;chr4;chr4_KZ115089v1_alt;chr4_KZ115089v1_alt;chr4_KZ115089v1_alt;chr4_KZ115089v1_alt;chr4_KZ115089v1_alt;chr4_KZ115089v1_alt	11479744;11479998;11480512;11480744;11482177;11482466;167367;167621;168135;168367;169800;170089	11479865;11480185;11480668;11480878;11482368;11483042;167488;167808;168291;168501;169991;170665	+;+;+;+;+;+;+;+;+;+;+;+	2742	0	0	0	0	0	0
asb13a.2	NM_001126110_2	chr4;chr4;chr4;chr4;chr4;chr4;chr4;chr4_KZ115089v1_alt;chr4_KZ115089v1_alt;chr4_KZ115089v1_alt;chr4_KZ115089v1_alt;chr4_KZ115089v1_alt;chr4_KZ115089v1_alt;chr4_KZ115089v1_alt	11483361;11484763;11485555;11486604;11487166;11489711;11524483;170984;172386;173178;174227;174789;177334;212106	11483529;11484950;11485711;11486738;11487357;11489846;11524888;171152;172573;173334;174361;174980;177469;212511	+;+;+;+;+;+;+;+;+;+;+;+;+;+	2766	0	0	0	0	0	0
asb15b	NM_001039890	chr4;chr4;chr4;chr4;chr4;chr4;chr4;chr4;chr4	4120570;4120814;4122379;4124245;4124897;4126302;4127129;4127348;4129084	4120739;4120967;4122940;4124416;4125142;4126460;4127260;4127403;4129187	-;-;-;-;-;-;-;-;-	1755	0	0	0	0	0	0
asb16	NM_001040368_2	chr3;chr3;chr3;chr3;chr3;chr3;chr3;chr3_KZ115064v1_alt;chr3_KZ115064v1_alt;chr3_KZ115064v1_alt;chr3_KZ115064v1_alt;chr3_KZ115064v1_alt;chr3_KZ115064v1_alt;chr3_KZ115064v1_alt	19999692;20001615;20003505;20005793;20008317;20008520;20011336;467583;469506;471396;473684;476208;476411;479227	19999702;20001965;20003772;20006201;20008400;20008633;20011807;467593;469856;471663;474092;476291;476524;479698	+;+;+;+;+;+;+;+;+;+;+;+;+;+	3418	0	0	0	0	0	0
asb1	NM_001002736	chr9;chr9;chr9;chr9;chr9;chr9	45680802;45684493;45688863;45693558;45697314;45697583	45680956;45684634;45689165;45693940;45697561;45697639	+;+;+;+;+;+	1288	1	0	5	1	6	2
asb2b	NM_214725	chr17;chr17;chr17;chr17;chr17;chr17;chr17;chr17	53311645;53313512;53314166;53314414;53314867;53315280;53317060;53317470	53311788;53313615;53314321;53314659;53315038;53315811;53317213;53318153	+;+;+;+;+;+;+;+	2192	0	0	0	3	0	1
asb3	NM_199874	chr12;chr12;chr12;chr12;chr12;chr12;chr12;chr12;chr12	24060982;24063746;24063991;24067542;24070515;24070839;24072823;24073221;24076905	24061343;24063904;24064103;24067674;24070692;24071054;24073092;24073354;24077141	+;+;+;+;+;+;+;+;+	1802	151	178	246	215	155	232
asb4	NM_001017628	chr19;chr19;chr19;chr19;chr19	41169996;41173552;41177908;41180670;41181925	41170327;41173851;41178395;41180783;41182251	+;+;+;+;+	1561	19	15	20	9	52	17
asb5a	NM_001017746	chr14;chr14;chr14;chr14;chr14;chr14	36398282;36398704;36402485;36406551;36406841;36412264	36398597;36398895;36402527;36406607;36406920;36412473	-;-;-;-;-;-	898	0	0	0	5	0	0
asb5b	NM_001017753	chr1;chr1;chr1;chr1;chr1;chr1;chr1	38804961;38807226;38808252;38808650;38809775;38810055;38816441	38805595;38807417;38808386;38808800;38809882;38810134;38816667	-;-;-;-;-;-;-	1528	0	0	3	2	4	4
asb6	NM_001020576	chr8;chr8;chr8;chr8;chr8;chr8;chr8;chr8	6903328;6907808;6908004;6910332;6910530;6913698;6918123;6918671	6904145;6907894;6908112;6910438;6910702;6913831;6918154;6918721	-;-;-;-;-;-;-;-	1511	51	22	39	54	13	35
asb7	NM_214730	chr7;chr7;chr7;chr7;chr7	9844701;9858524;9869232;9872738;9873595	9845276;9859129;9869485;9872814;9873634	-;-;-;-;-	1553	89	107	103	182	97	166
asb8	NM_199770	chr23;chr23;chr23;chr23	27497957;27501610;27501795;27505867	27499554;27501714;27501979;27505898	-;-;-;-	1920	696	951	1105	955	789	839
ascc1	NM_001017610	chr12;chr12;chr12;chr12;chr12;chr12;chr12;chr12;chr12;chr12	48307111;48309482;48310338;48311385;48311652;48312468;48317066;48317091;48317415;48318929	48307332;48309555;48310462;48311504;48311785;48312647;48317089;48317166;48317541;48318987	-;-;-;-;-;-;-;-;-;-	1141	1374	1456	1032	901	756	728
ascc2	NM_200442	chr5;chr5;chr5;chr5;chr5;chr5;chr5;chr5;chr5;chr5;chr5;chr5;chr5;chr5;chr5;chr5;chr5;chr5;chr5	18012185;18014934;18015149;18018523;18019834;18020107;18020273;18020506;18024207;18024357;18024553;18026019;18026354;18027609;18030352;18030708;18033407;18033658;18034588	18012227;18015049;18015307;18018696;18019963;18020174;18020386;18020618;18024278;18024461;18024621;18026093;18026588;18027805;18030471;18030944;18033491;18033752;18035165	+;+;+;+;+;+;+;+;+;+;+;+;+;+;+;+;+;+;+	2785	465	483	544	557	395	533
ascl1a	NM_131219	chr4;chr4	17417129;17417962	17417855;17418798	+;+	1564	0	0	0	0	0	0
ascl1b	NM_131231	chr7;chr7	49715769;49716581	49716407;49717196	+;+	1255	0	0	1	1	1	0
asdurf	NM_001353562	chr9;chr9;chr9;chr9	41087739;41088219;41089720;41089896	41088096;41088294;41089773;41090048	-;-;-;-	641	0	0	0	0	0	0
asf1ba	NM_207063	chr3;chr3;chr3;chr3	49504918;49507363;49512596;49514510	49505616;49507539;49512711;49514874	-;-;-;-	1357	318	244	443	796	142	616
asf1bb	NM_214757	chr1;chr1;chr1;chr1	55878113;55885124;55885914;55888411	55878869;55885300;55886029;55888907	-;-;-;-	1547	594	364	581	1119	604	1003
ash1l	NM_001346407	chr19;chr19;chr19;chr19;chr19;chr19;chr19;chr19;chr19;chr19;chr19;chr19;chr19;chr19;chr19;chr19;chr19;chr19;chr19;chr19;chr19;chr19;chr19;chr19;chr19;chr19;chr19	9032372;9033376;9042945;9044290;9050144;9051010;9051269;9051863;9054204;9054457;9055700;9058427;9062065;9064733;9064991;9067100;9070464;9071007;9072373;9072599;9075496;9075780;9077426;9078678;9078966;9081103;9084537	9032500;9033457;9043734;9048658;9050891;9051177;9051363;9051936;9054249;9054565;9055906;9058573;9062173;9064894;9065061;9067266;9070616;9071061;9072505;9072871;9075582;9075870;9077564;9078850;9079132;9081583;9086941	+;+;+;+;+;+;+;+;+;+;+;+;+;+;+;+;+;+;+;+;+;+;+;+;+;+;+	11630	471	557	371	492	252	404
ash2l	NM_001110105	chr10;chr10;chr10;chr10;chr10;chr10;chr10;chr10;chr10;chr10;chr10;chr10;chr10;chr10;chr10;chr10;chr10	2758826;2762058;2763809;2765026;2767251;2769814;2771876;2773097;2775598;2775711;2778438;2778622;2782452;2782688;2784374;2786020;2788629	2759499;2762117;2763907;2765118;2767444;2769981;2772093;2773199;2775615;2775786;2778533;2778717;2782546;2782776;2784519;2786086;2788702	-;-;-;-;-;-;-;-;-;-;-;-;-;-;-;-;-	2366	937	770	1283	1457	931	1253
asic1a	NM_214790	chr8;chr8;chr8;chr8;chr8;chr8;chr8;chr8;chr8;chr8;chr8	6967258;6969671;6984993;7008774;7009004;7009210;7014110;7014328;7017978;7019262;7021441	6967329;6970071;6985188;7008921;7009131;7009360;7014166;7014481;7018069;7019341;7021972	+;+;+;+;+;+;+;+;+;+;+	2011	0	0	0	0	0	1
asic1b	NM_214791	chr22;chr22;chr22;chr22;chr22;chr22;chr22;chr22;chr22;chr22	7044621;7048239;7056579;7058194;7067050;7067458;7081072;7085644;7099158;7167811	7045610;7048340;7056658;7058285;7067203;7067514;7081222;7085771;7099308;7168571	-;-;-;-;-;-;-;-;-;-	2666	1	0	1	4	0	1
asic1c	NM_214789	chr24;chr24;chr24;chr24;chr24;chr24;chr24;chr24;chr24	33868109;33869664;33869836;33870445;33870767;33873300;33877970;33880179;34034356	33868321;33869743;33869927;33870598;33870823;33873450;33878097;33880329;34034931	-;-;-;-;-;-;-;-;-	1602	0	0	0	1	0	2
asic2	NM_214788	chr3;chr3;chr3;chr3;chr3;chr3;chr3;chr3;chr3;chr3;chr3;chr3;chr3	37824268;37824316;37824610;37827358;38505609;38557960;38581092;38592146;38608691;38614357;38614531;38621632;38624723	37824299;37824599;37824689;37827990;38505759;38558087;38581242;38592202;38608844;38614448;38614610;38621700;38625944	+;+;+;+;+;+;+;+;+;+;+;+;+	3133	0	0	0	7	0	6
asic4a	NM_214787	chr9;chr9;chr9;chr9;chr9;chr9;chr9;chr9;chr9;chr9	11034967;11202552;11202948;11207690;11211174;11214336;11214948;11219679;11219982;11227845	11035777;11202696;11203075;11207843;11211227;11214489;11215039;11219758;11220101;11228363	+;+;+;+;+;+;+;+;+;+	2257	0	0	0	0	0	0
asic4b	NM_214786	chr6;chr6;chr6;chr6;chr6;chr6;chr6;chr6;chr6;chr6	13606417;13666642;13668891;13669310;13671381;13677059;13679526;13687565;13688258;13688574	13607320;13666786;13669018;13669463;13671434;13677212;13679617;13687644;13688437;13688953	+;+;+;+;+;+;+;+;+;+	2271	0	0	0	0	0	0
asip1	NM_001128801	chr6;chr6;chr6;chr6	49976129;49978690;49979134;49983267	49976347;49978742;49979307;49983293	-;-;-;-	473	0	0	0	0	0	2
asip2b	NM_001271291	chr2;chr2;chr2	7424040;7427469;7431079	7424503;7427545;7431286	-;-;-	749	0	0	0	0	0	0
asl	NM_200451	chr21;chr21;chr21;chr21;chr21;chr21;chr21;chr21;chr21;chr21;chr21;chr21;chr21;chr21;chr21;chr21	31253180;31253455;31256310;31257868;31258011;31258199;31259812;31260168;31260341;31261722;31266426;31271279;31271424;31271731;31271909;31274112	31253366;31253649;31256393;31257924;31258108;31258276;31259889;31260220;31260403;31261836;31266510;31271338;31271507;31271811;31272015;31274479	+;+;+;+;+;+;+;+;+;+;+;+;+;+;+;+	1793	41	23	101	65	37	59
asmt2	NM_001110477_2	chr17;chr17;chr17;chr17;chr17;chr17;chr17;chr17;chr17;chr17_KZ115531v1_alt;chr17_KZ115531v1_alt;chr17_KZ115531v1_alt;chr17_KZ115531v1_alt;chr17_KZ115531v1_alt;chr17_KZ115531v1_alt;chr17_KZ115531v1_alt;chr17_KZ115531v1_alt;chr17_KZ115531v1_alt	26815021;26815739;26818322;26818681;26820850;26821477;26821696;26825520;26825757;51669;52387;54970;55329;57498;58125;58344;62168;62405	26815168;26815839;26818496;26818810;26820918;26821595;26821833;26825642;26826437;51816;52487;55144;55458;57566;58243;58481;62290;63085	+;+;+;+;+;+;+;+;+;+;+;+;+;+;+;+;+;+	3368	0	0	0	0	0	0
asmt	NM_001114909	chr9;chr9;chr9;chr9;chr9;chr9;chr9;chr9;chr9	55730037;55730254;55732958;55736184;55741805;55742075;55743371;55744040;55744616	55730217;55730469;55733080;55736324;55741923;55742143;55743500;55744211;55744713	-;-;-;-;-;-;-;-;-	1249	1	2	1	3	1	2
asmtl	NM_213511	chr9_KZ115297v1_alt;chr9_KZ115297v1_alt;chr9_KZ115297v1_alt;chr9_KZ115297v1_alt;chr9_KZ115297v1_alt;chr9_KZ115297v1_alt;chr9_KZ115297v1_alt;chr9_KZ115297v1_alt;chr9_KZ115297v1_alt;chr9_KZ115297v1_alt;chr9_KZ115297v1_alt;chr9_KZ115297v1_alt;chr9_KZ115297v1_alt;chr9_KZ115297v1_alt	164615;166710;166947;168911;169125;169550;171139;171764;171949;172109;172259;172402;172622;173772	165052;166832;167087;169043;169309;169724;171496;171872;172013;172173;172306;172533;172738;173809	-;-;-;-;-;-;-;-;-;-;-;-;-;-	2127	70	32	44	44	70	48
asna1	NM_001002298	chr1;chr1;chr1;chr1;chr1;chr1;chr1	52137528;52139765;52142569;52145970;52146779;52147265;52149420	52137812;52139912;52142717;52146120;52146886;52147462;52151943	+;+;+;+;+;+;+	3563	1961	1416	1880	3694	1019	2837
asns	NM_201163	chr19;chr19;chr19;chr19;chr19;chr19;chr19;chr19;chr19;chr19;chr19;chr19	25654361;25660396;25661758;25661923;25663303;25665618;25670420;25670622;25673042;25673310;25676054;25677927	25658539;25660551;25661839;25662023;25663409;25665744;25670547;25670723;25673224;25673547;25676309;25677992	-;-;-;-;-;-;-;-;-;-;-;-	5725	3364	3351	3914	5082	1235	3874
asnsd1	NM_200095	chr9;chr9;chr9;chr9;chr9;chr9	41083103;41086366;41086637;41088219;41089720;41089896	41083547;41086547;41088096;41088294;41089773;41090067	-;-;-;-;-;-	2389	426	394	428	442	428	451
aspa	NM_001110103	chr5;chr5;chr5;chr5;chr5;chr5	62340799;62345246;62346797;62349731;62356305;62356620	62341202;62345441;62346890;62349838;62356414;62356962	+;+;+;+;+;+	1255	10	8	14	8	10	10
aspdh	NM_001004657	chr3;chr3;chr3;chr3;chr3;chr3;chr3;chr3	16747320;16748019;16749315;16756865;16757595;16758408;16760477;16760855	16747444;16748158;16749538;16757014;16757679;16758552;16760527;16760923	-;-;-;-;-;-;-;-	989	12	8	16	25	7	11
aspg	NM_001102621	chr17;chr17;chr17;chr17;chr17;chr17;chr17;chr17;chr17;chr17;chr17;chr17;chr17;chr17;chr17;chr17	45738133;45744068;45747966;45748585;45750447;45751305;45753407;45756479;45756848;45759010;45759949;45762410;45764509;45765153;45766120;45773868	45738377;45744197;45748077;45748710;45750530;45751431;45753519;45756664;45756961;45759129;45760044;45762573;45764595;45765252;45766185;45774592	+;+;+;+;+;+;+;+;+;+;+;+;+;+;+;+	2595	31	45	34	57	41	69
asph	NM_001256603	chr2;chr2;chr2;chr2;chr2;chr2;chr2;chr2;chr2;chr2	26656251;26662016;26662281;26664360;26673314;26673847;26676693;26677701;26677890;26680077	26656403;26662171;26662325;26664428;26673385;26673915;26677565;26677745;26677934;26682186	+;+;+;+;+;+;+;+;+;+	3637	604	356	737	1392	491	1194
asphd2	NM_001080045	chr8;chr8;chr8;chr8;chr8	39965117;39965158;39974785;39976633;39978549	39965146;39966345;39974898;39977862;39978597	-;-;-;-;-	2611	295	192	268	410	220	377
aspm	NM_001123373	chr22;chr22;chr22;chr22;chr22;chr22;chr22;chr22;chr22;chr22;chr22;chr22;chr22;chr22;chr22;chr22;chr22;chr22;chr22;chr22;chr22;chr22;chr22;chr22;chr22;chr22;chr22;chr22;chr22	23546926;23549451;23549683;23551764;23551945;23552798;23554032;23554213;23555683;23555961;23556227;23559159;23559356;23560191;23564310;23564582;23564801;23565107;23569570;23569844;23570104;23572756;23575184;23577273;23579726;23580003;23580244;23581826;23582251	23547295;23549594;23551120;23551865;23552091;23553034;23554099;23554354;23555813;23556136;23556372;23559244;23559568;23560395;23564452;23564710;23564995;23569459;23569719;23570010;23570263;23572965;23575333;23577464;23579918;23580157;23580420;23581998;23582605	+;+;+;+;+;+;+;+;+;+;+;+;+;+;+;+;+;+;+;+;+;+;+;+;+;+;+;+;+	10507	90	45	93	336	34	261
aspn	NM_131713	chr22;chr22;chr22;chr22;chr22;chr22;chr22;chr22	10479965;10480956;10481165;10482108;10482989;10484741;10486231;10487357	10480838;10481094;10481258;10482218;10483202;10484853;10486489;10487511	-;-;-;-;-;-;-;-	1959	0	0	0	2	0	0
aspscr1	NM_001017575	chr11;chr11;chr11;chr11;chr11;chr11;chr11;chr11;chr11;chr11;chr11;chr11;chr11;chr11;chr11;chr11;chr11	45255747;45256464;45257561;45258958;45259065;45261655;45261961;45265086;45265827;45266836;45268637;45268831;45269128;45269705;45270106;45272523;45275199	45255863;45256519;45257675;45259059;45259076;45261730;45262432;45265145;45265963;45266917;45268703;45268893;45269180;45269757;45270174;45272716;45275310	+;+;+;+;+;+;+;+;+;+;+;+;+;+;+;+;+	1840	539	464	857	507	491	463
asrgl1	NM_001013529	chr13;chr13;chr13;chr13;chr13;chr13;chr13	27768936;27770430;27771519;27773601;27775890;27776791;27781990	27769004;27770633;27771661;27773755;27776011;27776901;27782763	+;+;+;+;+;+;+	1578	14	6	8	15	19	10
ass1	NM_001004603	chrUn_KN150552v1;chrUn_KN150552v1;chrUn_KN150552v1;chrUn_KN150552v1;chrUn_KN150552v1;chrUn_KN150552v1;chrUn_KN150552v1;chrUn_KN150552v1;chrUn_KN150552v1	11230;14467;14627;24127;32975;33219;43473;47249;53028	11306;14537;14657;24217;33059;33283;43604;47405;55304	+;+;+;+;+;+;+;+;+	2986	3	3	3	3	0	3
aste1a	NM_001099430	chr16;chr16;chr16;chr16;chr16	41570647;41571615;41573603;41575992;41578835	41570681;41572941;41573816;41576148;41579815	+;+;+;+;+	2714	177	47	201	224	441	233
asz1	NM_200230_2	chr18;chr18;chr18;chr18;chr18;chr18;chr18;chr18;chr18;chr18;chr18;chr18;chr18;chr18_KZ115559v1_alt;chr18_KZ115559v1_alt;chr18_KZ115559v1_alt;chr18_KZ115559v1_alt;chr18_KZ115559v1_alt;chr18_KZ115559v1_alt;chr18_KZ115559v1_alt;chr18_KZ115559v1_alt;chr18_KZ115559v1_alt;chr18_KZ115559v1_alt;chr18_KZ115559v1_alt;chr18_KZ115559v1_alt;chr18_KZ115559v1_alt	20642381;20648234;20650713;20655160;20655549;20656553;20658606;20658840;20659388;20671168;20673521;20673727;20673933;240241;246098;248655;253047;253437;254427;256556;256790;257338;267738;270021;270227;270439	20642743;20648347;20650818;20655272;20655605;20656625;20658727;20658974;20659499;20671282;20673643;20673826;20674121;240603;246211;248760;253159;253493;254499;256677;256924;257449;267852;270143;270326;270627	-;-;-;-;-;-;-;-;-;-;-;-;-;-;-;-;-;-;-;-;-;-;-;-;-;-	3444	0	0	0	9	0	4
atad1a	NM_001004640	chr5;chr5;chr5;chr5;chr5;chr5;chr5;chr5;chr5;chr5	16718919;16720771;16722057;16722201;16723304;16724310;16730552;16730935;16733315;16733983	16719259;16720940;16722107;16722290;16723410;16724510;16730672;16731033;16733543;16734062	-;-;-;-;-;-;-;-;-;-	1489	119	82	87	115	98	119
atad1b	NM_001024421	chr12;chr12;chr12;chr12;chr12;chr12;chr12;chr12;chr12;chr12	17436904;17439586;17442079;17442294;17446459;17448927;17449151;17452307;17454246;17455937	17437057;17439773;17442177;17442414;17446659;17449033;17449240;17452357;17454370;17456077	+;+;+;+;+;+;+;+;+;+	1277	878	586	925	1101	602	901
atad3	NM_205703	chr22;chr22;chr22;chr22;chr22;chr22;chr22;chr22;chr22	2008;4286;4592;5156;5415;5573;5735;6029;6864	2474;4394;4759;5322;5484;5632;5836;6105;7139	-;-;-;-;-;-;-;-;-	1496	160	88	129	173	94	188
atad5b	NM_001082829	chr6;chr6;chr6;chr6;chr6;chr6;chr6;chr6;chr6;chr6;chr6;chr6;chr6;chr6	18544791;18545948;18546214;18548526;18548715;18548939;18549181;18549573;18549807;18549970;18550110;18552635;18553658;18554134	18545556;18546098;18546592;18548611;18548860;18549104;18549363;18549694;18549900;18550034;18550295;18553371;18553810;18554841	+;+;+;+;+;+;+;+;+;+;+;+;+;+	3942	85	62	117	135	69	89
atat1	NM_213258	chr19;chr19;chr19;chr19;chr19;chr19;chr19;chr19;chr19;chr19;chr19;chr19;chr19;chr19;chr19;chr19;chr19;chr19;chr19;chr19;chr19;chr19;chr19;chr19;chr19;chr19;chr19;chr19;chr19;chr19;chr19;chr19;chr19;chr19	27479590;27479590;27479590;27484021;27484021;27484021;27484185;27484185;27484185;27484460;27484460;27484460;27484615;27484615;27484615;27493429;27493429;27493429;27495659;27495659;27495659;27499443;27499443;27500728;27500728;27500728;27505043;27505043;27505043;27505795;27505795;27510958;27511165;27515012	27480119;27480119;27480119;27484081;27484081;27484081;27484276;27484276;27484276;27484517;27484517;27484517;27484728;27484728;27484728;27493530;27493530;27493530;27495704;27495704;27495704;27499488;27499488;27500802;27500802;27500802;27505262;27505262;27505262;27506359;27506359;27511052;27511248;27515651	+;+;+;+;+;+;+;+;+;+;+;+;+;+;+;+;+;+;+;+;+;+;+;+;+;+;+;+;+;+;+;+;+;+	2728	27	39	32	17	28	17
ate1	NM_001089468	chr13;chr13;chr13;chr13;chr13;chr13;chr13;chr13;chr13;chr13	46520778;46521385;46552377;46614847;46626981;46648854;46674776;46686885;46687004;46713123	46521233;46521975;46552497;46614946;46627162;46648886;46674904;46686997;46687098;46713261	-;-;-;-;-;-;-;-;-;-	1959	109	138	199	212	180	153
atf1	NM_199723	chr6;chr6;chr6;chr6;chr6;chr6;chr6;chr6	39509434;39513103;39513353;39514941;39517989;39518180;39518392;39521583	39510548;39513250;39513529;39515074;39518086;39518299;39518489;39521736	-;-;-;-;-;-;-;-	2044	720	792	1425	1024	980	906
atf3	NM_200964	chr20;chr20;chr20;chr20	37794678;37796302;37796740;37798532	37794768;37796552;37796847;37800737	+;+;+;+	2656	5834	2884	2318	13681	10952	14126
atf4a	NM_213233	chr6;chr6;chr6	269204;270987;271497	269230;271307;272554	+;+;+	1406	2983	1929	1643	2011	1232	1666
atf4b	NM_001103192	chr3_KZ115068v1_alt;chr3_KZ115068v1_alt;chr3_KZ115068v1_alt	208597;209557;210060	208750;209955;211483	+;+;+	1977	3078	2047	1839	3216	3527	3364
atf5a	NM_001128731	chr5;chr5;chr5;chr5	30414250;30414925;30416471;30418262	30414757;30416131;30416716;30418636	-;-;-;-	2336	28	25	20	13	7	22
atf6b	NM_001077720	chrUn_KN150164v1;chrUn_KN150164v1;chrUn_KN150164v1;chrUn_KN150164v1;chrUn_KN150164v1;chrUn_KN150164v1;chrUn_KN150164v1;chrUn_KN150164v1;chrUn_KN150164v1;chrUn_KN150164v1;chrUn_KN150164v1;chrUn_KN150164v1	3539;3942;4820;5509;5707;6422;6626;7434;8312;8916;9421;10278	3867;4669;4904;5608;5774;6518;6736;7516;8491;9082;9600;10423	-;-;-;-;-;-;-;-;-;-;-;-	2274	931	1034	840	1523	517	1189
atf6	NM_001110519	chr20;chr20;chr20;chr20;chr20;chr20;chr20;chr20;chr20;chr20;chr20;chr20;chr20;chr20;chr20;chr20	33811556;33822204;33829730;33831959;33835514;33837332;33839778;33840059;33840536;33856320;33859766;33860071;33862430;33862731;33863920;33864606	33811758;33822288;33829841;33832029;33835613;33837442;33839912;33840150;33840721;33856501;33859966;33860197;33862527;33862818;33863999;33864696	-;-;-;-;-;-;-;-;-;-;-;-;-;-;-;-	1962	873	475	642	523	354	246
atf7a	NM_001030205	chr23;chr23;chr23;chr23;chr23;chr23;chr23;chr23;chr23;chr23;chr23	27446929;27448102;27452811;27455026;27455751;27458164;27458509;27461238;27464590;27466943;27479487	27448029;27448207;27452999;27455175;27455870;27458257;27458666;27461402;27464720;27467039;27479558	-;-;-;-;-;-;-;-;-;-;-	2383	626	473	587	508	422	489
atf7b	NM_001025549_2	chr6_KZ114886v1_alt;chr6_KZ114886v1_alt;chr6_KZ114886v1_alt;chr6_KZ114886v1_alt;chr6_KZ114886v1_alt;chr6_KZ114886v1_alt;chr6_KZ114886v1_alt;chr6_KZ114886v1_alt;chr6_KZ114886v1_alt;chr6_KZ114886v1_alt;chr6_KZ115199v1_alt;chr6_KZ115199v1_alt;chr6_KZ115199v1_alt;chr6_KZ115199v1_alt;chr6_KZ115199v1_alt;chr6_KZ115199v1_alt;chr6_KZ115199v1_alt;chr6_KZ115199v1_alt;chr6_KZ115199v1_alt;chr6_KZ115199v1_alt	98759;99042;101989;102605;104871;105171;105402;106228;108485;114269;190650;190933;193885;194501;196769;197069;197300;198125;200344;206118	98946;99144;102177;102724;104964;105325;105560;106358;108581;114316;190837;191035;194073;194620;196862;197223;197458;198255;200440;206165	-;-;-;-;-;-;-;-;-;-;-;-;-;-;-;-;-;-;-;-	2568	92	98	134	163	68	128
atf7ip	NM_001077603	chr1;chr1;chr1;chr1;chr1;chr1;chr1;chr1;chr1;chr1;chr1;chr1;chr1;chr1	45570062;45571163;45572979;45573369;45573724;45574187;45574932;45575578;45575837;45576086;45576674;45577401;45578690;45584147	45571034;45571197;45573068;45573426;45573758;45574846;45574993;45575639;45575911;45576232;45576852;45577986;45578749;45584407	-;-;-;-;-;-;-;-;-;-;-;-;-;-	3283	1914	2103	3786	2218	2271	1975
atg101	NM_001037239	chr10;chr10	32657496;32660219	32658099;32660716	-;-	1102	259	417	453	381	449	300
atg10	NM_001037124	chr10;chr10;chr10;chr10;chr10;chr10;chr10	43037103;43044144;43047654;43057593;43063812;43071009;43072841	43037141;43044266;43047773;43057725;43063909;43071106;43073256	+;+;+;+;+;+;+	1027	133	138	257	123	251	78
atg12	NM_001246200_2	chr16;chr16;chr16;chr16;chr16_KZ115494v1_alt;chr16_KZ115494v1_alt;chr16_KZ115494v1_alt;chr16_KZ115494v1_alt	13883934;13885485;13887851;13888487;405434;406985;409351;409987	13884036;13885621;13887913;13888546;405536;407121;409413;410046	+;+;+;+;+;+;+;+	726	0	0	0	0	0	0
atg13	NM_200433	chr7;chr7;chr7;chr7;chr7;chr7;chr7;chr7;chr7;chr7;chr7;chr7;chr7;chr7;chr7;chr7;chr7	38793837;38797065;38798397;38798621;38799311;38799515;38802243;38803518;38804121;38804315;38804511;38805497;38805743;38806126;38806342;38806522;38807636	38794656;38797193;38798510;38798698;38799398;38799654;38802338;38803611;38804219;38804411;38804551;38805637;38805789;38806245;38806422;38806602;38807824	-;-;-;-;-;-;-;-;-;-;-;-;-;-;-;-;-	2455	1598	2037	2032	2224	1983	1988
atg16l1	NM_001017854	chr15;chr15;chr15;chr15;chr15;chr15;chr15;chr15;chr15;chr15;chr15	45591667;45595379;45596088;45597573;45599282;45602657;45605494;45607316;45607533;45612437;45616301	45591836;45595490;45596181;45597678;45599355;45602908;45605559;45607402;45607595;45612539;45616331	+;+;+;+;+;+;+;+;+;+;+	1158	2514	1528	2316	2465	1111	1937
atg3	NM_200022	chr6;chr6;chr6;chr6;chr6;chr6;chr6;chr6;chr6;chr6;chr6;chr6	7109963;7112564;7112972;7114044;7114282;7114419;7114904;7115962;7116136;7118354;7118493;7122984	7110632;7112632;7113099;7114199;7114316;7114509;7114953;7116069;7116206;7118403;7118534;7123169	-;-;-;-;-;-;-;-;-;-;-;-	1656	1688	1564	2167	2182	1721	2096
atg4a	NM_001024434	chr21;chr21;chr21;chr21;chr21;chr21;chr21;chr21;chr21;chr21;chr21;chr21;chr21	43485524;43486340;43488203;43488568;43491581;43492006;43494401;43496770;43498843;43499434;43501383;43501531;43505469	43485562;43486441;43488274;43488664;43491684;43492078;43494480;43496900;43498921;43499579;43501439;43501642;43505606	+;+;+;+;+;+;+;+;+;+;+;+;+	1230	212	164	187	266	126	231
atg4b	NM_001089352	chr6;chr6;chr6;chr6;chr6;chr6;chr6;chr6;chr6;chr6;chr6;chr6;chr6	27090859;27092140;27092324;27092505;27095183;27095718;27095962;27098979;27099298;27101311;27104058;27104192;27104374	27090882;27092241;27092395;27092603;27095284;27095790;27096041;27099178;27099376;27101456;27104114;27104282;27105005	+;+;+;+;+;+;+;+;+;+;+;+;+	1757	440	625	753	899	578	835
atg4c	NM_001002103	chr6;chr6;chr6;chr6;chr6;chr6;chr6;chr6;chr6;chr6;chr6	32302072;32303695;32304394;32306676;32306862;32309681;32309874;32313799;32314188;32314409;32314845	32302253;32303814;32304470;32306754;32307028;32309751;32310198;32314029;32314271;32314534;32314913	-;-;-;-;-;-;-;-;-;-;-	1531	406	428	614	534	336	558
atg5	NM_205618	chr16;chr16;chr16;chr16;chr16;chr16;chr16;chr16;chr16;chr16;chr16;chr16;chr16;chr16;chr16;chr16	7380463;7380499;7381555;7381555;7383925;7383925;7385644;7385644;7385802;7385802;7392293;7392293;7399334;7399334;7415133;7415133	7380549;7380638;7381712;7381712;7384052;7384052;7385722;7385722;7385964;7385964;7392387;7392387;7399445;7399445;7416536;7416536	+;+;+;+;+;+;+;+;+;+;+;+;+;+;+;+	2315	1560	1634	2085	2415	1950	2144
atg9a	NM_001083031	chr6;chr6;chr6;chr6;chr6;chr6;chr6;chr6;chr6;chr6;chr6;chr6;chr6;chr6;chr6;chr6	11250043;11250431;11250938;11252693;11252836;11253330;11253581;11253876;11254771;11257469;11257759;11259801;11261242;11261904;11264209;11265217	11250131;11250503;11251092;11252736;11252900;11253479;11253722;11254624;11254924;11257648;11257998;11260036;11261359;11262111;11264351;11265568	+;+;+;+;+;+;+;+;+;+;+;+;+;+;+;+	3098	87	107	114	101	170	74
atg9b	NM_001320078	chr24;chr24;chr24;chr24;chr24;chr24;chr24;chr24;chr24;chr24;chr24;chr24;chr24;chr24;chr24	33802584;33803100;33804866;33806170;33806348;33811098;33813184;33817814;33819643;33821441;33824459;33826844;33827881;33832470;33834842	33802628;33803250;33804909;33806234;33806518;33811239;33813932;33817967;33819822;33821686;33824697;33826946;33827956;33832628;33839355	+;+;+;+;+;+;+;+;+;+;+;+;+;+;+	7038	176	175	182	252	176	171
atic	NM_001082796	chr1;chr1;chr1;chr1;chr1;chr1;chr1;chr1;chr1;chr1;chr1;chr1;chr1;chr1;chr1	5485853;5487072;5489857;5490383;5492301;5495170;5495396;5497293;5497520;5498475;5499009;5500562;5500735;5501995;5503405	5485912;5487198;5490000;5490471;5492452;5495326;5495521;5497400;5497605;5498564;5499134;5500654;5500917;5502150;5503665	+;+;+;+;+;+;+;+;+;+;+;+;+;+;+	1958	46	11	41	157	47	110
atl1	NM_001145700	chr13;chr13;chr13;chr13;chr13;chr13;chr13;chr13;chr13;chr13;chr13;chr13;chr13	36764715;36771703;36774145;36775128;36775340;36775678;36775885;36778427;36778663;36779044;36779202;36781036;36783923	36764872;36771953;36774279;36775232;36775390;36775734;36775977;36778565;36778790;36779100;36779273;36781467;36784400	+;+;+;+;+;+;+;+;+;+;+;+;+	2156	0	0	0	6	0	5
atl2	NM_001110022	chr13_KZ114930v1_alt;chr13_KZ114930v1_alt;chr13_KZ114930v1_alt;chr13_KZ114930v1_alt;chr13_KZ114930v1_alt;chr13_KZ114930v1_alt;chr13_KZ114930v1_alt;chr13_KZ114930v1_alt;chr13_KZ114930v1_alt;chr13_KZ114930v1_alt;chr13_KZ114930v1_alt;chr13_KZ114930v1_alt;chr13_KZ114930v1_alt	126189;130108;130891;132107;133043;135702;135921;137195;137339;137471;137657;139940;147898	127092;130539;130962;132163;133169;135841;136013;137251;137389;137575;137791;140277;147990	-;-;-;-;-;-;-;-;-;-;-;-;-	2604	418	321	464	521	258	455
atl3	NM_001006016	chr14;chr14;chr14;chr14;chr14;chr14;chr14;chr14;chr14;chr14;chr14;chr14;chr14;chr14	30774944;30776297;30776664;30780587;30780787;30784748;30785198;30785424;30786017;30786231;30786379;30788245;30790942;30792834	30774999;30776524;30776798;30780691;30780837;30784804;30785290;30785562;30786144;30786287;30786450;30788436;30791181;30792932	+;+;+;+;+;+;+;+;+;+;+;+;+;+	1652	1361	931	1460	2279	934	2077
atmin	NM_001100042	chr18;chr18;chr18;chr18	29950233;29952996;29953247;29953660	29950448;29953118;29953446;29955391	+;+;+;+	2271	47	37	68	60	35	51
atoh1a	NM_131091_3	chr8;chr8_KZ114899v1_alt;chr8_KZ115266v1_alt	29593978;94180;338598	29595615;95817;340235	+;+;+	4914	0	0	0	0	0	0
atoh1b	NM_001128679	chrUn_KN150642v1	9441	10244	+	804	0	0	0	0	0	0
atoh7	NM_131632	chr13	25449699	25450724	+	1026	0	0	0	0	0	0
atoh8	NM_001079991	chr14;chr14;chr14	9507329;9516470;9521497	9508316;9516661;9522377	-;-;-	2061	0	1	0	0	0	0
atox1	NM_001256633	chr14;chr14;chr14;chr14	25982959;25985075;25985420;25985666	25983255;25985223;25985492;25985762	-;-;-;-	616	483	489	573	973	467	639
atp10d	NM_001145607	chr13;chr13;chr13;chr13;chr13;chr13;chr13;chr13;chr13;chr13;chr13;chr13;chr13;chr13;chr13;chr13;chr13;chr13;chr13;chr13;chr13	12405051;12411276;12414232;12414437;12414648;12414868;12419548;12423577;12426573;12428677;12433962;12434181;12434390;12441313;12441954;12443621;12443844;12444147;12445908;12447797;12450848	12405676;12411480;12414317;12414543;12414779;12414980;12419800;12423791;12426749;12429313;12434059;12434307;12434574;12441583;12442030;12443746;12444044;12444227;12446012;12447984;12451596	+;+;+;+;+;+;+;+;+;+;+;+;+;+;+;+;+;+;+;+;+	4759	1464	1516	2459	2334	1195	1791
atp13a1	NM_001001403	chr3;chr3;chr3;chr3;chr3;chr3;chr3;chr3;chr3;chr3;chr3;chr3;chr3;chr3;chr3;chr3;chr3;chr3;chr3;chr3;chr3;chr3;chr3;chr3;chr3	52899801;52900420;52902177;52908815;52911237;52913312;52913494;52917812;52917959;52921689;52921913;52923654;52925818;52929197;52929405;52931507;52932673;52935275;52937382;52937664;52940887;52945341;52947545;52949618;52951505	52900232;52900509;52902440;52908970;52911306;52913418;52913623;52917867;52918085;52921826;52922033;52923811;52925993;52929307;52929530;52931615;52932866;52935371;52937569;52937778;52941083;52945483;52947656;52949761;52952026	+;+;+;+;+;+;+;+;+;+;+;+;+;+;+;+;+;+;+;+;+;+;+;+;+	4083	848	769	816	1696	595	1362
atp13a2	NM_001080037	chr23;chr23;chr23;chr23;chr23;chr23;chr23;chr23;chr23;chr23;chr23;chr23;chr23;chr23;chr23;chr23;chr23;chr23;chr23;chr23;chr23;chr23;chr23;chr23;chr23;chr23;chr23;chr23;chr23	24511417;24513012;24515125;24515355;24515686;24516495;24519671;24519857;24522098;24522467;24525247;24525491;24528128;24528492;24533586;24533989;24534139;24536272;24536723;24536946;24537097;24538362;24538516;24538683;24538841;24540475;24540657;24540906;24542806	24512913;24513184;24515276;24515578;24515782;24516647;24519750;24519949;24522282;24522591;24525358;24525647;24528235;24528698;24533774;24534035;24534249;24536430;24536854;24537012;24537231;24538431;24538593;24538762;24538910;24540533;24540824;24541006;24542933	-;-;-;-;-;-;-;-;-;-;-;-;-;-;-;-;-;-;-;-;-;-;-;-;-;-;-;-;-	4957	41	62	148	129	30	85
atp1a1a.1	NM_131686	chr1;chr1;chr1;chr1;chr1;chr1;chr1;chr1;chr1;chr1;chr1;chr1;chr1;chr1;chr1;chr1;chr1;chr1;chr1;chr1;chr1;chr1	1712169;1717343;1717551;1717692;1717995;1718199;1718414;1718613;1718961;1721186;1721485;1721754;1722002;1722535;1723106;1723354;1723591;1724058;1724290;1724500;1730909;1731322	1712356;1717462;1717610;1717895;1718108;1718333;1718531;1718881;1719269;1721320;1721683;1721929;1722138;1722685;1723274;1723511;1723711;1724203;1724420;1724601;1731000;1731564	+;+;+;+;+;+;+;+;+;+;+;+;+;+;+;+;+;+;+;+;+;+	3477	7332	5039	6213	9078	6555	9095
atp1a1a.2	NM_131687	chr1;chr1;chr1;chr1;chr1;chr1;chr1;chr1;chr1;chr1;chr1;chr1;chr1;chr1;chr1;chr1;chr1;chr1;chr1;chr1;chr1;chr1	1789357;1789644;1789929;1790720;1792197;1792390;1792776;1792982;1793330;1793751;1793972;1794266;1794578;1794812;1795048;1795295;1795527;1795735;1796030;1796285;1796483;1796705	1789429;1789754;1789988;1790923;1792310;1792524;1792898;1793245;1793638;1793885;1794164;1794441;1794714;1794962;1795216;1795449;1795650;1795880;1796160;1796386;1796574;1796834	+;+;+;+;+;+;+;+;+;+;+;+;+;+;+;+;+;+;+;+;+;+	3234	0	0	0	1	0	0
atp1a1a.3	NM_131688	chr1;chr1;chr1;chr1;chr1;chr1;chr1;chr1;chr1;chr1;chr1;chr1;chr1;chr1;chr1;chr1;chr1;chr1;chr1;chr1;chr1;chr1	1805294;1805515;1806758;1807051;1807461;1807656;1807873;1808085;1808436;1810816;1811027;1811308;1811565;1811779;1812021;1812268;1812507;1812713;1812956;1815085;1815271;1815513	1805378;1805628;1806817;1807254;1807574;1807790;1807990;1808353;1808744;1810950;1811219;1811483;1811701;1811929;1812189;1812422;1812630;1812858;1813086;1815186;1815362;1815660	+;+;+;+;+;+;+;+;+;+;+;+;+;+;+;+;+;+;+;+;+;+	3267	19	37	38	60	51	40
atp1a1a.4	NM_131689	chr1;chr1;chr1;chr1;chr1;chr1;chr1;chr1;chr1;chr1;chr1;chr1;chr1;chr1;chr1;chr1;chr1;chr1;chr1;chr1;chr1;chr1	1689794;1690012;1690218;1693969;1696390;1696588;1698729;1698918;1699268;1699663;1699879;1700163;1700622;1700827;1701062;1701311;1703099;1703896;1704133;1705607;1705796;1706035	1689861;1690125;1690277;1694172;1696503;1696722;1698846;1699186;1699576;1699797;1700071;1700338;1700758;1700977;1701230;1701465;1703222;1704041;1704263;1705708;1705887;1706159	+;+;+;+;+;+;+;+;+;+;+;+;+;+;+;+;+;+;+;+;+;+	3227	129	109	119	279	64	140
atp1a1a.5	NM_178099	chr1;chr1;chr1;chr1;chr1;chr1;chr1;chr1;chr1;chr1;chr1;chr1;chr1;chr1;chr1;chr1;chr1;chr1;chr1;chr1;chr1;chr1	1838164;1838377;1838812;1840059;1840477;1840679;1840900;1842802;1843152;1844899;1845144;1845425;1845685;1845896;1846138;1846382;1846624;1846823;1847075;1847347;1847543;1849396	1838243;1838490;1838871;1840259;1840590;1840813;1841017;1843070;1843460;1845033;1845336;1845603;1845818;1846046;1846306;1846536;1846747;1846968;1847205;1847448;1847634;1850095	+;+;+;+;+;+;+;+;+;+;+;+;+;+;+;+;+;+;+;+;+;+	3811	10	15	27	104	15	17
atp1a1b	NM_131690_2	chr9;chr9;chr9;chr9;chr9;chr9;chr9;chr9;chr9;chr9;chr9;chr9;chr9;chr9;chr9;chr9;chr9;chr9;chr9;chr9;chr9;chr9;chr9_KZ115298v1_alt;chr9_KZ115298v1_alt;chr9_KZ115298v1_alt;chr9_KZ115298v1_alt;chr9_KZ115298v1_alt;chr9_KZ115298v1_alt;chr9_KZ115298v1_alt;chr9_KZ115298v1_alt;chr9_KZ115298v1_alt;chr9_KZ115298v1_alt;chr9_KZ115298v1_alt;chr9_KZ115298v1_alt;chr9_KZ115298v1_alt;chr9_KZ115298v1_alt;chr9_KZ11…	35901663;35906158;35906350;35906498;35906784;35907286;35907538;35909670;35910382;35911634;35912379;35912653;35915229;35915452;35916268;35916511;35916760;35917951;35919127;35919366;35919559;35921968;259033;263528;263720;263868;264154;264656;264908;267040;267752;269004;269749;270023;272599;272822;273638;273881;274130;275321;276497;276736;276929;279338	35901680;35906271;35906409;35906701;35906897;35907420;35907655;35909938;35910690;35911768;35912574;35912828;35915365;35915602;35916436;35916665;35916883;35918096;35919257;35919467;35919650;35922188;259050;263641;263779;264071;264267;264790;265025;267308;268060;269138;269944;270198;272735;272972;273806;274035;274253;275466;276627;276837;277020;279558	+;+;+;+;+;+;+;+;+;+;+;+;+;+;+;+;+;+;+;+;+;+;+;+;+;+;+;+;+;+;+;+;+;+;+;+;+;+;+;+;+;+;+;+	6552	0	0	0	0	0	0
atp1a2a	NM_131683_2	chr2;chr2;chr2;chr2;chr2;chr2;chr2;chr2;chr2;chr2;chr2;chr2;chr2;chr2;chr2;chr2;chr2;chr2;chr2;chr2;chr2;chr2;chr2;chr2;chr2;chr2_KZ114848v1_alt;chr2_KZ114848v1_alt;chr2_KZ114848v1_alt;chr2_KZ114848v1_alt;chr2_KZ114848v1_alt;chr2_KZ114848v1_alt;chr2_KZ114848v1_alt;chr2_KZ114848v1_alt;chr2_KZ114848v1_alt;chr2_KZ114848v1_alt;chr2_KZ114848v1_alt;chr2_KZ114848v1_alt;chr2_KZ114848v1_alt;chr2_KZ114848v…	44203078;44203718;44208103;44208309;44208506;44213188;44216519;44216819;44217746;44222472;44222903;44223106;44225730;44227503;44227714;44230348;44234198;44236520;44240210;44240443;44243227;44247632;44249914;44250162;44255427;43665;44305;48690;48896;49093;53775;57106;57406;58333;63059;63490;63693;66317;68090;68301;70935;74785;77107;80797;81030;83814;88219;90501;90749;96014	44203703;44203857;44208194;44208410;44208636;44213333;44216642;44216973;44217914;44222622;44223039;44223281;44225839;44227582;44227848;44230457;44234396;44236788;44240327;44240577;44243340;44247835;44249973;44250257;44255537;44290;44444;48781;48997;49223;53920;57229;57560;58501;63209;63626;63868;66426;68169;68435;71044;74983;77375;80914;81164;83927;88422;90560;90844;96124	-;-;-;-;-;-;-;-;-;-;-;-;-;-;-;-;-;-;-;-;-;-;-;-;-;-;-;-;-;-;-;-;-;-;-;-;-;-;-;-;-;-;-;-;-;-;-;-;-;-	7780	0	0	1	0	0	0
atp1a3a	NM_131684	chr19;chr19;chr19;chr19;chr19;chr19;chr19;chr19;chr19;chr19;chr19;chr19;chr19;chr19;chr19;chr19;chr19;chr19;chr19;chr19;chr19	6328250;6332703;6332882;6333383;6335279;6338191;6338993;6341925;6342173;6344412;6345000;6346425;6347514;6352340;6355959;6357715;6358142;6362624;6365771;6366439;6385278	6330258;6332794;6332983;6333513;6335424;6338314;6339147;6342093;6342323;6344724;6345192;6346669;6347712;6352608;6356076;6357849;6358255;6362827;6365830;6366555;6385541	-;-;-;-;-;-;-;-;-;-;-;-;-;-;-;-;-;-;-;-;-	5310	3317	7929	6873	9223	1845	7117
atp1a3b	NM_131685	chr16;chr16;chr16;chr16;chr16;chr16;chr16;chr16;chr16;chr16;chr16;chr16;chr16;chr16;chr16;chr16;chr16;chr16;chr16;chr16;chr16;chr16	10776688;10777079;10795555;10795756;10798819;10799114;10801086;10801309;10801507;10804416;10804695;10806318;10807215;10809456;10812815;10813065;10813313;10813922;10815637;10815841;10816722;10819525	10776992;10777138;10795671;10795815;10799022;10799227;10801220;10801426;10801775;10804614;10804939;10806510;10807527;10809606;10812983;10813219;10813436;10814067;10815767;10815942;10816813;10820909	+;+;+;+;+;+;+;+;+;+;+;+;+;+;+;+;+;+;+;+;+;+	4787	7	9	14	1	0	2
atp1b1a	NM_131668	chr6;chr6;chr6;chr6;chr6;chr6	29217445;29221012;29222728;29223494;29224235;29226025	29217632;29221140;29222883;29223687;29224318;29227487	+;+;+;+;+;+	2214	5143	4693	7114	6582	5579	6007
atp1b1b	NM_131671	chr1;chr1;chr1;chr1;chr1;chr1	10720218;10724199;10727759;10736018;10736409;10737634	10720430;10724327;10727914;10736202;10736492;10739209	+;+;+;+;+;+	2343	0	0	0	1	2	0
atp1b2a	NM_131669	chr23;chr23;chr23;chr23;chr23;chr23;chr23	44732873;44745318;44747638;44752233;44755291;44759953;44760831	44733118;44745446;44747742;44752438;44755350;44760048;44762193	+;+;+;+;+;+;+	2205	0	2	0	1	0	0
atp1b2b	NM_131838	chr5_KZ115134v1_alt;chr5_KZ115134v1_alt;chr5_KZ115134v1_alt;chr5_KZ115134v1_alt;chr5_KZ115134v1_alt;chr5_KZ115134v1_alt;chr5_KZ115134v1_alt;chr5_KZ115134v1_alt;chr5_KZ115134v1_alt	205034;205342;208730;210848;211995;214134;214894;215275;231000	205284;206515;208825;210874;212054;214339;214998;215403;231400	-;-;-;-;-;-;-;-;-	2449	0	0	0	0	0	0
atp1b3a	NM_131221	chr2;chr2;chr2;chr2;chr2;chr2;chr2	16547706;16553796;16560413;16562417;16562699;16562915;16565345	16549016;16553882;16560463;16562604;16562797;16563043;16565688	-;-;-;-;-;-;-	2209	0	2	0	0	0	2
atp1b3b	NM_131670	chr15;chr15;chr15;chr15;chr15;chr15;chr15	4353163;4358128;4363951;4367483;4371778;4376037;4415619	4354181;4358214;4364001;4367670;4371876;4376165;4415803	-;-;-;-;-;-;-	1758	2	6	0	90	4	41
atp23	NM_001083580	chr4;chr4;chr4;chr4;chr4;chr4	958821;960924;961503;963425;963590;965057	959308;961007;961640;963506;963635;965458	-;-;-;-;-;-	1240	53	49	92	157	71	167
atp2a1	NM_001007029	chr3;chr3;chr3;chr3;chr3;chr3;chr3;chr3;chr3;chr3;chr3;chr3;chr3;chr3;chr3;chr3;chr3;chr3;chr3;chr3;chr3;chr3	26145034;26146080;26146252;26147402;26148046;26149172;26149356;26149525;26149960;26150209;26150379;26150565;26151538;26151743;26152081;26152337;26152759;26153099;26153411;26153622;26153850;26154361	26145151;26146097;26146334;26147506;26148184;26149252;26149441;26149822;26150126;26150297;26150481;26150696;26151663;26151961;26152192;26152560;26152979;26153301;26153496;26153755;26153967;26154478	+;+;+;+;+;+;+;+;+;+;+;+;+;+;+;+;+;+;+;+;+;+	2980	3	10	4	5	3	8
atp2a1l	NM_001077533	chr12;chr12;chr12;chr12;chr12;chr12;chr12;chr12;chr12;chr12;chr12;chr12;chr12;chr12;chr12;chr12;chr12;chr12;chr12;chr12;chr12;chr12;chr12;chr12	13244426;13245585;13245727;13247934;13248365;13249222;13249955;13251165;13251656;13253243;13253431;13253621;13253841;13254097;13255466;13255677;13255993;13256378;13256660;13257550;13258351;13258551;13258949;13261441	13244682;13245602;13245809;13248038;13248503;13249302;13250040;13251462;13251822;13253331;13253533;13253752;13253957;13254315;13255577;13255900;13256213;13256580;13256745;13257683;13258468;13258668;13258992;13261733	+;+;+;+;+;+;+;+;+;+;+;+;+;+;+;+;+;+;+;+;+;+;+;+	3447	28	6	15	26	8	19
atp2a2a	NM_200965	chr8;chr8;chr8;chr8;chr8;chr8;chr8;chr8;chr8;chr8;chr8;chr8;chr8;chr8;chr8;chr8;chr8;chr8;chr8;chr8;chr8;chr8	11687254;11687548;11690570;11690674;11693816;11695123;11715277;11715505;11717056;11722116;11724185;11728137;11728359;11728554;11730738;11732571;11734176;11736655;11737716;11737934;11740149;11744462	11687429;11687703;11690587;11690756;11693920;11695261;11715359;11715588;11717520;11722204;11724287;11728268;11728478;11728772;11731073;11732791;11734378;11736740;11737849;11738051;11740269;11744993	+;+;+;+;+;+;+;+;+;+;+;+;+;+;+;+;+;+;+;+;+;+	3723	37	9	25	207	21	181
atp2a2b	NM_001030277	chr21;chr21;chr21;chr21;chr21;chr21;chr21;chr21;chr21;chr21;chr21;chr21;chr21;chr21;chr21;chr21;chr21;chr21;chr21	17051478;17052162;17059177;17067186;17082148;17083980;17085130;17090865;17091043;17094159;17094444;17095640;17096657;17098122;17099537;17100890;17101058;17101378;17105593	17051613;17052244;17059281;17067324;17082228;17084065;17085594;17090953;17091145;17094290;17094563;17095858;17096992;17098342;17099739;17100975;17101191;17101495;17107044	+;+;+;+;+;+;+;+;+;+;+;+;+;+;+;+;+;+;+	4308	1191	934	1292	2509	409	1792
atp2b1a	NM_001044757	chr4;chr4;chr4;chr4;chr4;chr4;chr4;chr4;chr4;chr4;chr4;chr4;chr4;chr4;chr4;chr4;chr4;chr4;chr4;chr4;chr4	16076719;16081243;16081823;16082042;16082442;16083371;16083771;16085143;16085321;16086960;16087455;16088457;16089012;16090216;16093577;16094232;16097574;16098725;16099087;16111811;16124373	16079026;16081431;16081930;16082253;16082655;16083562;16083877;16085230;16085500;16087197;16087696;16088699;16089226;16090371;16093615;16094393;16097699;16098979;16099284;16112242;16124419	-;-;-;-;-;-;-;-;-;-;-;-;-;-;-;-;-;-;-;-;-	5951	816	485	847	907	999	750
atp2b1b	NM_001135631	chr25;chr25;chr25;chr25;chr25;chr25;chr25;chr25;chr25;chr25;chr25;chr25;chr25;chr25;chr25;chr25;chr25;chr25;chr25;chr25	19609713;19612647;19614420;19614605;19614894;19615200;19617347;19617551;19618402;19619449;19621416;19624256;19624578;19624886;19628363;19628697;19633063;19635541;19646383;19655788	19610752;19612835;19614527;19614816;19615107;19615391;19617453;19617638;19618581;19619686;19621657;19624498;19624792;19625032;19628599;19628822;19633320;19635738;19646794;19655820	-;-;-;-;-;-;-;-;-;-;-;-;-;-;-;-;-;-;-;-	4679	2	0	3	44	0	8
atp2b2	NM_001123238	chr11;chr11;chr11;chr11;chr11;chr11;chr11;chr11;chr11;chr11;chr11;chr11;chr11;chr11;chr11;chr11;chr11;chr11;chr11;chr11;chr11;chr11	1148701;1163238;1165984;1166185;1167888;1170397;1174552;1177379;1178300;1182791;1183582;1198363;1203082;1203570;1205092;1209257;1214174;1217173;1217391;1221817;1253452;1290823	1150261;1163420;1166091;1166396;1168101;1170588;1174658;1177466;1178479;1183025;1183823;1198605;1203296;1203734;1205133;1209349;1214206;1217298;1217516;1222074;1253652;1291012	-;-;-;-;-;-;-;-;-;-;-;-;-;-;-;-;-;-;-;-;-;-	5014	0	0	0	0	0	0
atp2b3a	NM_001002472	chr8;chr8;chr8;chr8;chr8;chr8;chr8;chr8;chr8;chr8;chr8;chr8;chr8;chr8;chr8;chr8;chr8;chr8;chr8;chr8	14006712;14009285;14009552;14012175;14012507;14017132;14018260;14018711;14019715;14020502;14022479;14023071;14023761;14027135;14029429;14029986;14039275;14041168;14043707;14049197	14007004;14009467;14009659;14012386;14012720;14017323;14018366;14018798;14019894;14020736;14022720;14023313;14023975;14027299;14029467;14030114;14039400;14041425;14043904;14049734	-;-;-;-;-;-;-;-;-;-;-;-;-;-;-;-;-;-;-;-	3965	0	1	0	2	1	3
atp2b3b	NM_001128242_2	chr23;chr23;chr23;chr23;chr23;chr23;chr23;chr23;chr23;chr23;chr23;chr23;chr23;chr23;chr23;chr23;chr23;chr23;chr23;chr23;chr23;chr23_KZ115679v1_alt;chr23_KZ115679v1_alt;chr23_KZ115679v1_alt;chr23_KZ115679v1_alt;chr23_KZ115679v1_alt;chr23_KZ115679v1_alt;chr23_KZ115679v1_alt;chr23_KZ115679v1_alt;chr23_KZ115679v1_alt;chr23_KZ115679v1_alt;chr23_KZ115679v1_alt;chr23_KZ115679v1_alt;chr23_KZ115679v1_alt;…	19838130;19853066;19861096;19867195;19869030;19871491;19874734;19875165;19879545;19879760;19881546;19883313;19883946;19884365;19886741;19890258;19893330;19904875;19905255;19907022;19933415;176739;195107;203608;209785;211619;214072;217041;217472;221848;222059;223944;225712;226359;226778;229154;232668;235720;242671;243051;244797;271317	19839206;19853219;19861278;19867302;19869241;19871704;19874925;19875271;19879632;19879939;19881780;19883554;19884188;19884579;19886905;19890299;19893455;19905000;19905512;19907219;19933625;177817;195260;203790;209892;211830;214285;217232;217578;221935;222238;224178;225953;226601;226992;229318;232709;235845;242796;243308;244994;271527	-;-;-;-;-;-;-;-;-;-;-;-;-;-;-;-;-;-;-;-;-;-;-;-;-;-;-;-;-;-;-;-;-;-;-;-;-;-;-;-;-;-	9154	0	0	0	1	0	0
atp2b4	NM_001077467	chr11;chr11;chr11;chr11;chr11;chr11	22993029;22995701;22997251;22999769;23025692;23080342	22993539;22995826;22997505;22999966;23025949;23080960	-;-;-;-;-;-	1967	564	365	363	547	256	367
atp5a1	NM_001077355	chr21;chr21;chr21;chr21;chr21;chr21;chr21;chr21;chr21;chr21;chr21	5080822;5081631;5081798;5083212;5084383;5084839;5088519;5088820;5090373;5092066;5092318	5080932;5081706;5081967;5083385;5084549;5085139;5088743;5088927;5090517;5092216;5092540	+;+;+;+;+;+;+;+;+;+;+	1851	7088	5690	7082	15337	3713	12465
atp5b	NM_001024429	chr11;chr11;chr11;chr11;chr11;chr11;chr11;chr11;chr11;chr11	13207898;13208727;13208988;13209286;13210543;13210835;13211089;13212151;13212445;13212732	13208082;13208900;13209162;13209407;13210727;13210993;13211211;13212363;13212646;13213070	+;+;+;+;+;+;+;+;+;+	1877	13203	11518	15064	24867	9694	22227
atp5c1	NM_001328550	chr4;chr4;chr4;chr4;chr4;chr4;chr4;chr4;chr4;chr4;chr4;chr4;chr4;chr4;chr4;chr4;chr4;chr4;chr4;chr4;chr4;chr4;chr4;chr4;chr4;chr4;chr4;chr4	25173218;25173218;25173218;25175780;25176015;25176019;25176019;25176308;25176308;25176308;25177911;25177911;25177911;25178062;25178062;25178062;25178390;25178390;25178390;25179887;25179887;25179887;25181003;25181003;25181003;25181484;25181484;25181484	25173428;25173434;25173434;25175798;25176115;25176115;25176115;25176463;25176463;25176463;25177975;25177975;25177975;25178205;25178205;25178205;25178594;25178594;25178594;25180018;25180018;25180018;25181037;25181037;25181037;25181582;25181582;25181582	-;-;-;-;-;-;-;-;-;-;-;-;-;-;-;-;-;-;-;-;-;-;-;-;-;-;-;-	1173	5900	4748	6428	10219	5084	8686
atp5d	NM_199968	chr22;chr22;chr22;chr22;chr22	18766065;18768251;18773787;18776713;18778732	18766191;18768388;18773875;18776866;18778905	-;-;-;-;-	682	1858	1638	2158	3207	1700	2788
atp5e	NM_001302742	chr6;chr6;chr6	49893486;49898369;49898741	49893622;49898496;49898869	-;-;-	394	1749	2085	1934	3079	2195	2412
atp5f1	NM_001005960	chr8;chr8;chr8;chr8;chr8;chr8;chr8	25330404;25332336;25332603;25332894;25335002;25335236;25336065	25330594;25332515;25332728;25333057;25335147;25335272;25336180	-;-;-;-;-;-;-	960	3932	3227	4003	6433	3610	5578
atp5g1	NM_213028	chr3;chr3;chr3;chr3;chr3	23599294;23599696;23601936;23602872;23604170	23599613;23599883;23602010;23602919;23604234	-;-;-;-;-	696	2527	1790	2549	8948	1804	7192
atp5g3a	NM_201176	chr9;chr9;chr9;chr9;chr9	2333895;2334147;2336650;2337106;2340546	2333946;2334223;2336724;2337296;2341125	+;+;+;+;+	975	3215	2398	2979	5395	2766	4535
atp5g3b	NM_131761	chr6;chr6;chr6;chr6	10830846;10833022;10834794;10835531	10831150;10833212;10834871;10835789	-;-;-;-	833	4962	5358	6535	8021	4698	6133
atp5h	NM_200702	chr3;chr3;chr3;chr3;chr3;chr3	48550585;48552755;48555283;48555432;48557702;48559772	48550878;48552817;48555354;48555528;48557833;48559799	-;-;-;-;-;-	686	3380	3006	3977	5659	2864	4933
atp5ia	NM_001172637	chr21;chr21;chr21;chr21	20377890;20380471;20380677;20381332	20378004;20380569;20380731;20381467	-;-;-;-	405	348	225	344	231	270	181
atp5ib	NM_001098481	chr5_KZ114859v1_alt;chr5_KZ114859v1_alt;chr5_KZ114859v1_alt;chr5_KZ114859v1_alt	165806;166256;169432;169705	166162;166354;169486;169809	-;-;-;-	616	1141	1075	1388	1693	1453	1384
atp5j2	NM_001303129	chr3;chr3;chr3;chr3	40296785;40297373;40299898;40301185	40297273;40297489;40300005;40301320	-;-;-;-	850	1168	913	1112	2152	928	1639
atp5j	NM_213307	chr1;chr1;chr1	610327;613016;614542	611311;613192;614583	-;-;-	1204	1898	1691	1857	3225	1991	2352
atp5l	NM_199757	chr5;chr5;chr5	30699323;30699834;30701689	30699410;30699994;30701890	+;+;+	451	1771	1718	1970	3231	1842	2667
atp5o	NM_001003843	chr9;chr9;chr9;chr9;chr9;chr9;chr9	33145574;33146112;33146755;33146952;33147224;33147495;33148629	33145613;33146162;33146865;33147081;33147336;33147581;33148873	+;+;+;+;+;+;+	777	5026	4614	5970	7941	5515	7132
atp5s	NM_200218	chr13;chr13;chr13;chr13;chr13	36680597;36680891;36683722;36688717;36691345	36680645;36681002;36683930;36688888;36691709	+;+;+;+;+	907	351	308	415	324	466	303
atp6ap1b	NM_173265	chr23;chr23;chr23;chr23;chr23;chr23;chr23;chr23;chr23;chr23	26079473;26079870;26081906;26082076;26083582;26083740;26085711;26086043;26088698;26093030	26079619;26079996;26081980;26082269;26083613;26083825;26085952;26086093;26088935;26094181	+;+;+;+;+;+;+;+;+;+	2344	4183	5621	6459	7925	3326	7553
atp6ap1lb	NM_001201403	chr23;chr23;chr23;chr23;chr23;chr23;chr23	19564394;19568695;19574606;19574979;19577199;19577356;19582317	19564544;19568735;19574691;19575220;19577249;19577599;19583812	+;+;+;+;+;+;+	2311	0	0	0	0	0	0
atp6ap2	NM_213023	chr22;chr22;chr22;chr22;chr22;chr22;chr22;chr22;chr22	11123487;11124521;11126830;11129650;11129950;11134672;11135398;11135627;11136587	11124125;11124640;11126979;11129703;11130087;11134767;11135526;11135757;11136748	-;-;-;-;-;-;-;-;-	1619	4259	3259	4667	5646	4193	4910
atp6v0a1a	NM_212672	chr3;chr3;chr3;chr3;chr3;chr3;chr3;chr3;chr3;chr3;chr3;chr3;chr3;chr3;chr3;chr3;chr3;chr3;chr3;chr3;chr3	16922277;16929518;16931242;16931487;16933793;16935739;16937297;16937572;16939569;16948704;16956101;16956843;16959184;16960890;16961072;16961272;16961862;16963492;16968551;16970708;16972106	16922309;16929675;16931320;16931584;16933921;16935821;16937423;16937654;16939662;16948916;16956251;16956982;16959347;16960980;16961190;16961488;16961969;16963599;16968668;16970879;16973124	+;+;+;+;+;+;+;+;+;+;+;+;+;+;+;+;+;+;+;+;+	3504	2364	2160	2541	2165	2276	2016
atp6v0a1b	NM_001020666	chr24;chr24;chr24;chr24;chr24;chr24;chr24;chr24;chr24;chr24;chr24;chr24;chr24;chr24;chr24;chr24;chr24;chr24;chr24;chr24;chr24;chr24	7596020;7602161;7604161;7606858;7611401;7616763;7618337;7618629;7619296;7620097;7620691;7622792;7623332;7624688;7624874;7625409;7627469;7627713;7628228;7629579;7629786;7632045	7596396;7602332;7604278;7606875;7611508;7616870;7618553;7618747;7619386;7620257;7620830;7622942;7623544;7624781;7624956;7625535;7627551;7627841;7628325;7629657;7629955;7632103	-;-;-;-;-;-;-;-;-;-;-;-;-;-;-;-;-;-;-;-;-;-	2915	0	0	0	0	0	0
atp6v0a2b	NM_001122747	chr5;chr5;chr5;chr5;chr5;chr5;chr5;chr5;chr5;chr5;chr5;chr5;chr5;chr5;chr5;chr5;chr5;chr5;chr5;chr5	24544046;24544985;24545389;24546328;24547602;24548222;24548436;24549275;24552364;24552664;24555937;24556179;24556508;24556798;24557004;24557293;24560864;24561058;24563711;24566786	24544485;24545063;24545486;24546465;24547699;24548348;24548518;24549368;24552576;24552814;24556076;24556336;24556598;24556916;24557214;24557412;24560983;24561175;24563882;24567544	+;+;+;+;+;+;+;+;+;+;+;+;+;+;+;+;+;+;+;+	3529	518	425	410	659	311	506
atp6v0b	NM_199561	chr2;chr2;chr2;chr2;chr2;chr2;chr2;chr2	33681202;33684386;33684667;33685164;33685550;33685929;33686201;33686955	33682369;33684576;33684718;33685233;33685627;33686012;33686249;33687214	-;-;-;-;-;-;-;-	1952	2154	2067	2552	3025	2218	2702
atp6v0ca	NM_001105136	chr3;chr3;chr3;chr3;chr3;chr3;chr3	16044678;16044678;16049385;16049385;16055161;16055161;16055368	16045821;16045821;16049568;16049568;16055260;16055432;16055463	-;-;-;-;-;-;-	1631	1177	1287	1158	1939	1103	1492
atp6v0cb	NM_205554	chr24;chr24;chr24	39158283;39172077;39174431	39158529;39172260;39175750	+;+;+	1751	1	3	3	1	0	0
atp6v0d1	NM_199620_2	chr7;chr7;chr7;chr7;chr7;chr7;chr7;chr7;chr7_KZ115236v1_alt;chr7_KZ115236v1_alt;chr7_KZ115236v1_alt;chr7_KZ115236v1_alt;chr7_KZ115236v1_alt;chr7_KZ115236v1_alt;chr7_KZ115236v1_alt;chr7_KZ115236v1_alt	35086396;35087862;35088312;35088677;35091080;35091279;35093581;35093773;352231;353697;354147;354512;356915;357114;359416;359608	35086588;35088033;35088490;35088756;35091157;35091455;35093658;35094933;352423;353868;354325;354591;356992;357290;359493;360768	+;+;+;+;+;+;+;+;+;+;+;+;+;+;+;+	4236	0	0	0	0	0	0
atp6v0e1	NM_001006038	chr14;chr14;chr14;chr14;chr14	52571153;52571947;52572382;52575565;52575664	52571342;52571994;52572490;52575643;52576026	+;+;+;+;+	789	4749	4619	4840	6766	4346	5677
atp6v1aa	NM_201135_2	chr5;chr5;chr5;chr5;chr5;chr5;chr5;chr5;chr5;chr5;chr5;chr5;chr5;chr5;chr5;chr5_KZ115112v1_alt;chr5_KZ115112v1_alt;chr5_KZ115112v1_alt;chr5_KZ115112v1_alt;chr5_KZ115112v1_alt;chr5_KZ115112v1_alt;chr5_KZ115112v1_alt;chr5_KZ115112v1_alt;chr5_KZ115112v1_alt;chr5_KZ115112v1_alt;chr5_KZ115112v1_alt;chr5_KZ115112v1_alt;chr5_KZ115112v1_alt;chr5_KZ115112v1_alt;chr5_KZ115112v1_alt	24245682;24246271;24246547;24247118;24249337;24249699;24252410;24252724;24253622;24254685;24255002;24256220;24256546;24256736;24259211;262211;262800;263076;263647;265866;266228;268939;269253;270151;271214;271531;272749;273075;273265;275740	24245730;24246369;24246675;24247332;24249474;24249850;24252572;24252832;24253744;24254799;24255065;24256423;24256640;24256907;24259992;262259;262898;263204;263861;266003;266379;269101;269361;270273;271328;271594;272952;273169;273436;276521	+;+;+;+;+;+;+;+;+;+;+;+;+;+;+;+;+;+;+;+;+;+;+;+;+;+;+;+;+;+	5218	0	0	0	0	0	0
atp6v1b2	NM_182879	chr10_KZ115314v1_alt;chr10_KZ115314v1_alt;chr10_KZ115314v1_alt;chr10_KZ115314v1_alt;chr10_KZ115314v1_alt;chr10_KZ115314v1_alt;chr10_KZ115314v1_alt;chr10_KZ115314v1_alt;chr10_KZ115314v1_alt;chr10_KZ115314v1_alt;chr10_KZ115314v1_alt;chr10_KZ115314v1_alt;chr10_KZ115314v1_alt;chr10_KZ115314v1_alt	153524;155700;157252;157434;157604;158007;158776;159958;160545;160751;161693;161885;163010;164268	153735;155755;157350;157527;157681;158146;158877;160055;160668;160901;161775;161989;163139;165180	+;+;+;+;+;+;+;+;+;+;+;+;+;+	2385	0	0	0	1	2	1
atp6v1ba	NM_182878_2	chr17;chr17;chr17;chr17;chr17;chr17;chr17;chr17;chr17;chr17;chr17;chr17;chr17;chr17;chr17_KZ115522v1_alt;chr17_KZ115522v1_alt;chr17_KZ115522v1_alt;chr17_KZ115522v1_alt;chr17_KZ115522v1_alt;chr17_KZ115522v1_alt;chr17_KZ115522v1_alt;chr17_KZ115522v1_alt;chr17_KZ115522v1_alt;chr17_KZ115522v1_alt;chr17_KZ115522v1_alt;chr17_KZ115522v1_alt;chr17_KZ115522v1_alt;chr17_KZ115522v1_alt	21372294;21376721;21377112;21377411;21379689;21386737;21387199;21388432;21396375;21397285;21397442;21398287;21399573;21418048;49201;53632;54023;54355;57317;64359;64821;66054;73997;74907;75064;75909;77201;95203	21373284;21376850;21377216;21377493;21379839;21386860;21387296;21388533;21396514;21397362;21397535;21398385;21399628;21418253;50190;53761;54127;54437;57467;64482;64918;66155;74136;74984;75157;76007;77256;95408	-;-;-;-;-;-;-;-;-;-;-;-;-;-;-;-;-;-;-;-;-;-;-;-;-;-;-;-	4913	546	456	575	705	303	676
atp6v1c1a	NM_201322	chr16;chr16;chr16;chr16;chr16;chr16;chr16;chr16;chr16;chr16;chr16;chr16;chr16	52748295;52751427;52753862;52756748;52756913;52757373;52757879;52758096;52761692;52761881;52762456;52763548;52766960	52748417;52751587;52753929;52756833;52757007;52757464;52757977;52758164;52761784;52761974;52762553;52763674;52767590	+;+;+;+;+;+;+;+;+;+;+;+;+	1836	1750	1349	2086	3034	1826	2505
atp6v1c1b	NM_001005772_2	chr19;chr19;chr19;chr19;chr19;chr19;chr19;chr19;chr19;chr19;chr19;chr19;chr19;chr19_KZ115593v1_alt;chr19_KZ115593v1_alt;chr19_KZ115593v1_alt;chr19_KZ115593v1_alt;chr19_KZ115593v1_alt;chr19_KZ115593v1_alt;chr19_KZ115593v1_alt;chr19_KZ115593v1_alt;chr19_KZ115593v1_alt;chr19_KZ115593v1_alt;chr19_KZ115593v1_alt;chr19_KZ115593v1_alt;chr19_KZ115593v1_alt	32947910;32950748;32951002;32952969;32953934;32954121;32954307;32956305;32959032;32961717;32961996;32963393;32966152;84560;87398;87652;89619;90584;90771;90957;92955;95682;98367;98646;100043;102802	32948145;32950910;32951069;32953054;32954028;32954212;32954405;32956373;32959124;32961810;32962093;32963516;32966762;84795;87560;87719;89704;90678;90862;91055;93023;95774;98460;98743;100166;103412	+;+;+;+;+;+;+;+;+;+;+;+;+;+;+;+;+;+;+;+;+;+;+;+;+;+	3856	0	0	0	0	0	0
atp6v1d	NM_001167954	chr20;chr20;chr20;chr20;chr20;chr20;chr20;chr20;chr20	51088606;51093641;51093924;51095162;51095350;51095615;51095770;51098085;51100451	51090006;51093719;51093990;51095265;51095394;51095682;51095849;51098202;51100669	-;-;-;-;-;-;-;-;-	2181	1278	951	1343	1936	712	1566
atp6v1e1b	NM_173254	chr4;chr4;chr4;chr4;chr4;chr4;chr4;chr4;chr4	5240126;5242016;5242214;5243618;5244565;5244735;5245789;5245981;5247044	5240578;5242103;5242308;5243686;5244654;5244801;5245898;5246046;5247266	-;-;-;-;-;-;-;-;-	1261	1064	790	1063	1330	1155	1182
atp6v1f	NM_001002526	chr4;chr4	20049064;20050899	20049794;20051160	-;-	993	2192	1945	2770	3209	2413	2718
atp6v1g1	NM_199934	chr5_KZ115153v1_alt;chr5_KZ115153v1_alt;chr5_KZ115153v1_alt	124349;125441;129328	124492;125541;130062	+;+;+	980	1045	560	992	1822	1046	1445
atp6v1h	NM_001291708	chr2;chr2;chr2;chr2;chr2;chr2;chr2;chr2;chr2;chr2;chr2;chr2;chr2;chr2;chr2;chr2;chr2;chr2;chr2;chr2;chr2;chr2;chr2;chr2;chr2;chr2;chr2	30786760;30786760;30787387;30787387;30792777;30792777;30793123;30793123;30794691;30794691;30799816;30799816;30807293;30808363;30808363;30811591;30811591;30821821;30821821;30823435;30823435;30827275;30827275;30832862;30832862;30846520;30846520	30786825;30786825;30787513;30787513;30792876;30792876;30793212;30793212;30794804;30794804;30799920;30799920;30807346;30808460;30808460;30811783;30811783;30821999;30821999;30823560;30823560;30827376;30827376;30832975;30832975;30846872;30846872	+;+;+;+;+;+;+;+;+;+;+;+;+;+;+;+;+;+;+;+;+;+;+;+;+;+;+	1821	3550	2940	4168	4685	2702	4503
atp7a	NM_001042720	chr14;chr14;chr14;chr14;chr14;chr14;chr14;chr14;chr14;chr14;chr14;chr14;chr14;chr14;chr14;chr14;chr14;chr14;chr14;chr14;chr14;chr14	22400496;22405936;22409764;22416358;22418256;22418499;22418906;22420471;22420798;22423666;22423865;22426772;22427997;22428892;22430331;22431661;22431991;22434278;22436285;22436908;22437397;22438894	22400615;22406425;22410435;22416573;22418419;22418660;22418982;22420696;22421031;22423757;22423992;22426926;22428131;22429086;22430513;22431871;22432137;22434416;22436492;22437025;22437499;22439167	+;+;+;+;+;+;+;+;+;+;+;+;+;+;+;+;+;+;+;+;+;+	4449	263	184	97	350	92	217
atp8a1	NM_001076572	chr14;chr14;chr14;chr14;chr14;chr14;chr14;chr14;chr14;chr14;chr14	44860433;44916573;44930495;44937758;44944601;44946035;44950561;44955764;44955958;44958632;44960399	44860702;44916687;44930594;44937856;44944646;44946075;44950634;44955833;44956085;44958743;44961040	+;+;+;+;+;+;+;+;+;+;+	1697	944	744	1025	1007	612	801
atp9b	NM_001045154	chr19;chr19;chr19;chr19;chr19;chr19;chr19;chr19;chr19;chr19;chr19;chr19;chr19;chr19;chr19;chr19;chr19;chr19;chr19;chr19;chr19;chr19;chr19;chr19;chr19;chr19;chr19;chr19	22085925;22092117;22094271;22094485;22099196;22100082;22101096;22106211;22112900;22114135;22126552;22126793;22128682;22139460;22152307;22156025;22158789;22163256;22164166;22164364;22166434;22166763;22167929;22168903;22169065;22169337;22173088;22177052	22086061;22092267;22094384;22094593;22099254;22100133;22101190;22106291;22113041;22114211;22126712;22126935;22128794;22139714;22152468;22156117;22158872;22163426;22164264;22164453;22166578;22166827;22168084;22168967;22169173;22169394;22173291;22177248	+;+;+;+;+;+;+;+;+;+;+;+;+;+;+;+;+;+;+;+;+;+;+;+;+;+;+;+	3387	141	110	125	236	97	132
atpaf1	NM_001017907	chr22;chr22;chr22;chr22;chr22;chr22;chr22;chr22;chr22	17192769;17195441;17196892;17197024;17197189;17197329;17200429;17200600;17200786	17192979;17195549;17196939;17197086;17197239;17197376;17200524;17200707;17201395	+;+;+;+;+;+;+;+;+	1344	427	408	445	600	507	567
atpaf2	NM_001082821_2	chr12;chr12;chr12;chr12;chr12;chr12;chr12;chr12;chr12_KZ115372v1_alt;chr12_KZ115372v1_alt;chr12_KZ115372v1_alt;chr12_KZ115372v1_alt;chr12_KZ115372v1_alt;chr12_KZ115372v1_alt;chr12_KZ115372v1_alt;chr12_KZ115372v1_alt	18410608;18411109;18411315;18411523;18411693;18413733;18413993;18414117;376884;377385;377591;377799;377969;380008;380268;380393	18411027;18411224;18411427;18411603;18411790;18413881;18414037;18414496;377303;377500;377703;377879;378066;380156;380312;380772	-;-;-;-;-;-;-;-;-;-;-;-;-;-;-;-	2804	51	73	71	102	83	55
atpif1a	NM_001089521	chr19;chr19;chr19	84052;84458;85461	84335;84570;85579	-;-;-	516	917	633	871	1684	1087	1361
atpif1b	NM_001044859_2	chr17;chr17;chr17;chr17_KZ115527v1_alt;chr17_KZ115527v1_alt;chr17_KZ115527v1_alt	24613473;24614108;24614372;175438;176085;176349	24613607;24614220;24614722;175572;176197;176699	+;+;+;+;+;+	1198	1	0	0	0	1	0
atpv0e2	NM_001172635	chr22;chr22;chr22;chr22	34701830;34702176;34706715;34706904	34702043;34702223;34706814;34707463	+;+;+;+	922	308	225	294	465	524	326
atraid	NM_001044773	chr20;chr20;chr20;chr20;chr20;chr20;chr20	19512727;19513021;19513234;19513382;19515352;19515559;19515746	19512866;19513148;19513302;19513453;19515473;19515659;19516631	+;+;+;+;+;+;+	1518	84	113	64	113	69	60
atrip	NM_001044867	chr22;chr22;chr22;chr22;chr22;chr22;chr22;chr22;chr22;chr22;chr22;chr22;chr22;chr22	10543329;10545175;10547434;10547890;10548139;10550080;10550284;10550546;10553238;10557633;10557854;10558028;10558866;10559558	10543525;10545487;10547513;10548060;10548254;10550180;10550361;10550672;10553822;10557775;10557945;10558114;10559124;10559760	+;+;+;+;+;+;+;+;+;+;+;+;+;+	2552	83	57	94	191	83	162
atrn	NM_001353962	chr13;chr13;chr13;chr13;chr13;chr13;chr13;chr13;chr13;chr13;chr13;chr13;chr13;chr13;chr13;chr13;chr13;chr13;chr13;chr13;chr13;chr13;chr13;chr13;chr13;chr13;chr13;chr13;chr13	14006133;14023772;14033132;14036957;14048461;14066950;14067214;14070764;14078604;14081153;14086973;14088876;14092251;14092472;14094395;14096953;14097987;14102060;14103849;14104063;14114127;14114390;14116609;14116799;14131630;14137028;14172765;14179316;14181243	14006585;14023855;14033245;14037085;14048663;14067118;14067304;14071013;14078787;14081307;14087057;14089096;14092372;14092610;14094576;14097172;14098172;14102308;14103986;14104156;14114179;14114484;14116687;14116956;14131691;14137106;14172872;14179430;14181765	+;+;+;+;+;+;+;+;+;+;+;+;+;+;+;+;+;+;+;+;+;+;+;+;+;+;+;+;+	4740	400	390	525	622	322	400
atrx	NM_200653_2	chr14;chr14;chr14;chr14;chr14;chr14;chr14;chr14;chr14;chr14;chr14;chr14;chr14;chr14;chr14;chr14;chr14;chr14;chr14;chr14;chr14;chr14;chr14;chr14;chr14;chr14;chr14;chr14;chr14;chr14;chr14;chr14;chr14;chr14;chr14;chr14_KZ114937v1_alt;chr14_KZ114937v1_alt;chr14_KZ114937v1_alt;chr14_KZ114937v1_alt;chr14_KZ114937v1_alt;chr14_KZ114937v1_alt;chr14_KZ114937v1_alt;chr14_KZ114937v1_alt;chr14_KZ114937v1_alt;…	10656975;10658397;10661028;10664524;10665175;10665380;10669765;10669956;10672079;10677230;10682523;10682740;10689641;10691766;10691960;10693062;10693327;10693530;10694224;10694542;10697104;10698383;10704667;10707691;10707874;10709267;10709530;10712029;10712223;10712708;10728399;10730760;10731101;10734387;10735620;174694;176111;178668;182161;184014;184219;188623;188814;190782;195911;201317;201534;…	10657200;10658491;10661077;10664573;10665299;10665496;10669874;10670023;10673988;10677296;10682668;10682907;10689767;10691865;10692145;10693203;10693436;10693676;10694401;10694679;10697279;10698500;10704797;10707785;10708013;10709417;10709630;10712137;10712400;10712899;10728548;10730876;10731196;10734515;10736959;174919;176205;178717;182210;184138;184335;188732;188881;192691;195977;201462;201701;…	+;+;+;+;+;+;+;+;+;+;+;+;+;+;+;+;+;+;+;+;+;+;+;+;+;+;+;+;+;+;+;+;+;+;+;+;+;+;+;+;+;+;+;+;+;+;+;+;+;+;+;+;+;+;+;+;+;+;+;+;+;+;+;+;+;+;+;+;+;+	14966	235	289	348	550	548	458
atxn10	NM_001130612	chr4;chr4;chr4;chr4;chr4;chr4;chr4;chr4;chr4;chr4;chr4	18720785;18726061;18729745;18733526;18734571;18736196;18737929;18738245;18738431;18741354;18741817	18721059;18726124;18729923;18733634;18734727;18736276;18738096;18738341;18738516;18741551;18741990	-;-;-;-;-;-;-;-;-;-;-	1588	122	129	137	118	93	99
atxn1a	NM_001044826	chr19;chr19	32456974;32461036	32458758;32461596	+;+	2346	39	55	32	59	12	54
atxn2	NM_001128349_2	chr5;chr5;chr5;chr5;chr5;chr5;chr5;chr5;chr5;chr5;chr5;chr5;chr5;chr5;chr5;chr5;chr5;chr5;chr5;chr5;chr5;chr5;chr5;chr5_KZ114867v1_alt;chr5_KZ114867v1_alt;chr5_KZ114867v1_alt;chr5_KZ114867v1_alt;chr5_KZ114867v1_alt;chr5_KZ114867v1_alt;chr5_KZ114867v1_alt;chr5_KZ114867v1_alt;chr5_KZ114867v1_alt;chr5_KZ114867v1_alt;chr5_KZ114867v1_alt;chr5_KZ114867v1_alt;chr5_KZ114867v1_alt;chr5_KZ114867v1_alt;chr5…	41645993;41647661;41650382;41653134;41655122;41664848;41667549;41668998;41669966;41670396;41675584;41676727;41680107;41683530;41684801;41689434;41689708;41691495;41705612;41705894;41706075;41706852;41708765;409899;411700;414427;417179;419167;423095;428674;430134;431104;431534;436218;437361;440741;444164;445435;450068;450342;452129;466246;466528;466709;467486;469399	41646021;41647835;41650747;41653310;41655315;41664920;41667689;41669064;41670315;41670466;41675691;41676906;41680289;41683745;41684967;41689622;41689799;41691619;41705762;41705965;41706134;41706885;41708883;409927;411874;414792;417355;419360;423167;428814;430200;431453;431604;436325;437540;440923;444379;445601;450256;450433;452253;466396;466599;466768;467519;469517	-;-;-;-;-;-;-;-;-;-;-;-;-;-;-;-;-;-;-;-;-;-;-;-;-;-;-;-;-;-;-;-;-;-;-;-;-;-;-;-;-;-;-;-;-;-	6678	133	119	115	120	187	115
atxn2l	NM_212684_2	chr3;chr3;chr3;chr3;chr3;chr3;chr3;chr3;chr3;chr3;chr3;chr3;chr3;chr3;chr3;chr3;chr3;chr3;chr3;chr3;chr3;chr3;chr3;chr3;chr3_KZ115061v1_alt;chr3_KZ115061v1_alt;chr3_KZ115061v1_alt;chr3_KZ115061v1_alt;chr3_KZ115061v1_alt;chr3_KZ115061v1_alt;chr3_KZ115061v1_alt;chr3_KZ115061v1_alt;chr3_KZ115061v1_alt;chr3_KZ115061v1_alt;chr3_KZ115061v1_alt;chr3_KZ115061v1_alt;chr3_KZ115061v1_alt;chr3_KZ115061v1_alt…	15394500;15394949;15396081;15396201;15397425;15400482;15402230;15402442;15402940;15403275;15403720;15405994;15406184;15406340;15407929;15408983;15409145;15412744;15413826;15414088;15416572;15419036;15421742;15425231;48394;48843;49975;50095;51319;54376;56124;56336;56834;57169;57614;59888;60078;60234;61823;62877;63039;66638;67720;67982;70466;72930;75636;79125	15394711;15395046;15396120;15396257;15397496;15400659;15402351;15402533;15403173;15403630;15403794;15406104;15406252;15406404;15408266;15409052;15409300;15412804;15413986;15414217;15416678;15419218;15421904;15425635;48605;48940;50014;50151;51390;54553;56245;56427;57067;57524;57688;59998;60146;60298;62160;62946;63194;66698;67880;68111;70572;73112;75798;79529	+;+;+;+;+;+;+;+;+;+;+;+;+;+;+;+;+;+;+;+;+;+;+;+;+;+;+;+;+;+;+;+;+;+;+;+;+;+;+;+;+;+;+;+;+;+;+;+	7110	0	0	0	0	0	1
atxn3	NM_001320532	chr17;chr17;chr17;chr17;chr17;chr17;chr17;chr17;chr17;chr17;chr17	53283999;53284834;53285070;53286127;53286298;53286461;53286633;53288764;53289240;53289442;53289712	53284063;53284998;53285114;53286212;53286364;53286548;53286753;53288927;53289342;53289476;53290383	+;+;+;+;+;+;+;+;+;+;+	1611	318	356	513	305	392	287
atxn7l2a	NM_001045285_2	chr11;chr11;chr11;chr11;chr11;chr11;chr11;chr11;chr11;chr11;chr11;chr11_KZ115362v1_alt;chr11_KZ115362v1_alt;chr11_KZ115362v1_alt;chr11_KZ115362v1_alt;chr11_KZ115362v1_alt;chr11_KZ115362v1_alt;chr11_KZ115362v1_alt;chr11_KZ115362v1_alt;chr11_KZ115362v1_alt;chr11_KZ115362v1_alt;chr11_KZ115362v1_alt	36379327;36380137;36385543;36388337;36389958;36392998;36394965;36395627;36398072;36398814;36407565;331724;332534;337940;340734;342355;345395;347362;348024;350469;351211;359962	36379429;36380205;36385870;36388587;36390040;36393209;36395139;36395748;36398596;36398855;36407866;331826;332602;338267;340984;342437;345606;347536;348145;350993;351252;360263	+;+;+;+;+;+;+;+;+;+;+;+;+;+;+;+;+;+;+;+;+;+	4424	0	0	0	0	0	0
atxn7l2b	NM_001002655	chr8;chr8;chr8;chr8;chr8;chr8;chr8;chr8;chr8;chr8	25091380;25093920;25094082;25094479;25097166;25097360;25101282;25101599;25103332;25106374	25091578;25093988;25094394;25094642;25097248;25097571;25101453;25101720;25104052;25106682	+;+;+;+;+;+;+;+;+;+	2364	1266	1105	1293	1235	1152	1080
atxn7l3	NM_001005396	chr3;chr3;chr3;chr3;chr3;chr3;chr3;chr3;chr3;chr3;chr3;chr3;chr3;chr3;chr3;chr3;chr3;chr3;chr3;chr3;chr3;chr3;chr3;chr3;chr3;chr3	20025708;20026554;20026851;20026852;20029821;20029821;20033456;20033457;20035395;20035411;20035826;20035826;20035950;20035950;20036081;20036081;20036227;20036227;20037945;20037945;20038196;20038196;20039663;20039663;20040404;20040404	20026774;20026636;20026988;20026988;20029949;20029892;20033499;20033500;20035463;20035463;20035863;20035863;20035995;20035995;20036103;20036103;20036324;20036324;20038116;20038116;20038328;20038328;20039776;20039776;20040635;20040636	-;-;-;-;-;-;-;-;-;-;-;-;-;-;-;-;-;-;-;-;-;-;-;-;-;-	2305	420	644	736	661	611	539
auh	NM_001003576	chr10;chr10;chr10;chr10;chr10;chr10;chr10;chr10;chr10;chr10	5422545;5423244;5425390;5429856;5432530;5434205;5461923;5467195;5472700;5475028	5422822;5423311;5425477;5429942;5432622;5434261;5462110;5467245;5472747;5475977	+;+;+;+;+;+;+;+;+;+	1908	399	391	835	532	594	494
aup1	NM_199690	chr14;chr14;chr14;chr14;chr14;chr14;chr14;chr14;chr14;chr14;chr14;chr14	5835178;5838281;5840437;5841925;5843794;5847660;5848136;5852430;5852643;5854771;5855201;5859703	5835332;5838418;5840587;5842115;5843866;5847733;5848202;5852535;5852786;5854922;5855289;5860182	+;+;+;+;+;+;+;+;+;+;+;+	1820	802	1049	1478	908	930	850
aurka	NM_001003640	chr6;chr6;chr6;chr6;chr6;chr6;chr6;chr6;chr6	60125055;60125528;60128075;60129791;60130530;60131928;60133892;60136255;60139175	60125259;60125595;60128336;60129851;60130721;60132066;60134040;60136429;60139655	+;+;+;+;+;+;+;+;+	1732	229	192	370	936	50	783
aurkaip1	NM_001105695	chr23;chr23;chr23;chr23;chr23	29883216;29884836;29884968;29886656;29887231	29883244;29884869;29885070;29887122;29887478	+;+;+;+;+	881	480	363	342	787	410	601
aurkb	NM_212566	chr14;chr14;chr14;chr14;chr14;chr14;chr14;chr14;chr14	241461;241919;242200;244527;245026;245407;245516;245868;246337	241802;242093;242348;244665;245214;245440;245573;245906;246396	-;-;-;-;-;-;-;-;-	1185	600	399	880	1609	280	1481
avd	NM_001201442_2	chr10;chr10;chr10;chr10;chr10_KZ115318v1_alt;chr10_KZ115318v1_alt;chr10_KZ115318v1_alt;chr10_KZ115318v1_alt	21359103;21359389;21361614;21361912;221890;222176;224401;224699	21359293;21359509;21361824;21362071;222080;222296;224611;224858	-;-;-;-;-;-;-;-	1366	0	0	0	2	0	1
aven	NM_001045292	chr20;chr20;chr20;chr20;chr20;chr20	29231532;29232895;29263837;29264003;29265987;29267903	29231798;29233072;29263907;29264098;29266284;29269362	+;+;+;+;+;+	2370	863	689	1065	747	260	553
avil	NM_001040365	chr11;chr11;chr11;chr11;chr11;chr11;chr11;chr11;chr11;chr11;chr11;chr11;chr11;chr11;chr11;chr11;chr11;chr11;chr11;chr11	169392;171070;171472;171846;173670;174072;174340;174752;175175;175608;175840;176861;177233;177402;178011;178327;179682;179985;183095;183297	169663;171177;171540;172034;173814;174214;174519;174910;175312;175708;175993;176959;177311;177607;178121;178435;179878;180059;183175;183328	-;-;-;-;-;-;-;-;-;-;-;-;-;-;-;-;-;-;-;-	2647	0	2	1	2	2	1
avl9	NM_001045565	chr12;chr12;chr12;chr12;chr12;chr12;chr12;chr12;chr12;chr12;chr12;chr12;chr12;chr12;chr12;chr12;chr12;chr12;chr12;chr12;chr12;chr12;chr12;chr12;chr12;chr12;chr12	14166038;14177456;14178797;14179297;14179741;14184470;14184785;14187099;14187099;14188585;14188585;14188751;14188751;14188910;14188910;14191538;14191538;14192602;14192602;14192775;14192775;14192986;14192986;14197495;14197495;14210893;14210893	14167110;14177544;14178850;14179414;14179960;14184919;14184919;14187571;14187571;14188654;14188654;14188789;14188789;14188950;14188950;14191604;14191604;14192691;14192691;14192846;14192846;14193071;14193071;14197615;14197615;14211293;14211293	-;-;-;-;-;-;-;-;-;-;-;-;-;-;-;-;-;-;-;-;-;-;-;-;-;-;-	3464	577	406	594	606	295	550
avp	NM_178293	chr8;chr8;chr8	1148876;1151414;1157199	1149005;1151618;1157380	+;+;+	517	0	0	0	0	0	0
avpr1aa	NM_001301114	chr25;chr25	1550220;1558064	1551092;1558366	+;+	1176	3	0	0	0	0	0
avpr1ab	NM_001297676	chr4;chr4	9210711;9212523	9211129;9213418	-;-	1315	0	0	0	0	0	0
avpr2l	NM_001110125	chr4;chr4	17835559;17837318	17836162;17838335	-;-	1622	0	0	0	0	0	0
axdnd1	NM_001089377	chr22;chr22;chr22;chr22;chr22;chr22;chr22;chr22;chr22;chr22;chr22;chr22;chr22;chr22;chr22;chr22;chr22;chr22;chr22;chr22;chr22;chr22;chr22;chr22;chr22	17237219;17238084;17238815;17239878;17240062;17240245;17240599;17241414;17245553;17245775;17246218;17246439;17247269;17247512;17247685;17247992;17248391;17248767;17249041;17249230;17249412;17249577;17250278;17250439;17250656	17237442;17238256;17238918;17239980;17240147;17240301;17240707;17241535;17245693;17245879;17246338;17246540;17247435;17247581;17247919;17248208;17248484;17248966;17249131;17249331;17249492;17249690;17250369;17250569;17250822	+;+;+;+;+;+;+;+;+;+;+;+;+;+;+;+;+;+;+;+;+;+;+;+;+	3208	6	3	0	7	0	9
axin1	NM_131503	chr3;chr3;chr3;chr3;chr3;chr3;chr3;chr3;chr3;chr3	43579492;43584346;43590217;43590556;43594245;43600915;43609562;43621007;43645823;43650041	43581605;43584495;43590465;43590726;43594792;43601052;43609658;43621147;43646797;43650189	-;-;-;-;-;-;-;-;-;-	4732	803	931	1150	1083	759	949
axin2	NM_131561	chr3;chr3;chr3;chr3;chr3;chr3;chr3;chr3;chr3;chr3;chr3	55631128;55635324;55638581;55638750;55639487;55639755;55640387;55641901;55644497;55648412;55650517	55631988;55635491;55638661;55638962;55639654;55640230;55640527;55642003;55644637;55649319;55650725	-;-;-;-;-;-;-;-;-;-;-	3469	9	17	5	35	39	41
azi2	NM_214733	chr16;chr16;chr16;chr16;chr16;chr16;chr16;chr16;chr16	55078477;55083260;55089139;55089569;55090768;55094549;55095584;55102256;55103924	55078583;55083485;55089255;55089668;55090913;55094610;55095714;55103912;55104248	+;+;+;+;+;+;+;+;+	2871	460	540	624	510	388	405
azin1a	NM_001017568	chr16;chr16;chr16;chr16;chr16;chr16;chr16;chr16;chr16;chr16;chr16;chr16	52708031;52713259;52713565;52715888;52719125;52719346;52721788;52724506;52724814;52728058;52730884;52733229	52708913;52713473;52713683;52716053;52719199;52719427;52721925;52724678;52724987;52728227;52731005;52733436	-;-;-;-;-;-;-;-;-;-;-;-	2525	663	228	229	1193	27	999
azin1b	NM_001007159_2	chr19;chr19;chr19;chr19;chr19;chr19;chr19;chr19;chr19;chr19;chr19;chr19;chr19_KZ115593v1_alt;chr19_KZ115593v1_alt;chr19_KZ115593v1_alt;chr19_KZ115593v1_alt;chr19_KZ115593v1_alt;chr19_KZ115593v1_alt;chr19_KZ115593v1_alt;chr19_KZ115593v1_alt;chr19_KZ115593v1_alt;chr19_KZ115593v1_alt;chr19_KZ115593v1_alt;chr19_KZ115593v1_alt	32930476;32933801;32935384;32936968;32937222;32937384;32937550;32938886;32939644;32939917;32941557;32943889;67126;70451;72034;73618;73872;74034;74200;75536;76294;76567;78207;80539	32931667;32934018;32935499;32937133;32937296;32937465;32937678;32939058;32939817;32940093;32941700;32944035;68317;70668;72149;73783;73946;74115;74328;75708;76467;76743;78350;80685	-;-;-;-;-;-;-;-;-;-;-;-;-;-;-;-;-;-;-;-;-;-;-;-	5586	0	0	0	0	0	0
b2m	NM_001159768	chr4;chr4;chr4;chr4;chr4;chr4;chr4	12793396;12794125;12794132;12794290;12794290;12795327;12795327	12794046;12794178;12794178;12794562;12794562;12795493;12795493	-;-;-;-;-;-;-	1145	12636	11837	10977	10620	11624	8408
b2ml	NM_213126	chr8;chr8;chr8;chr8	50942240;50946379;50947192;50947380	50942429;50946651;50947215;50950548	+;+;+;+	3656	15615	15422	14604	12600	12757	10495
b3galnt2	NM_001020687	chr13;chr13;chr13;chr13;chr13;chr13;chr13;chr13;chr13;chr13;chr13;chr13	49774800;49776605;49780361;49780741;49785301;49786098;49788004;49795456;49802001;49806659;49810476;49818922	49775200;49776661;49780520;49780866;49785484;49786176;49788114;49795551;49802194;49806762;49810605;49819115	-;-;-;-;-;-;-;-;-;-;-;-	1836	33	25	34	39	34	41
b3galt2	NM_207101_2	chr22;chr22;chr22_KZ114977v1_alt;chr22_KZ114977v1_alt	24158426;24166832;227309;235748	24158457;24169089;227340;238007	+;+;+;+	4582	442	347	466	472	202	363
b3galt6	NM_001045225	chr11	2687395	2688428	+	1034	6	9	5	19	1	7
b3gat1a	NM_001015066	chr18;chr18;chr18;chr18;chr18	36105697;36106302;36114344;36128939;36135688	36106133;36106405;36114640;36129447;36135830	-;-;-;-;-	1490	0	0	0	0	0	0
b3gat2	NM_001003454	chr13;chr13;chr13;chr13	27951688;27963817;27984562;28009021	27952513;27963961;27984710;28009569	+;+;+;+	1669	0	1	0	4	2	4
b3gat3	NM_001015059	chr7;chr7;chr7;chr7;chr7	25015273;25017888;25021616;25024077;25026764	25015585;25018047;25021970;25024367;25027236	+;+;+;+;+	1592	147	140	121	272	110	213
b3glcta	NM_001302251	chr15;chr15;chr15;chr15;chr15;chr15;chr15;chr15;chr15;chr15;chr15;chr15;chr15;chr15;chr15	31590224;31618817;31641969;31674065;31693363;31694922;31700661;31701718;31706088;31712473;31717260;31725260;31725457;31728390;31732305	31590334;31618863;31642008;31674174;31693439;31695033;31700797;31701781;31706219;31712542;31717373;31725359;31725576;31728534;31732798	+;+;+;+;+;+;+;+;+;+;+;+;+;+;+	1873	672	641	477	173	449	185
b3glctb	NM_001302248	chr10;chr10;chr10;chr10;chr10;chr10;chr10;chr10;chr10;chr10;chr10;chr10;chr10;chr10;chr10	33626344;33626738;33631572;33634484;33646661;33646856;33659209;33659428;33671755;33672373;33675396;33687909;33698416;33704307;33709760	33626485;33626775;33631614;33634593;33646737;33646967;33659345;33659491;33671886;33672442;33675509;33688008;33698535;33704451;33710227	+;+;+;+;+;+;+;+;+;+;+;+;+;+;+	1872	4	0	0	3	0	1
b3gnt2a	NM_212840	chr1;chr1	53475074;53475150	53475140;53476758	-;-	1676	0	0	5	1	0	0
b3gnt2b	NM_205752	chr17;chr17;chr17	24064014;24074010;24078175	24064074;24074131;24080921	+;+;+	2930	2804	2856	3204	9407	2773	6639
b3gnt3	NM_001110110	chr8;chr8;chr8	13630058;13634898;13640881	13631660;13635013;13641022	-;-;-	1861	2800	2438	2176	3447	2949	3416
b3gnt5a	NM_198876	chr11;chr11	10541258;10548096	10541370;10550309	+;+	2327	2380	2748	4410	4233	1988	3607
b3gnt5b	NM_001100045	chr2;chr2	7749394;7757060	7750989;7757273	-;-	1810	3653	3524	1522	3102	1110	2704
b3gnt7	NM_201294	chr22;chr22;chr22	36656698;36659375;36659716	36656868;36659710;36661455	+;+;+	2247	0	3	0	4	0	4
b3gnt7l	NM_214777	chr8	22289330	22290886	+	1557	0	1	3	5	0	2
b3gntl1	NM_001033742	chr1;chr1;chr1;chr1;chr1;chr1;chr1;chr1;chr1;chr1;chr1;chr1	57348782;57352429;57353066;57354407;57355186;57356260;57360928;57361403;57361842;57363295;57364301;57364494	57348808;57352593;57353165;57354471;57355251;57356355;57361023;57361527;57361977;57363363;57364375;57365052	+;+;+;+;+;+;+;+;+;+;+;+	1579	8	15	13	31	12	21
b4galnt1a	NM_001080570_2	chr23;chr23;chr23;chr23;chr23;chr23;chr23;chr23;chr23;chr23;chr23;chr23_KZ115692v1_alt;chr23_KZ115692v1_alt;chr23_KZ115692v1_alt;chr23_KZ115692v1_alt;chr23_KZ115692v1_alt;chr23_KZ115692v1_alt;chr23_KZ115692v1_alt;chr23_KZ115692v1_alt;chr23_KZ115692v1_alt;chr23_KZ115692v1_alt;chr23_KZ115692v1_alt	28097282;28098479;28108949;28109178;28109443;28111366;28112698;28113521;28114073;28114472;28120012;42923;44120;54590;54819;55084;57007;58339;59162;59714;60113;65653	28097913;28098716;28109089;28109365;28109535;28111546;28112738;28113627;28114252;28114689;28120058;43554;44357;54730;55006;55176;57187;58379;59268;59893;60330;65699	-;-;-;-;-;-;-;-;-;-;-;-;-;-;-;-;-;-;-;-;-;-	4132	0	0	2	0	0	0
b4galt1	NM_001017730	chr1;chr1;chr1;chr1	12141467;12143568;12155586;12160671	12141964;12143573;12155823;12161147	-;-;-;-	1219	3	1	3	0	0	2
b4galt1l	NM_001077259	chr14;chr14;chr14;chr14;chr14;chr14	52440142;52444542;52454920;52460352;52464879;52466798	52440810;52444777;52455107;52460474;52464983;52467160	+;+;+;+;+;+	1684	713	583	1027	805	373	544
b4galt2	NM_001128385	chr2;chr2;chr2;chr2;chr2;chr2	33477088;33492587;33515100;33522029;33590254;33644979	33477238;33492691;33515222;33522216;33590489;33645315	-;-;-;-;-;-	1140	3	0	2	25	0	13
b4galt4	NM_001007401	chr5;chr5;chr5;chr5;chr5;chr5;chr5	67736829;67739232;67741746;67744067;67750847;67755481;67757141	67737586;67739336;67741868;67744254;67751079;67755938;67757188	-;-;-;-;-;-;-	1913	393	376	266	1055	138	771
b4galt5	NM_001045332	chr23;chr23;chr23;chr23;chr23;chr23;chr23;chr23;chr23	4022620;4053745;4056676;4057533;4060298;4062831;4065781;4068840;4071400	4022947;4053864;4056789;4057660;4060414;4063018;4065903;4068941;4071550	+;+;+;+;+;+;+;+;+	1371	104	56	10	168	35	90
b4galt6	NM_200938	chr20;chr20;chr20;chr20;chr20;chr20;chr20;chr20;chr20	6166509;6169908;6171801;6176548;6178449;6178651;6184054;6188377;6196591	6167503;6170009;6171923;6176735;6178565;6178772;6184167;6188493;6196989	-;-;-;-;-;-;-;-;-	2277	862	630	685	1506	284	1190
b4galt7	NM_001003417	chr14;chr14;chr14;chr14;chr14;chr14	26381952;26385054;26385274;26385442;26385940;26391574	26382228;26385158;26385357;26385667;26386269;26392140	-;-;-;-;-;-	1589	180	80	96	203	119	163
b4gat1	NM_001278828_2	chr7;chr7;chr7_KZ115209v1_alt;chr7_KZ115209v1_alt	7469426;7473223;20198;23995	7469753;7474536;20525;25308	-;-;-;-	3284	0	0	0	0	0	0
b9d1	NM_001024373	chr3;chr3;chr3;chr3;chr3;chr3;chr3	39691533;39692499;39694129;39694282;39695360;39695696;39695865	39692397;39692566;39694191;39694378;39695468;39695764;39696058	-;-;-;-;-;-;-	1465	12	15	11	41	8	16
b9d2	NM_001002394	chr21;chr21;chr21;chr21	21612274;21613012;21613624;21615071	21612409;21613105;21613749;21615651	+;+;+;+	937	93	82	85	166	89	122
ba1	NM_131020	chr3;chr3;chr3	55103445;55103789;55104112	55103689;55104011;55104310	-;-;-	667	0	0	0	0	0	0
ba1l	NM_001013027	chr3;chr3;chr3	55098457;55098801;55099124	55098701;55099023;55099272	-;-;-	617	48	127	24	151	33	85
ba2	NM_001005403	chr3;chr3;chr3	55103445;55103791;55104112	55103691;55104011;55104257	-;-;-	614	0	0	0	0	0	0
baalca	NM_001128767	chr16;chr16;chr16	52771199;52773746;52776512	52771417;52773879;52776806	+;+;+	648	0	0	0	0	1	0
babam1	NM_001003752	chr11;chr11;chr11;chr11;chr11;chr11;chr11;chr11;chr11;chr11	6051595;6057266;6060431;6060644;6062034;6064033;6064248;6064826;6068013;6068313	6052231;6057352;6060560;6060668;6062112;6064153;6064306;6065242;6068071;6068412	-;-;-;-;-;-;-;-;-;-	1714	583	465	745	704	528	627
babam2	NM_001017777	chr17;chr17;chr17;chr17;chr17;chr17;chr17;chr17;chr17;chr17;chr17;chr17	41082001;41084620;41092462;41121692;41158806;41163794;41220056;41242865;41252769;41254699;41259786;41264021	41082078;41084771;41092538;41121786;41159000;41163868;41220165;41242964;41252839;41254781;41259939;41264352	+;+;+;+;+;+;+;+;+;+;+;+	1522	842	819	910	1222	668	1125
bace1	NM_205704	chr15;chr15;chr15;chr15;chr15;chr15;chr15;chr15	91018;92443;92667;93027;93130;93344;93915;96930	92342;92561;92841;93128;93211;93560;94003;97433	-;-;-;-;-;-;-;-	2613	6	0	5	7	1	3
bace2	NM_001005991	chr15;chr15;chr15;chr15;chr15;chr15;chr15	6459847;6478867;6481768;6484174;6491880;6493125;6493369	6460311;6478955;6481984;6484305;6492014;6493226;6493616	+;+;+;+;+;+;+	1388	46	17	23	30	15	21
bach1a	NM_001040313	chr15;chr15	8170888;8177670	8172754;8177878	-;-	2076	122	125	131	129	57	90
bach1b	NM_001020663	chr10;chr10;chr10;chr10	25369859;25371713;25373906;25381541	25369892;25371963;25374077;25382217	+;+;+;+	1134	251	131	85	327	40	308
badb	NM_001270595	chr7;chr7;chr7;chr7;chr7;chr7;chr7;chr7	25129520;25129520;25131969;25131969;25132445;25132445;25133769;25133769	25130338;25130335;25132159;25132159;25132587;25132587;25133850;25133850	-;-;-;-;-;-;-;-	1235	476	373	316	536	422	475
bag1	NM_001098736	chr2;chr2;chr2;chr2;chr2;chr2;chr2	30904053;30904490;30904836;30905006;30905206;30906366;30907590	30904161;30904615;30904918;30905119;30905313;30906428;30908302	+;+;+;+;+;+;+	1316	438	401	467	577	465	435
bag2	NM_201000	chr13;chr13;chr13	1404949;1406700;1408555	1405436;1406809;1408819	-;-;-	863	0	3	0	7	3	1
bag3	NM_001003533	chr13;chr13;chr13;chr13	25486696;25492693;25495533;25497293	25486880;25493001;25495820;25498655	+;+;+;+	2145	8	2	0	2	33	8
bag4	NM_001256729	chr8;chr8;chr8;chr8;chr8	44599408;44602108;44604447;44604731;44610988	44600342;44602365;44604638;44604850;44611274	-;-;-;-;-	1792	198	236	342	403	255	439
bag5	NM_001034183	chr13;chr13;chr13;chr13;chr13;chr13	15762278;15762623;15771041;15775993;15778065;15793373	15762602;15763805;15771264;15776421;15778338;15793595	-;-;-;-;-;-	2658	176	112	91	318	98	295
bag6	NM_201288	chr15;chr15;chr15;chr15;chr15;chr15;chr15;chr15;chr15;chr15;chr15;chr15;chr15;chr15;chr15;chr15;chr15;chr15;chr15;chr15;chr15;chr15;chr15;chr15;chr15	34618360;34621817;34622339;34625605;34625868;34627784;34629471;34629743;34631404;34634939;34635185;34636985;34637515;34638700;34640649;34640784;34641207;34647062;34652899;34653600;34654747;34656584;34657007;34657295;34657862	34619060;34621963;34622446;34625769;34625921;34627918;34629595;34629845;34631457;34635108;34635467;34637337;34637599;34639013;34640708;34641003;34641410;34647191;34653080;34653722;34654818;34656828;34657124;34657383;34658057	-;-;-;-;-;-;-;-;-;-;-;-;-;-;-;-;-;-;-;-;-;-;-;-;-	4436	1550	1513	1948	2765	827	2208
bag6l	NM_001328276	chr19;chr19;chr19;chr19;chr19;chr19;chr19;chr19;chr19;chr19;chr19;chr19;chr19;chr19;chr19;chr19;chr19;chr19;chr19;chr19;chr19;chr19;chr19;chr19	30475281;30478085;30479710;30481665;30484867;30485025;30485235;30486944;30490075;30491029;30492114;30495052;30495458;30495761;30499863;30500530;30501026;30504148;30504424;30504717;30506571;30509565;30510182;30510800	30475376;30478231;30479817;30481850;30484935;30485159;30485359;30487046;30490128;30491198;30492390;30495377;30495503;30496068;30500091;30500733;30501155;30504299;30504546;30504788;30506797;30509682;30510273;30510930	-;-;-;-;-;-;-;-;-;-;-;-;-;-;-;-;-;-;-;-;-;-;-;-	3628	90	94	89	134	64	103
baiap2a	NM_001040245	chr3;chr3;chr3;chr3;chr3;chr3;chr3;chr3;chr3;chr3;chr3;chr3;chr3	51684982;51742198;51762059;51808374;51813045;51834315;51861681;51871555;51873792;51874111;51876034;51879219;51891680	51685132;51742273;51762145;51808435;51813116;51834452;51861833;51871797;51874005;51874312;51876102;51879372;51892737	+;+;+;+;+;+;+;+;+;+;+;+;+	2679	11	8	8	4	5	10
baiap2l1a	NM_198922	chr12;chr12;chr12;chr12;chr12;chr12;chr12;chr12;chr12;chr12;chr12;chr12;chr12;chr12	17815943;17817307;17823909;17825627;17831022;17831429;17834169;17838033;17843988;17844229;17847224;17860763;17861012;17863093	17816948;17817347;17824062;17825686;17831235;17831549;17834324;17838185;17844122;17844300;17847285;17860849;17861087;17863298	-;-;-;-;-;-;-;-;-;-;-;-;-;-	2543	1	1	2	17	0	8
baiap2l1b	NM_001017830	chr3;chr3;chr3;chr3;chr3;chr3;chr3;chr3;chr3;chr3;chr3;chr3;chr3;chr3;chr3	61401311;61401901;61402940;61412701;61419295;61429116;61430371;61432413;61434113;61447680;61449647;61450713;61485212;61485981;61494555	61401889;61402288;61402980;61412869;61419354;61429329;61430473;61432568;61434265;61447814;61449718;61450774;61485298;61486056;61494840	-;-;-;-;-;-;-;-;-;-;-;-;-;-;-	2581	2	0	0	25	5	4
baiap2l2b	NM_001080804	chr22_KZ115654v1_alt;chr22_KZ115654v1_alt;chr22_KZ115654v1_alt;chr22_KZ115654v1_alt;chr22_KZ115654v1_alt;chr22_KZ115654v1_alt;chr22_KZ115654v1_alt;chr22_KZ115654v1_alt;chr22_KZ115654v1_alt;chr22_KZ115654v1_alt;chr22_KZ115654v1_alt;chr22_KZ115654v1_alt;chr22_KZ115654v1_alt;chr22_KZ115654v1_alt	106326;109568;110391;112340;120667;120822;123286;123535;125498;126331;126610;130971;134601;136155	106379;109643;110477;112401;120738;120911;123417;123639;125579;126538;126672;131367;134647;136230	+;+;+;+;+;+;+;+;+;+;+;+;+;+	1551	0	3	0	1	0	0
bambia	NM_131784	chr12;chr12;chr12	23424133;23427070;23429483	23424520;23427351;23430352	+;+;+	1540	0	4	2	3	0	3
bambib	NM_001002189	chr2;chr2;chr2	4402765;4405148;4408055	4403125;4405429;4408829	+;+;+	1418	50	8	23	67	47	42
banf1	NM_205562	chr21;chr21;chr21	26709799;26714198;26715207	26710665;26714376;26715270	-;-;-	1110	3318	2330	2684	6839	2228	5059
banp	NM_001020632	chr25;chr25;chr25;chr25;chr25;chr25;chr25;chr25;chr25;chr25;chr25;chr25;chr25	30460378;30466852;30467024;30470121;30472345;30472854;30478896;30485157;30495555;30499172;30502135;30528402;30549434	30460458;30466933;30467106;30470320;30472443;30473017;30479135;30485318;30495682;30499243;30502185;30528542;30550350	+;+;+;+;+;+;+;+;+;+;+;+;+	2420	385	412	529	439	530	373
bap1	NM_001163837	chr22;chr22;chr22;chr22;chr22;chr22;chr22;chr22;chr22;chr22;chr22;chr22;chr22;chr22;chr22;chr22;chr22	10591958;10593131;10593274;10593443;10593797;10597382;10597584;10599172;10599445;10599982;10600144;10601988;10602150;10602536;10603839;10604050;10604319	10592774;10593203;10593366;10593663;10594293;10597503;10597768;10599316;10599583;10600060;10600286;10602049;10602269;10602668;10603893;10604079;10604526	-;-;-;-;-;-;-;-;-;-;-;-;-;-;-;-;-	3122	428	368	547	607	308	524
barhl1a	NM_001017712	chr5;chr5;chr5	29746356;29748231;29749613	29747326;29748453;29750497	-;-;-	2079	7	2	2	2	4	1
barhl1b	NM_001018132	chr21;chr21;chr21	17478694;17480030;17481873	17479023;17480252;17482422	-;-;-	1103	0	0	0	0	0	0
barhl2	NM_205740_3	chr6;chr6;chr6;chr6_KZ115179v1_alt;chr6_KZ115179v1_alt;chr6_KZ115179v1_alt;chr6_KZ115751v1_alt;chr6_KZ115751v1_alt;chr6_KZ115751v1_alt	24817852;24820089;24821149;166835;169009;170054;237310;239548;240593	24818803;24820314;24821680;167788;169234;170585;238263;239773;241124	+;+;+;+;+;+;+;+;+	5134	0	0	0	0	0	0
barx1	NM_001024949	chr11;chr11;chr11;chr11	27543093;27544598;27545036;27545200	27543625;27544889;27545120;27545716	+;+;+;+	1427	3	0	1	0	1	1
basp1	NM_001202454_2	chr2;chr2;chr2_KZ115047v1_alt;chr2_KZ115047v1_alt	42724396;42746356;220379;242339	42724551;42747662;220534;243645	+;+;+;+	2926	0	0	0	0	0	0
batf3	NM_001045392	chr20;chr20;chr20	37812699;37813247;37813590	37813035;37813351;37813667	-;-;-	520	59	80	62	80	153	67
batf	NM_001045059	chr20;chr20;chr20;chr20;chr20	46572550;46577892;46602374;46626471;46646257	46572593;46577985;46602487;46626638;46646473	+;+;+;+;+	637	2	4	5	3	5	0
baxa	NM_131562	chr3;chr3;chr3;chr3;chr3;chr3	37776493;37778132;37781063;37781305;37781544;37785787	37777933;37778236;37781198;37781463;37781592;37785837	-;-;-;-;-;-	1941	358	327	240	726	246	554
baxb	NM_001013296	chr3;chr3;chr3;chr3;chr3;chr3	32074794;32075467;32078455;32078683;32079485;32079595	32075305;32075571;32078590;32078859;32079515;32079714	-;-;-;-;-;-	1081	873	505	582	1061	550	960
baz1b	NM_001347672_2	chr18;chr18;chr18;chr18;chr18;chr18;chr18;chr18;chr18;chr18;chr18;chr18;chr18;chr18;chr18;chr18;chr18;chr18;chr18_KZ115584v1_alt;chr18_KZ115584v1_alt;chr18_KZ115584v1_alt;chr18_KZ115584v1_alt;chr18_KZ115584v1_alt;chr18_KZ115584v1_alt;chr18_KZ115584v1_alt;chr18_KZ115584v1_alt;chr18_KZ115584v1_alt;chr18_KZ115584v1_alt;chr18_KZ115584v1_alt;chr18_KZ115584v1_alt;chr18_KZ115584v1_alt;chr18_KZ115584v1_a…	41560707;41565635;41571255;41571657;41571954;41572347;41573511;41579920;41582754;41583127;41583385;41583694;41585442;41586337;41586661;41588009;41589536;41590935;73341;78269;83889;84291;84588;84981;86145;92554;95388;95761;96019;96328;98076;98971;99295;100643;102170;103569	41561403;41565751;41571399;41571849;41572273;41572526;41575029;41580219;41582874;41583225;41583571;41583879;41585589;41586484;41586767;41588187;41589642;41593784;74037;78385;84033;84483;84907;85160;87663;92853;95508;95859;96205;96513;98223;99118;99401;100821;102276;106418	+;+;+;+;+;+;+;+;+;+;+;+;+;+;+;+;+;+;+;+;+;+;+;+;+;+;+;+;+;+;+;+;+;+;+;+	15206	0	0	0	1	0	0
baz2a	NM_001320131	chr23;chr23;chr23;chr23;chr23;chr23;chr23;chr23;chr23;chr23;chr23;chr23;chr23;chr23;chr23;chr23;chr23;chr23;chr23;chr23;chr23;chr23;chr23;chr23;chr23;chr23;chr23;chr23;chr23;chr23	6673304;6678833;6680327;6680802;6681917;6683909;6687030;6690441;6691979;6694170;6694479;6697420;6698037;6700470;6703082;6703240;6704717;6707030;6707718;6708648;6711006;6711324;6711550;6714087;6714249;6714728;6715667;6719189;6721972;6727494	6675998;6678976;6680556;6680948;6682052;6684195;6687095;6690601;6692134;6694401;6695101;6697564;6698099;6700641;6703156;6703454;6704971;6707410;6707783;6708709;6711225;6711431;6711658;6714147;6714605;6714913;6717295;6719995;6722101;6727718	-;-;-;-;-;-;-;-;-;-;-;-;-;-;-;-;-;-;-;-;-;-;-;-;-;-;-;-;-;-	10143	1065	881	865	1583	581	1154
bbc3	NM_001045472	chr15;chr15;chr15;chr15;chr15;chr15;chr15	23745219;23747063;23747221;23747413;23754432;23758955;23761412	23747045;23747208;23747398;23748399;23754628;23759213;23761580	-;-;-;-;-;-;-	3763	0	6	1	18	11	18
bbip1	NM_001166123	chr22_KZ114981v1_alt;chr22_KZ114981v1_alt;chr22_KZ114981v1_alt	201249;202033;204125	201358;202096;204646	+;+;+	696	574	182	227	313	447	270
bbox1	NM_001017717_2	chr7;chr7;chr7;chr7;chr7;chr7;chr7_KZ115235v1_alt;chr7_KZ115235v1_alt;chr7_KZ115235v1_alt;chr7_KZ115235v1_alt;chr7_KZ115235v1_alt;chr7_KZ115235v1_alt	34296789;34299066;34299764;34305903;34310147;34311182;260501;262778;263440;269623;273867;274882	34296932;34299444;34299878;34306101;34310252;34312434;260644;263156;263554;269821;273972;276134	+;+;+;+;+;+;+;+;+;+;+;+	4392	2	2	1	1	0	0
bbs10	NM_001089463_2	chr18;chr18;chr18;chr18;chr18_KZ115540v1_alt;chr18_KZ115540v1_alt;chr18_KZ115540v1_alt;chr18_KZ115540v1_alt	7375922;7379480;7381767;7381934;19886;23444;25731;25898	7377718;7379673;7381837;7382003;21682;23637;25801;25967	-;-;-;-;-;-;-;-	4264	0	0	0	0	0	0
bbs1	NM_001098251_2	chr21;chr21;chr21;chr21;chr21;chr21;chr21;chr21;chr21;chr21;chr21;chr21;chr21;chr21;chr21;chr21;chr21;chr21_KZ115630v1_alt;chr21_KZ115630v1_alt;chr21_KZ115630v1_alt;chr21_KZ115630v1_alt;chr21_KZ115630v1_alt;chr21_KZ115630v1_alt;chr21_KZ115630v1_alt;chr21_KZ115630v1_alt;chr21_KZ115630v1_alt;chr21_KZ115630v1_alt;chr21_KZ115630v1_alt;chr21_KZ115630v1_alt;chr21_KZ115630v1_alt;chr21_KZ115630v1_alt;chr…	27464536;27465211;27465389;27467341;27467720;27467850;27469335;27469492;27469721;27471769;27471980;27473728;27473886;27476429;27476641;27476878;27480409;116557;117232;117410;119366;119745;119873;121340;121497;121712;129843;130054;131808;131966;134504;134716;134953;137815	27464626;27465287;27465423;27467613;27467766;27467888;27469407;27469623;27469827;27471889;27472138;27473797;27474044;27476562;27476775;27476964;27481382;116647;117308;117444;119638;119791;119911;121412;121628;121818;129963;130212;131877;132124;134637;134850;135039;138789	+;+;+;+;+;+;+;+;+;+;+;+;+;+;+;+;+;+;+;+;+;+;+;+;+;+;+;+;+;+;+;+;+;+	5427	18	16	25	66	30	58
bbs2	NM_152887_2	chr18;chr18;chr18;chr18;chr18;chr18;chr18;chr18;chr18;chr18;chr18;chr18;chr18;chr18;chr18;chr18;chr18;chr18;chr18_KZ115555v1_alt;chr18_KZ115555v1_alt;chr18_KZ115555v1_alt;chr18_KZ115555v1_alt;chr18_KZ115555v1_alt;chr18_KZ115555v1_alt;chr18_KZ115555v1_alt;chr18_KZ115555v1_alt;chr18_KZ115555v1_alt;chr18_KZ115555v1_alt;chr18_KZ115555v1_alt;chr18_KZ115555v1_alt;chr18_KZ115555v1_alt;chr18_KZ115555v1_a…	17516586;17518376;17518600;17518793;17519014;17521776;17522094;17524465;17524679;17524897;17525115;17525956;17526525;17526688;17526833;17529034;17529610;17531418;405353;407143;407367;407560;407781;410543;410861;413232;413446;413664;413882;414723;415292;415455;415600;417801;418377;420185	17517002;17518524;17518712;17518930;17519133;17521905;17522265;17524603;17524818;17525032;17525201;17526060;17526602;17526750;17526958;17529261;17529762;17531483;405769;407291;407479;407697;407900;410672;411032;413370;413585;413799;413968;414827;415369;415517;415725;418028;418529;420250	-;-;-;-;-;-;-;-;-;-;-;-;-;-;-;-;-;-;-;-;-;-;-;-;-;-;-;-;-;-;-;-;-;-;-;-	5120	0	0	0	0	0	0
bbs4	NM_001077466_2	chr25;chr25;chr25;chr25;chr25;chr25;chr25;chr25;chr25;chr25;chr25;chr25;chr25;chr25;chr25;chr25;chr25_KZ115723v1_alt;chr25_KZ115723v1_alt;chr25_KZ115723v1_alt;chr25_KZ115723v1_alt;chr25_KZ115723v1_alt;chr25_KZ115723v1_alt;chr25_KZ115723v1_alt;chr25_KZ115723v1_alt;chr25_KZ115723v1_alt;chr25_KZ115723v1_alt;chr25_KZ115723v1_alt;chr25_KZ115723v1_alt;chr25_KZ115723v1_alt;chr25_KZ115723v1_alt;chr25_KZ1…	2668876;2670537;2672634;2672822;2682976;2683920;2685475;2685681;2696450;2696676;2696925;2697162;2699698;2699844;2700089;2702042;69899;71560;73657;73845;83999;84943;86498;86704;97473;97699;97948;98185;100721;100867;101112;103065	2668929;2670588;2672713;2672885;2683087;2683992;2685528;2685808;2696504;2696744;2697077;2697333;2699767;2699988;2700296;2702935;69952;71611;73736;73908;84110;85015;86551;86831;97527;97767;98100;98356;100790;101011;101319;103958	+;+;+;+;+;+;+;+;+;+;+;+;+;+;+;+;+;+;+;+;+;+;+;+;+;+;+;+;+;+;+;+	4766	0	0	0	0	0	0
bbs5	NM_200299	chr9;chr9;chr9;chr9;chr9;chr9;chr9;chr9;chr9;chr9;chr9;chr9	48284606;48286348;48286642;48287399;48289572;48289728;48289934;48292245;48292656;48293449;48295156;48296262	48285024;48286371;48286725;48287533;48289634;48289823;48290069;48292372;48292705;48293514;48295238;48296430	-;-;-;-;-;-;-;-;-;-;-;-	1453	6	1	9	34	8	18
bbs7	NM_001077145	chr14;chr14;chr14;chr14;chr14;chr14;chr14;chr14;chr14;chr14;chr14;chr14;chr14;chr14;chr14;chr14;chr14;chr14;chr14	46376971;46377343;46377553;46379657;46381950;46382195;46382431;46382594;46385549;46385848;46386753;46386948;46387945;46388154;46389718;46389996;46392143;46394195;46394907	46377153;46377466;46377656;46379766;46382114;46382334;46382496;46382668;46385741;46385950;46386837;46387078;46388061;46388226;46389904;46390171;46392205;46394260;46395394	-;-;-;-;-;-;-;-;-;-;-;-;-;-;-;-;-;-;-	2649	20	8	12	27	10	36
bcam	NM_001076627	chr16;chr16;chr16;chr16;chr16;chr16;chr16;chr16;chr16;chr16;chr16;chr16;chr16	24033136;24036267;24036496;24043409;24044632;24047091;24047321;24047543;24049797;24050073;24056305;24058696;24135367	24033418;24036402;24036620;24043550;24044744;24047235;24047442;24047725;24049893;24050149;24056512;24058820;24135516	-;-;-;-;-;-;-;-;-;-;-;-;-	1906	2	0	1	4	0	1
bcan	NM_001083813	chr16;chr16;chr16;chr16;chr16;chr16;chr16;chr16;chr16;chr16;chr16;chr16;chr16;chr16	29310173;29313761;29314023;29314788;29315595;29317503;29320623;29322808;29324725;29325192;29328462;29330426;29334341;29334507	29311728;29313946;29314167;29314870;29315753;29317610;29321522;29323938;29325018;29325319;29328636;29330806;29334429;29334662	-;-;-;-;-;-;-;-;-;-;-;-;-;-	5491	1	0	1	2	3	1
bcap29	NM_001024220	chr4;chr4;chr4;chr4;chr4;chr4;chr4;chr4	2655440;2657937;2658120;2660351;2661155;2662667;2663255;2665613	2655478;2658038;2658220;2660498;2661290;2662775;2663355;2666291	+;+;+;+;+;+;+;+	1415	650	759	706	1274	539	817
bcap31	NM_200092	chr8;chr8;chr8;chr8;chr8;chr8;chr8;chr8	8973425;8974538;8975848;8977816;8993135;9011739;9015818;9028873	8973512;8974646;8975948;8977960;8993270;9011868;9015918;9029176	+;+;+;+;+;+;+;+	1114	784	727	898	1380	460	1219
[truncated: 14,290 more rows]
