# Supplementary material for: Rora Regulates Neutrophil Migration and Activation in Zebrafish
Source: Front Immunol. 2022 Mar 4;13:756034. doi: 10.3389/fimmu.2022.756034 (PMC8931656; doi:10.3389/fimmu.2022.756034)
Supplement: Supplementary file 3 [file DataSheet_3.xlsx]

## Sheet: Sheet 1
Gene_id	ENTREZID	SYMBOL	GENENAME	Chr	Start	End	Strand	Length	isTF	logFC.roraDNvsctrl	logCPM.roraDNvsctrl	PValue.roraDNvsctrl	FDR.roraDNvsctrl	ctrl_mcherry_1.logCPM	ctrl_mcherry_2.logCPM	ctrl_mcherry_3.logCPM	roraDN_2.logCPM	roraDN_3.logCPM	ctrl_mcherry_1.logRPKM	ctrl_mcherry_2.logRPKM	ctrl_mcherry_3.logRPKM	roraDN_2.logRPKM	roraDN_3.logRPKM	ctrl_mcherry_1	ctrl_mcherry_2	ctrl_mcherry_3	roraDN_2	roraDN_3	ZFIN	promoter_MA1	exon_MA1	intron_MA1	utr5_MA1	utr3_MA1	promoter_MA2	exon_MA2	intron_MA2	utr5_MA2	utr3_MA2	promoter_MA1_lt1e_5	promoter_MA2_lt1e_5
NM_001110167.1	564951	roraa	RAR-related orphan receptor A, paralog a	chr25;chr25;chr25;chr25;chr25;chr25;chr25;chr25;chr25;chr25	33849712;33939728;33943814;33947430;33948635;33949094;33953593;33957561;33961686;33962747	33849815;33939813;33943955;33947825;33948756;33949226;33953700;33957671;33961798;33963212	+;+;+;+;+;+;+;+;+;+	1781	roraa	11.2181	6.06677	6.51786e-87	7.39647e-83	-2.75886	-3.37434	-2.06798	7.62587	7.09997	-3.59155	-4.20703	-2.90067	6.79318	6.26729	1	0	3	3495	3240	ZDB-GENE-060306-2	chr25__33500978__33500988		chr25__33503214__33503224, chr25__33508459__33508469, chr25__33513616__33513626, chr25__33518271__33518281, chr25__33536138__33536148, chr25__33547009__33547019, chr25__33549014__33549024, chr25__33550749__33550759, chr25__33550987__33550997, chr25__33555905__33555915, chr25__33559530__33559540, chr25__33559536__33559546, chr25__33560661__33560671, chr25__33561129__33561139, chr25__33563562__3356…			chr25__33500230__33500244, chr25__33501106__33501120		chr25__33503213__33503227, chr25__33505697__33505711, chr25__33513442__33513456, chr25__33518268__33518282, chr25__33524039__33524053, chr25__33528350__33528364, chr25__33532151__33532165, chr25__33532963__33532977, chr25__33540759__33540773, chr25__33544096__33544110, chr25__33547087__33547101, chr25__33547127__33547141, chr25__33547136__33547150, chr25__33557031__33557045, chr25__33567277__3356…
NM_001080033.2	567263	hmgn7	high mobility group nucleosomal binding domain 7	chr5;chr5;chr5;chr5;chr5;chr5;chr5_KZ115111v1_alt;chr5_KZ115111v1_alt;chr5_KZ115111v1_alt;chr5_KZ115111v1_alt;chr5_KZ115111v1_alt;chr5_KZ115111v1_alt	22969565;22970620;22970963;22971256;22971446;22971888;197367;198428;198771;199064;199257;199691	22969763;22970646;22970992;22971303;22971553;22972775;197565;198454;198800;199111;199364;200578	+;+;+;+;+;+;+;+;+;+;+;+	2600		8.97422	4.58783	5.70432e-54	3.23663e-50	-1.72897	-2.4084	-2.798	5.91978	5.88455	-3.10748	-3.78691	-4.17652	4.54127	4.50604	4	2	1	1070	1394	ZDB-GENE-061215-23			chr5__22970571__22970581, chr5_KZ115111v1_alt__198379__198389
NM_131471.1	30757	mhc1uba	major histocompatibility complex class I UBA	chr19;chr19;chr19;chr19;chr19;chr19;chr19;chr19	7072854;7073960;7097318;7098904;7099419;7099643;7099901;7100327	7072981;7074220;7097593;7099197;7099517;7099666;7099951;7101100	+;+;+;+;+;+;+;+	1907		7.30069	9.15399	2.69862e-38	1.0208e-34	2.75842	3.60166	3.03456	9.53595	11.0216	1.82712	2.67035	2.10325	8.60465	10.0903	130	262	171	13140	49131	ZDB-GENE-990415-145			chr19__7081984__7081994, chr19__7082513__7082523, chr19__7089042__7089052				chr19__7101006__7101020	chr19__7074652__7074666, chr19__7076399__7076413, chr19__7082512__7082526, chr19__7085791__7085805, chr19__7089041__7089055		chr19__7101006__7101020
XM_021471597.1	568768	si:ch211-26b3.4	si:ch211-26b3.4	chr5_KZ115111v1_alt;chr5_KZ115111v1_alt;chr5_KZ115111v1_alt;chr5_KZ115111v1_alt;chr5_KZ115111v1_alt;chr5_KZ115111v1_alt;chr5_KZ115111v1_alt;chr5_KZ115111v1_alt;chr5_KZ115111v1_alt;chr5_KZ115111v1_alt;chr5_KZ115111v1_alt;chr5_KZ115111v1_alt;chr5_KZ115111v1_alt;chr5_KZ115111v1_alt;chr5_KZ115111v1_alt;chr5_KZ115111v1_alt;chr5_KZ115111v1_alt;chr5_KZ115111v1_alt;chr5_KZ115111v1_alt;chr5_KZ115111v1_alt…	103036;107783;109143;110123;110277;110566;112625;112932;113488;119064;119420;123439;125614;125873;130786;132989;141354;143205;147267;147411;147810;156459;179959	105378;108478;109225;110193;110348;110639;112797;112980;113536;119098;119658;123519;125774;126003;130932;133057;141413;143324;147308;147498;148012;156622;180254	-;-;-;-;-;-;-;-;-;-;-;-;-;-;-;-;-;-;-;-;-;-;-	5446		6.12238	3.6471	7.15032e-26	2.02854e-22	-1.13418	-0.526999	-1.22462	4.98261	4.8807	-3.57938	-2.9722	-3.66982	2.53742	2.43551	7	13	7	558	694	ZDB-GENE-081104-60
XM_021466374.1	110437901	LOC110437901	uncharacterized LOC110437901	chr2;chr2;chr2;chr2;chr2;chr2	48636748;48646273;48652885;48653298;48654369;48655690	48636874;48646575;48653142;48653417;48654409;48655728	+;+;+;+;+;+	888		-6.92183	4.48469	8.21924e-25	1.86544e-21	4.79451	5.08635	5.6262	-0.86687	-1.91226	4.96588	5.25772	5.79757	-0.695501	-1.74089	539	737	1041	8	4		chr2__48636467__48636477	chr2__48646356__48646366	chr2__48637199__48637209, chr2__48645600__48645610, chr2__48649619__48649629, chr2__48651567__48651577, chr2__48652700__48652710				chr2__48646355__48646369	chr2__48637479__48637493, chr2__48637892__48637906, chr2__48639619__48639633, chr2__48641736__48641750, chr2__48644396__48644410
XM_001344785.7	100005907	LOC100005907	GTPase IMAP family member 7-like	chr3;chr3;chr3	1879666;1881610;1888126	1881496;1881645;1888213	-;-;-	1955		-8.92467	4.49341	4.62125e-24	8.74032e-21	4.72344	5.85261	4.8116	-3.37434	-2.16252	3.75627	4.88544	3.84443	-4.34151	-3.12969	513	1255	591	0	3		chr3__1888645__1888655, chr3__1888736__1888746	chr3__1880349__1880359	chr3__1883091__1883101			chr3__1888642__1888656		chr3__1883090__1883104, chr3__1883658__1883672
XM_002663399.5	402831	cyp27a7	cytochrome P450, family 27, subfamily A, polypeptide 7	chr9;chr9;chr9;chr9;chr9;chr9;chr9;chr9;chr9	38408974;38410275;38410665;38412853;38413152;38416018;38417780;38417947;38418234	38409254;38410465;38410864;38413050;38413315;38416184;38417861;38418147;38419141	+;+;+;+;+;+;+;+;+	2392		-4.73707	4.75657	3.08145e-23	4.99546e-20	5.56847	5.55546	5.21624	1.09085	0.449712	4.31025	4.29724	3.95802	-0.167366	-0.808506	923	1021	783	36	30	ZDB-GENE-081104-519	chr9__38408353__38408363		chr9__38411358__38411368, chr9__38411876__38411886			chr9__38408352__38408366		chr9__38411355__38411369
XM_021474818.1	103910188	LOC103910188	GTPase IMAP family member 8-like	chr3;chr3;chr3;chr3;chr3;chr3	3289423;3295249;3296011;3297230;3303054;3304422	3290834;3295899;3296052;3297913;3303113;3304463	-;-;-;-;-;-	2891		-6.68585	3.96575	6.78995e-23	9.63154e-20	4.43261	5.05278	4.5006	-1.40022	-1.69905	2.90104	3.52121	2.96903	-2.93179	-3.23062	419	720	476	5	5				chr3__3292289__3292299, chr3__3294229__3294239, chr3__3300269__3300279, chr3__3302207__3302217					chr3__3294226__3294240, chr3__3296862__3296876
XM_021474836.1	100007727	LOC100007727	interferon-induced very large GTPase 1-like	chr3;chr3;chr3;chr3;chr3;chr3;chr3;chr3;chr3	3718440;3723481;3725248;3730153;3730838;3731563;3731856;3733121;3733969	3723326;3723780;3726047;3730773;3731404;3731622;3732037;3733209;3734043	-;-;-;-;-;-;-;-;-	7581		-3.12566	6.12854	2.90694e-22	3.66532e-19	6.64821	6.89607	6.72053	3.48859	3.77827	3.72582	3.97369	3.79815	0.566197	0.855887	1953	2589	2225	197	322		chr3__3734872__3734882, chr3__3735519__3735529	chr3__3720220__3720230, chr3__3721102__3721112				chr3__3734871__3734885	chr3__3719741__3719755, chr3__3720774__3720788	chr3__3728746__3728760
NM_001017892.1	550591	zgc:113208	zgc:113208	chr5;chr5;chr5;chr5;chr5;chr5;chr5_KZ115110v1_alt;chr5_KZ115110v1_alt;chr5_KZ115110v1_alt;chr5_KZ115110v1_alt;chr5_KZ115110v1_alt;chr5_KZ115110v1_alt	22605847;22609826;22610573;22614763;22614951;22619479;125964;129066;129811;136847;137035;141579	22606601;22609956;22610643;22614861;22615133;22619879;126706;129196;129881;136945;137217;141817	-;-;-;-;-;-;-;-;-;-;-;-	3106		11.6359	2.95609	1.57229e-21	1.78423e-18	-3.37434	-3.37434	-3.37434	4.72046	3.6085	-5.0094	-5.0094	-5.0094	3.0854	1.97345	0	0	0	465	286	ZDB-GENE-050417-450			chr5__22607327__22607337, chr5__22610976__22610986, chr5__22612012__22612022, chr5__22615988__22615998, chr5__22617097__22617107, chr5_KZ115110v1_alt__130211__130221, chr5_KZ115110v1_alt__132305__132315, chr5_KZ115110v1_alt__139166__139176			chr5_KZ115110v1_alt__143111__143125		chr5__22607324__22607338, chr5__22610973__22610987, chr5__22611083__22611097, chr5__22611092__22611106, chr5__22614574__22614588, chr5__22617094__22617108, chr5__22618258__22618272, chr5_KZ115110v1_alt__130208__130222, chr5_KZ115110v1_alt__130318__130332, chr5_KZ115110v1_alt__130327__130341, chr5_KZ115110v1_alt__136658__136672, chr5_KZ115110v1_alt__139163__139177, chr5_KZ115110v1_alt__140330__140…
XM_001342709.8	100003113	tmem200ca	transmembrane protein 200C, genome duplicate a	chr24;chr24	41902442;41916051	41902613;41917980	+;+	2102		-8.52972	4.09802	1.03247e-20	1.06513e-17	4.81306	4.03286	5.35123	-3.37434	-2.16252	3.7413	2.96109	4.27947	-4.4461	-3.23428	546	354	860	0	3	ZDB-GENE-110216-2
XM_005156512.4	101885898	prr18	proline rich 18	chr13	4405270	4407074	+	1805		-3.90891	5.09716	2.20599e-20	2.08613e-17	5.94041	5.51687	5.82126	1.60113	2.12759	5.08841	4.66487	4.96926	0.749128	1.27559	1195	994	1192	52	101	ZDB-GENE-081107-6	chr13__4404296__4404306	chr13__4406676__4406686			chr13__4406676__4406686	chr13__4404189__4404203, chr13__4404295__4404309
NM_212604.3	322055	cth	cystathionase (cystathionine gamma-lyase)	chr6;chr6;chr6;chr6;chr6;chr6;chr6;chr6;chr6;chr6;chr6;chr6	37409558;37412749;37417120;37417252;37418441;37419415;37419570;37419877;37420136;37420333;37420986;37422615	37410132;37412887;37417172;37417373;37418593;37419492;37419627;37420011;37420245;37420428;37421067;37422947	-;-;-;-;-;-;-;-;-;-;-;-	1934		3.58968	6.00697	5.64317e-20	4.92605e-17	3.20623	4.0288	3.36142	7.445	6.80092	2.25465	3.07721	2.40983	6.49342	5.84933	178	353	215	3083	2633	ZDB-GENE-030131-774	chr6__37423897__37423907, chr6__37424065__37424075		chr6__37415587__37415597			chr6__37423352__37423366, chr6__37423894__37423908, chr6__37424084__37424098		chr6__37410851__37410865, chr6__37415586__37415600, chr6__37417969__37417983			chr6__37424065__37424075	chr6__37423894__37423908
XM_021472091.1	101883670	LOC101883670	immune-associated nucleotide-binding protein 9-like	chr3;chr3;chr3	2903303;2906581;2919072	2903482;2906818;2920420	+;+;+	1767		-11.1685	3.07346	3.91804e-19	3.17585e-16	3.60336	4.14581	3.58852	-3.37434	-3.37434	2.78205	3.32451	2.76721	-4.19564	-4.19564	235	383	252	0	0				chr3__2908006__2908016, chr3__2909076__2909086, chr3__2918330__2918340					chr3__2907931__2907945, chr3__2909075__2909089
NM_001135988.1	100191015	zgc:194221	zgc:194221	chr22;chr22	2680798;2681594	2681184;2682515	+;+	1309		11.118	2.44532	4.14105e-18	3.13284e-15	-3.37434	-3.37434	-3.37434	4.12885	3.24633	-3.76281	-3.76281	-3.76281	3.74038	2.85787	0	0	0	308	222	ZDB-GENE-081022-77								chr22__2681521__2681535
NM_201076.1	394051	sh2d3cb	SH2 domain containing 3Cb	chr5;chr5;chr5;chr5;chr5;chr5;chr5;chr5;chr5;chr5;chr5;chr5_KZ115158v1_alt;chr5_KZ115158v1_alt;chr5_KZ115158v1_alt;chr5_KZ115158v1_alt;chr5_KZ115158v1_alt;chr5_KZ115158v1_alt;chr5_KZ115158v1_alt;chr5_KZ115158v1_alt;chr5_KZ115158v1_alt;chr5_KZ115158v1_alt;chr5_KZ115158v1_alt	65124168;65132914;65133312;65136012;65137703;65139459;65139986;65141293;65144612;65150803;65157982;41807;45426;45824;48525;49445;51901;52428;53683;56835;64221;71259	65124749;65133111;65133423;65136183;65137818;65139913;65140062;65141726;65144740;65150842;65158203;42386;45623;45935;48696;49560;52355;52504;54116;56963;64260;71488	-;-;-;-;-;-;-;-;-;-;-;-;-;-;-;-;-;-;-;-;-;-	5080		10.1235	3.32447	5.96788e-18	4.23272e-15	-2.75886	-3.37434	-3.37434	3.3516	5.30335	-5.10369	-5.71917	-5.71917	1.00677	2.95852	1	0	0	179	931	ZDB-GENE-040426-1052	chr5__65154457__65154467, chr5__65155117__65155127, chr5__65159951__65159961, chr5_KZ115158v1_alt__73226__73236	chr5__65139707__65139717, chr5_KZ115158v1_alt__52149__52159	chr5__65124768__65124778, chr5__65145923__65145933, chr5__65154457__65154467, chr5__65155117__65155127, chr5_KZ115158v1_alt__58143__58153, chr5_KZ115158v1_alt__65189__65199, chr5_KZ115158v1_alt__67866__67876, chr5_KZ115158v1_alt__68518__68528			chr5__65155114__65155128		chr5__65126559__65126573, chr5__65127856__65127870, chr5__65131807__65131821, chr5__65135733__65135747, chr5__65135770__65135784, chr5__65145922__65145936, chr5__65155114__65155128, chr5__65156460__65156474, chr5_KZ115158v1_alt__44319__44333, chr5_KZ115158v1_alt__48243__48257, chr5_KZ115158v1_alt__48280__48294, chr5_KZ115158v1_alt__58142__58156, chr5_KZ115158v1_alt__68515__68529				chr5__65155114__65155128
XM_003201713.5	100538052	LOC100538052	protein phosphatase Slingshot homolog 3-like	chrUn_KN150097v1;chrUn_KN150097v1;chrUn_KN150097v1;chrUn_KN150097v1;chrUn_KN150097v1	472;2532;2775;2978;7497	856;2694;2867;3073;8323	+;+;+;+;+	1564		5.10165	3.86817	9.04136e-18	6.03537e-15	0.166852	0.690039	-0.811042	4.99033	5.24499	-0.478388	0.0447981	-1.45628	4.34509	4.59975	20	33	10	561	894			chrUn_KN150097v1__7831__7841	chrUn_KN150097v1__5641__5651		chrUn_KN150097v1__7831__7841		chrUn_KN150097v1__7828__7842	chrUn_KN150097v1__1304__1318, chrUn_KN150097v1__4489__4503, chrUn_KN150097v1__4498__4512		chrUn_KN150097v1__7828__7842
XM_688207.7	564883	cacng3b	calcium channel, voltage-dependent, gamma subunit 3b	chr3;chr3;chr3;chr3	35298168;35348222;35370685;35373199	35299422;35348305;35370825;35375836	+;+;+;+	4118		-6.598	5.46312	1.0107e-17	6.37191e-15	5.64295	6.06363	6.67312	-1.63315	0.40431	3.601	4.02168	4.63118	-3.67509	-1.63763	972	1453	2153	4	29	ZDB-GENE-090828-1	chr3__35298104__35298114		chr3__35304263__35304273, chr3__35313513__35313523, chr3__35326396__35326406, chr3__35327585__35327595, chr3__35334378__35334388, chr3__35335566__35335576, chr3__35336935__35336945, chr3__35339663__35339673, chr3__35349806__35349816, chr3__35351461__35351471, chr3__35359047__35359057			chr3__35296382__35296396, chr3__35298101__35298115		chr3__35300192__35300206, chr3__35300949__35300963, chr3__35309950__35309964, chr3__35315720__35315734, chr3__35316549__35316563, chr3__35327676__35327690, chr3__35327685__35327699, chr3__35327694__35327708, chr3__35329648__35329662, chr3__35330672__35330686, chr3__35335565__35335579, chr3__35339662__35339676, chr3__35342606__35342620, chr3__35349911__35349925, chr3__35349920__35349934, chr3__353…				chr3__35298101__35298115
XR_002458077.1	110439307	LOC110439307	uncharacterized LOC110439307	chr3;chr3;chr3	60304572;60305617;60306143	60304688;60305739;60306244	-;-;-	342		10.8134	2.14781	5.39902e-17	3.22463e-14	-3.37434	-3.37434	-3.37434	3.31111	3.57816	-1.82641	-1.82641	-1.82641	4.85905	5.12609	0	0	0	174	280							chr3__60307555__60307569		chr3__60305184__60305198, chr3__60305193__60305207
NM_001289858.1	100007877	ap1g2	adaptor related protein complex 1 subunit gamma 2	chr2;chr2;chr2;chr2;chr2;chr2;chr2;chr2;chr2;chr2;chr2;chr2;chr2;chr2;chr2;chr2;chr2;chr2;chr2;chr2;chr2;chr2;chr2_KZ115043v1_alt;chr2_KZ115043v1_alt;chr2_KZ115043v1_alt;chr2_KZ115043v1_alt;chr2_KZ115043v1_alt;chr2_KZ115043v1_alt;chr2_KZ115043v1_alt;chr2_KZ115043v1_alt;chr2_KZ115043v1_alt;chr2_KZ115043v1_alt;chr2_KZ115043v1_alt;chr2_KZ115043v1_alt;chr2_KZ115043v1_alt;chr2_KZ115043v1_alt;chr2_KZ11…	38289579;38291759;38292540;38293260;38293466;38295230;38295417;38298973;38299181;38299620;38301927;38302171;38303470;38303629;38303813;38303991;38304171;38306453;38306674;38309030;38309317;38312258;333253;335422;336202;336922;337130;338899;339086;342662;342870;343303;345605;345849;347143;347302;347553;347733;347918;350192;350413;352771;353052;356214	38290242;38291857;38292691;38293392;38293610;38295334;38295544;38299062;38299303;38299674;38302067;38302284;38303525;38303727;38303893;38304086;38304247;38306549;38306815;38309154;38309525;38312502;333916;335520;336353;337054;337274;339003;339213;342751;342992;343357;345745;345962;347198;347400;347633;347833;347989;350288;350554;352895;353260;356458	-;-;-;-;-;-;-;-;-;-;-;-;-;-;-;-;-;-;-;-;-;-;-;-;-;-;-;-;-;-;-;-;-;-;-;-;-;-;-;-;-;-;-;-	6352		-3.57354	5.5012	8.18009e-15	4.64138e-12	6.67816	5.79525	5.81641	2.70842	2.49549	4.01095	3.12804	3.1492	0.0412086	-0.171722	1994	1206	1188	114	131	ZDB-GENE-030616-587		chr2__38293461__38293471, chr2__38303858__38303868, chr2__38306669__38306679, chr2__38309477__38309487, chr2_KZ115043v1_alt__337125__337135, chr2_KZ115043v1_alt__347598__347608, chr2_KZ115043v1_alt__350408__350418, chr2_KZ115043v1_alt__353212__353222	chr2__38293850__38293860, chr2__38294674__38294684, chr2__38296532__38296542, chr2__38296839__38296849, chr2__38300160__38300170, chr2__38301388__38301398, chr2__38311423__38311433, chr2_KZ115043v1_alt__337513__337523, chr2_KZ115043v1_alt__338343__338353, chr2_KZ115043v1_alt__340199__340209, chr2_KZ115043v1_alt__345069__345079, chr2_KZ115043v1_alt__354549__354559					chr2__38291249__38291263, chr2__38291258__38291272, chr2__38294673__38294687, chr2__38296836__38296850, chr2__38309258__38309272, chr2_KZ115043v1_alt__334912__334926, chr2_KZ115043v1_alt__334921__334935, chr2_KZ115043v1_alt__338342__338356, chr2_KZ115043v1_alt__343700__343714, chr2_KZ115043v1_alt__352999__353013, chr2_KZ115043v1_alt__354438__354452, chr2_KZ115043v1_alt__354546__354560
XM_005171390.4	566771	itgb1b.1	integrin, beta 1b.1	chr2;chr2;chr2;chr2;chr2;chr2;chr2;chr2;chr2;chr2;chr2;chr2;chr2;chr2;chr2;chr2	43618289;43619772;43620052;43620452;43623009;43623330;43627181;43627820;43630149;43631874;43632460;43632775;43634979;43635286;43635664;43636277	43619660;43619938;43620272;43620671;43623247;43623532;43627321;43627909;43630244;43632029;43632695;43632945;43635183;43635371;43635730;43636519	-;-;-;-;-;-;-;-;-;-;-;-;-;-;-;-	3913		8.90766	2.128	1.02633e-14	5.54609e-12	-2.75886	-3.37434	-3.37434	3.02107	3.74224	-4.72713	-5.34262	-5.34262	1.0528	1.77396	1	0	0	142	314	ZDB-GENE-060803-3
NM_201499.1	100006589	idh1	isocitrate dehydrogenase (NADP(+)) 1	chr9;chr9;chr9;chr9;chr9;chr9;chr9;chr9;chr9;chr9_KZ114908v1_alt;chr9_KZ114908v1_alt;chr9_KZ114908v1_alt;chr9_KZ114908v1_alt;chr9_KZ114908v1_alt;chr9_KZ114908v1_alt;chr9_KZ114908v1_alt;chr9_KZ114908v1_alt;chr9_KZ114908v1_alt;chr9_KZ115293v1_alt;chr9_KZ115293v1_alt;chr9_KZ115293v1_alt;chr9_KZ115293v1_alt;chr9_KZ115293v1_alt;chr9_KZ115293v1_alt;chr9_KZ115293v1_alt;chr9_KZ115293v1_alt;chr9_KZ115293v…	28104619;28113487;28115829;28122993;28123467;28124640;28125708;28126286;28127330;154191;163059;165401;172565;173039;174212;175280;175858;180904;205938;213172;215515;222679;223153;224326;225394;225972;227016	28104747;28113616;28116120;28123098;28123644;28124791;28125848;28126448;28128034;154319;163188;165692;172670;173216;174363;175420;176020;181608;206066;213301;215806;222784;223330;224477;225534;226134;227167	+;+;+;+;+;+;+;+;+;+;+;+;+;+;+;+;+;+;+;+;+;+;+;+;+;+;+	5435		4.00855	3.58907	2.2018e-14	1.13573e-11	0.409083	0.690039	1.27308	4.82191	4.73015	-2.0332	-1.75224	-1.1692	2.37963	2.28787	24	33	49	499	625	ZDB-GENE-031006-1	chr9__28104377__28104387, chr9_KZ114908v1_alt__153949__153959		chr9__28109381__28109391, chr9__28113165__28113175, chr9__28115436__28115446, chr9__28115770__28115780, chr9__28116758__28116768, chr9__28120699__28120709, chr9__28122880__28122890, chr9__28124245__28124255, chr9__28125155__28125165, chr9__28126967__28126977, chr9_KZ114908v1_alt__158953__158963, chr9_KZ114908v1_alt__162737__162747, chr9_KZ114908v1_alt__165008__165018, chr9_KZ114908v1_alt__165342_…					chr9__28107346__28107360, chr9__28107937__28107951, chr9__28109380__28109394, chr9__28114509__28114523, chr9__28115435__28115449, chr9__28115758__28115772, chr9__28116530__28116544, chr9__28126966__28126980, chr9_KZ114908v1_alt__156918__156932, chr9_KZ114908v1_alt__157509__157523, chr9_KZ114908v1_alt__158952__158966, chr9_KZ114908v1_alt__164081__164095, chr9_KZ114908v1_alt__165007__165021, chr9_K…
XM_021466807.1	110437968	LOC110437968	DDB1- and CUL4-associated factor 4-like	chr16;chr16;chr16;chr16;chr16;chr16;chr16;chr16;chr16	3185842;3186062;3186487;3186721;3187133;3187294;3188110;3189100;3189388	3185990;3186164;3186630;3186770;3187212;3187386;3188207;3189285;3189502	+;+;+;+;+;+;+;+;+	1018		5.95814	2.35596	1.48314e-13	7.31766e-11	-1.99793	-1.42573	-2.06798	3.44435	3.79156	-2.02367	-1.45147	-2.09372	3.41861	3.76582	3	6	3	191	325
NM_213003.1	406276	s100a10b	S100 calcium binding protein A10b	chr16;chr16;chr16	23397785;23398379;23398845	23397856;23398528;23399285	+;+;+	663		-2.13701	9.44333	1.38777e-12	6.56186e-10	10.2515	9.90905	9.718	8.04444	7.60218	10.8444	10.502	10.3109	8.63736	8.1951	23756	20914	17783	4672	4590	ZDB-GENE-040426-1937	chr16__23397431__23397441
XM_017354856.1	799802	si:ch211-214b16.2	si:ch211-214b16.2	chr3;chr3;chr3;chr3;chr3	60314177;60314903;60315596;60315977;60319965	60314826;60314949;60315706;60316118;60320161	-;-;-;-;-	1147		7.03689	1.91967	3.32215e-12	1.50799e-09	-3.37434	-2.4084	-2.3873	3.04101	3.35174	-3.57221	-2.60626	-2.58517	2.84315	3.15388	0	2	2	144	239	ZDB-GENE-141212-1
XM_021472486.1	110438928	LOC110438928	GTPase IMAP family member 8-like	chr3;chr3	1714318;1715884	1715245;1717274	+;+	2319		-6.49883	2.99091	4.02077e-12	1.75491e-09	3.3511	3.96228	3.75463	-3.37434	-1.51334	2.1376	2.74878	2.54112	-4.58784	-2.72684	197	337	283	0	6
XM_021473348.1	100001035	tmem170b	transmembrane protein 170B	chr19_KZ115587v1_alt;chr19_KZ115587v1_alt;chr19_KZ115587v1_alt	94156;98221;117783	95864;98391;118081	-;-;-	2179		-7.77623	2.91231	4.5478e-12	1.91142e-09	2.9526	3.33873	4.28275	-2.25561	-3.37434	1.82893	2.21506	3.15908	-3.37928	-4.49801	149	218	409	2	0	ZDB-GENE-070705-331	chr19__3574987__3574997		chr19__3544680__3544690, chr19__3548301__3548311, chr19__3550273__3550283, chr19__3551895__3551905, chr19__3556482__3556492, chr19__3557654__3557664, chr19__3561759__3561769, chr19__3562348__3562358, chr19__3573650__3573660, chr19_KZ115587v1_alt__103761__103771, chr19_KZ115587v1_alt__105733__105743, chr19_KZ115587v1_alt__108488__108498, chr19_KZ115587v1_alt__117659__117669			chr19__3574978__3574992, chr19_KZ115587v1_alt__119583__119597		chr19__3545825__3545839, chr19__3546369__3546383, chr19__3547628__3547642, chr19__3553999__3554013, chr19__3564603__3564617, chr19_KZ115587v1_alt__101310__101324, chr19_KZ115587v1_alt__101854__101868
NM_173223.2	282667	sdc2	syndecan 2	chr19;chr19;chr19;chr19;chr19	47191403;47196575;47197927;47199014;47275975	47191653;47196704;47198084;47199128;47276297	-;-;-;-;-	977		-3.46594	3.8813	6.24998e-12	2.53303e-09	4.6398	4.62308	4.30365	1.23631	1.00031	4.67337	4.65665	4.33722	1.26988	1.03388	484	534	415	40	45	ZDB-GENE-021206-3			chr19__47192835__47192845, chr19__47195106__47195116, chr19__47196232__47196242, chr19__47217019__47217029, chr19__47217867__47217877, chr19__47223988__47223998, chr19__47225881__47225891, chr19__47226204__47226214, chr19__47226222__47226232, chr19__47226637__47226647, chr19__47228417__47228427, chr19__47237319__47237329, chr19__47254221__47254231, chr19__47255841__47255851, chr19__47257118__4725…					chr19__47195105__47195119, chr19__47203260__47203274, chr19__47204814__47204828, chr19__47205157__47205171, chr19__47205243__47205257, chr19__47219931__47219945, chr19__47225669__47225683, chr19__47226201__47226215, chr19__47226636__47226650, chr19__47235874__47235888, chr19__47242298__47242312, chr19__47244295__47244309, chr19__47252385__47252399, chr19__47254937__47254951, chr19__47255838__4725…
NM_001305664.1	333996	brdt	bromodomain, testis-specific	chr6;chr6;chr6;chr6;chr6;chr6;chr6;chr6;chr6;chr6;chr6;chr6;chr6;chr6;chr6;chr6;chr6;chr6;chr6;chr6;chr6_KZ114879v1_alt;chr6_KZ114879v1_alt;chr6_KZ114879v1_alt;chr6_KZ114879v1_alt;chr6_KZ114879v1_alt;chr6_KZ114879v1_alt;chr6_KZ114879v1_alt;chr6_KZ114879v1_alt;chr6_KZ114879v1_alt;chr6_KZ114879v1_alt;chr6_KZ114879v1_alt;chr6_KZ114879v1_alt;chr6_KZ114879v1_alt;chr6_KZ114879v1_alt;chr6_KZ114879v1_alt…	24364678;24370042;24370527;24370799;24370963;24378868;24380270;24380574;24381972;24382193;24384387;24384774;24385865;24387239;24387448;24389256;24389493;24389751;24390032;24392143;86170;91526;92010;92282;92446;100089;101492;101796;103191;103412;105606;105989;107083;108461;108669;110475;110712;110970;111248;113354;84041;89405;89890;90162;90326;98231;99633;99937;101335;101556;103750;104137;105228;1…	24365897;24370240;24370720;24370866;24371074;24378956;24380429;24380635;24382100;24382285;24384661;24384952;24386077;24387367;24387813;24389380;24389634;24389888;24390331;24392909;87388;91724;92203;92349;92557;100177;101651;101857;103319;103504;105880;106167;107295;108589;109034;110599;110853;111107;111547;114117;85260;89603;90083;90229;90437;98319;99792;99998;101463;101648;104024;104315;105440;1…	-;-;-;-;-;-;-;-;-;-;-;-;-;-;-;-;-;-;-;-;-;-;-;-;-;-;-;-;-;-;-;-;-;-;-;-;-;-;-;-;-;-;-;-;-;-;-;-;-;-;-;-;-;-;-;-;-;-;-;-	14876		-2.854	4.75198	1.87379e-11	7.33233e-09	5.45324	4.94495	5.60249	2.61839	2.42903	1.55832	1.05004	1.70758	-1.27653	-1.46588	852	668	1024	107	125	ZDB-GENE-030131-5928	chr6__24394729__24394739, chr6_KZ114879v1_alt__115927__115937, chr6_KZ115178v1_alt__114092__114102		chr6__24367173__24367183, chr6__24371429__24371439, chr6__24386227__24386237, chr6__24388317__24388327, chr6__24391122__24391132, chr6_KZ114879v1_alt__88662__88672, chr6_KZ114879v1_alt__89765__89775, chr6_KZ114879v1_alt__92941__92951, chr6_KZ114879v1_alt__107445__107455, chr6_KZ114879v1_alt__109531__109541, chr6_KZ114879v1_alt__112338__112348, chr6_KZ115178v1_alt__86536__86546, chr6_KZ115178v1_al…			chr6__24394902__24394916, chr6_KZ114879v1_alt__116100__116114		chr6__24367172__24367186, chr6__24371980__24371994, chr6__24373293__24373307, chr6__24376814__24376828, chr6__24380224__24380238, chr6__24386226__24386240, chr6_KZ114879v1_alt__88661__88675, chr6_KZ114879v1_alt__93490__93504, chr6_KZ114879v1_alt__98034__98048, chr6_KZ114879v1_alt__101446__101460, chr6_KZ114879v1_alt__107444__107458, chr6_KZ114879v1_alt__110400__110414, chr6_KZ115178v1_alt__86535_…
XM_001340637.7	100006986	si:dkey-29h14.10	si:dkey-29h14.10	chr16;chr16;chr16;chr16;chr16	25285701;25292688;25293045;25293345;25293749	25286109;25292951;25293095;25293479;25294678	+;+;+;+;+	1789		-5.47603	2.9814	2.74868e-11	1.03973e-08	3.19819	3.65527	4.08359	-1.91107	-1.06724	2.35904	2.81612	3.24443	-2.75022	-1.90639	177	272	356	3	9	ZDB-GENE-131127-252
XM_021473389.1	562049	LOC562049	formin-binding protein 1-like	chr21_KZ115615v1_alt;chr21_KZ115615v1_alt;chr21_KZ115615v1_alt;chr21_KZ115615v1_alt	160313;238552;251491;254966	160677;238667;251541;255215	+;+;+;+	782		-5.07721	3.17838	3.09173e-11	1.13177e-08	3.62752	3.64471	4.27218	-0.478348	-1.51334	3.98227	3.99947	4.62694	-0.123589	-1.15858	239	270	406	11	6		chr21__6256941__6256951, chr21__6280414__6280424, chr21_KZ115615v1_alt__205488__205498	chr21__6349688__6349698	chr21__6216078__6216088, chr21__6218492__6218502, chr21__6220041__6220051, chr21__6220299__6220309, chr21__6227412__6227422, chr21__6229638__6229648, chr21__6240976__6240986, chr21__6241501__6241511, chr21__6246852__6246862, chr21__6248897__6248907, chr21__6250237__6250247, chr21__6256205__6256215, chr21__6256941__6256951, chr21__6263080__6263090, chr21__6265037__6265047, chr21__6266139__6266149,…			chr21__6256940__6256954, chr21__6280273__6280287, chr21__6280413__6280427, chr21_KZ115615v1_alt__205359__205373, chr21_KZ115615v1_alt__205487__205501	chr21__6258892__6258906, chr21__6377871__6377885, chr21_KZ115615v1_alt__207315__207329	chr21__6224628__6224642, chr21__6231441__6231455, chr21__6237122__6237136, chr21__6240973__6240987, chr21__6244128__6244142, chr21__6246745__6246759, chr21__6253921__6253935, chr21__6254265__6254279, chr21__6256076__6256090, chr21__6256204__6256218, chr21__6256940__6256954, chr21__6258892__6258906, chr21__6262653__6262667, chr21__6265036__6265050, chr21__6275692__6275706, chr21__6280273__6280287,…
XM_021471993.1	108182764	LOC108182764	GTPase IMAP family member 4-like	chr3;chr3	1599072;1625209	1599341;1626578	+;+	1640		-6.3994	2.39315	4.57029e-11	1.62074e-08	2.91384	3.41532	2.9398	-2.70915	-2.16252	2.20014	2.70162	2.2261	-3.42285	-2.87622	145	230	160	1	3				chr3__1599468__1599478, chr3__1605796__1605806, chr3__1606738__1606748, chr3__1613086__1613096, chr3__1614322__1614332, chr3__1620244__1620254, chr3__1624344__1624354					chr3__1606737__1606751, chr3__1622666__1622680, chr3__1622865__1622879, chr3__1623057__1623071, chr3__1623729__1623743, chr3__1623761__1623775, chr3__1624343__1624357
XM_017354872.2	108179126	LOC108179126	GTPase IMAP family member 8-like	chr3;chr3	3066724;3067544	3067433;3069390	+;+	2557		5.07678	2.15882	5.64631e-11	1.94165e-08	-1.30656	-1.10729	-1.58553	3.16431	3.60349	-2.66101	-2.46174	-2.93999	1.80986	2.24904	6	8	5	157	285
NM_001128258.1	569823	ttc21b	tetratricopeptide repeat domain 21B	chr9;chr9;chr9;chr9;chr9;chr9;chr9;chr9;chr9;chr9;chr9;chr9;chr9;chr9;chr9;chr9;chr9;chr9;chr9;chr9;chr9;chr9;chr9;chr9;chr9;chr9;chr9;chr9;chr9	49808483;49810856;49811013;49813332;49815397;49816869;49821405;49821703;49824064;49826653;49829163;49829567;49829840;49832249;49834783;49836391;49839320;49839710;49841145;49845486;49847349;49847762;49850337;49853497;49854467;49857028;49857320;49857523;49860577	49808750;49810923;49811133;49813556;49815592;49817030;49821555;49821784;49824174;49826841;49829269;49829705;49829950;49832321;49835021;49836615;49839477;49839839;49841345;49845583;49847541;49847860;49850421;49853654;49854589;49857194;49857430;49857652;49860756	-;-;-;-;-;-;-;-;-;-;-;-;-;-;-;-;-;-;-;-;-;-;-;-;-;-;-;-;-	4300		5.93576	2.08574	6.45289e-11	2.15375e-08	-1.99793	-1.42573	-2.798	3.20022	3.49398	-4.10227	-3.53007	-4.90234	1.09588	1.38964	3	6	1	161	264	ZDB-GENE-031010-34		chr9__49857023__49857033	chr9__49814417__49814427, chr9__49816689__49816699, chr9__49818433__49818443, chr9__49821676__49821686, chr9__49823962__49823972, chr9__49827270__49827280, chr9__49834149__49834159, chr9__49834416__49834426, chr9__49835084__49835094, chr9__49844404__49844414, chr9__49846157__49846167, chr9__49851510__49851520, chr9__49853246__49853256			chr9__49861645__49861659		chr9__49810294__49810308, chr9__49811331__49811345, chr9__49814414__49814428, chr9__49814751__49814765, chr9__49816021__49816035, chr9__49819577__49819591, chr9__49820913__49820927, chr9__49832710__49832724, chr9__49844316__49844330, chr9__49846095__49846109, chr9__49846154__49846168, chr9__49847214__49847228, chr9__49850028__49850042, chr9__49851207__49851221, chr9__49852169__49852183, chr9__498…
NM_001099240.1	555481	zgc:154142	zgc:154142	chr1;chr1;chr1;chr1;chr1;chr1;chr1;chr1;chr1;chr1;chr1;chr1;chr1;chr1;chr1;chr1;chr1;chr1;chr1;chr1	50794668;50796375;50799610;50799846;50803100;50805344;50808338;50809786;50810994;50813082;50813440;50819409;50824280;50825241;50825543;50829065;50831322;50833258;50835844;50837980	50796292;50796599;50799750;50800064;50803283;50805507;50808615;50809883;50811103;50813267;50813676;50819549;50824501;50825435;50825669;50829162;50831462;50833351;50835980;50838160	-;-;-;-;-;-;-;-;-;-;-;-;-;-;-;-;-;-;-;-	4803		-10.016	1.94034	8.17521e-11	2.65064e-08	2.96213	1.98463	2.85736	-3.37434	-3.37434	0.698195	-0.279303	0.593419	-5.63828	-5.63828	150	84	151	0	0	ZDB-GENE-070615-2	chr1__50839089__50839099	chr1__50808333__50808343, chr1__50825606__50825616	chr1__50800189__50800199, chr1__50814318__50814328, chr1__50814576__50814586, chr1__50820015__50820025, chr1__50820412__50820422, chr1__50820462__50820472, chr1__50823473__50823483, chr1__50825168__50825178, chr1__50829296__50829306, chr1__50831161__50831171, chr1__50834190__50834200			chr1__50839563__50839577		chr1__50800162__50800176, chr1__50801674__50801688, chr1__50810650__50810664, chr1__50814230__50814244, chr1__50814884__50814898, chr1__50815362__50815376, chr1__50815905__50815919, chr1__50820361__50820375, chr1__50823267__50823281, chr1__50823470__50823484, chr1__50823521__50823535, chr1__50823670__50823684, chr1__50826509__50826523, chr1__50826704__50826718, chr1__50831158__50831172, chr1__508…			chr1__50839089__50839099
XM_021472426.1	110438894	LOC110438894	uncharacterized LOC110438894	chr11_KZ115342v1_alt;chr11_KZ115342v1_alt;chr11_KZ115342v1_alt;chr11_KZ115342v1_alt;chr11_KZ115342v1_alt;chr11_KZ115342v1_alt	25407;25840;26073;26508;26735;29469	25652;25944;26277;26647;28579;29898	-;-;-;-;-;-	2971		9.8205	1.18677	1.22906e-10	3.87428e-08	-3.37434	-3.37434	-3.37434	1.93532	2.85739	-4.94529	-4.94529	-4.94529	0.364373	1.28644	0	0	0	66	169							chr11_KZ115342v1_alt__30506__30520
XM_005163892.4	101885410	si:ch211-139g16.8	si:ch211-139g16.8	chr3;chr3;chr3;chr3;chr3;chr3	18389339;18391374;18393877;18395062;18395613;18396215	18389527;18391697;18393974;18395115;18395720;18396626	+;+;+;+;+;+	1185		-2.68557	5.54122	2.17776e-10	6.67925e-08	6.46763	6.18526	5.63034	3.71024	3.16019	6.22274	5.94037	5.38545	3.46536	2.9153	1723	1581	1044	230	209	ZDB-GENE-100922-126
XM_001920016.6	100148619	si:dkeyp-28d2.4	si:dkeyp-28d2.4	chr24;chr24;chr24;chr24;chr24;chr24;chr24;chr24	12912608;12913331;12913574;12914376;12914792;12917228;12917422;12918112	12912697;12913439;12913954;12914693;12915061;12917312;12917464;12918458	+;+;+;+;+;+;+;+	1643		-5.63973	2.65737	2.66788e-10	7.96712e-08	3.456	2.82443	3.68728	-1.40022	-2.16252	2.73967	2.1081	2.97095	-2.11655	-2.87885	212	152	270	5	3	ZDB-GENE-091204-68
XM_017352389.2	497432	nuggc.1	nuclear GTPase, germinal center associated, tandem duplicate 1	chr19;chr19;chr19;chr19;chr19;chr19;chr19;chr19;chr19;chr19;chr19;chr19;chr19;chr19;chr19;chr19	7848486;7848704;7849148;7850087;7851812;7852063;7854313;7856137;7856778;7858144;7858395;7858786;7860347;7860673;7860899;7861170	7848615;7848935;7849327;7850281;7851990;7852102;7854387;7856233;7856917;7858317;7858540;7858915;7860455;7860806;7860983;7862109	+;+;+;+;+;+;+;+;+;+;+;+;+;+;+;+	2986		7.15375	1.6775	8.64797e-10	2.51634e-07	-2.75886	-2.81199	-2.798	3.58681	1.8513	-4.33707	-4.39021	-4.37622	2.0086	0.273089	1	1	1	211	83	ZDB-GENE-050208-148
XM_021480414.1	110437752	tcerg1l	transcription elongation regulator 1 like	chr12;chr12;chr12;chr12;chr12;chr12;chr12;chr12;chr12;chr12;chr12;chr12;chr12;chr12;chr12	41991648;41992122;41992844;42003544;42007623;42051289;42153188;42164468;42175585;42180459;42182957;42184388;42186416;42186693;42195418	41991996;41992182;41993172;42003693;42007803;42051465;42153313;42164550;42175673;42180604;42183029;42184502;42186505;42186811;42196298	+;+;+;+;+;+;+;+;+;+;+;+;+;+;+	2969		-8.32385	3.35247	9.23149e-10	2.61897e-07	4.6398	4.45487	1.9753	-3.37434	-2.4655	3.06983	2.88489	0.405319	-4.94432	-4.03548	484	475	81	0	2				chr12__42001099__42001109, chr12__42001404__42001414, chr12__42008286__42008296, chr12__42011033__42011043, chr12__42026870__42026880, chr12__42029025__42029035, chr12__42031093__42031103, chr12__42045795__42045805, chr12__42057417__42057427, chr12__42060253__42060263, chr12__42063414__42063424, chr12__42064111__42064121, chr12__42064750__42064760, chr12__42068320__42068330, chr12__42078073__4207…			chr12__41990463__41990477, chr12__41990598__41990612	chr12__42007735__42007749	chr12__41995383__41995397, chr12__41995392__41995406, chr12__42001098__42001112, chr12__42003223__42003237, chr12__42019220__42019234, chr12__42026869__42026883, chr12__42027423__42027437, chr12__42029024__42029038, chr12__42031157__42031171, chr12__42045196__42045210, chr12__42045582__42045596, chr12__42045591__42045605, chr12__42048486__42048500, chr12__42050576__42050590, chr12__42050866__4205…				chr12__41990598__41990612
XM_021473418.1	110439059	LOC110439059	uncharacterized LOC110439059	chr21_KZ115626v1_alt;chr21_KZ115626v1_alt;chr21_KZ115626v1_alt	329307;332236;339560	329337;333173;340015	+;+;+	1425		-9.56936	1.50641	1.3514e-09	3.74042e-07	2.54671	2.05015	2.00963	-3.37434	-3.37434	2.03575	1.53919	1.49867	-3.8853	-3.8853	112	88	83	0	0				chr21_KZ115626v1_alt__337759__337769, chr21_KZ115626v1_alt__338477__338487
XR_002456779.1	108182472	LOC108182472	uncharacterized LOC108182472	chrUn_KN149906v1;chrUn_KN149906v1	36957;37273	37111;37314	-;-	197		-9.55312	1.49115	1.4887e-09	4.02233e-07	1.84214	2.39085	2.32804	-3.37434	-3.37434	4.18588	4.73459	4.67177	-1.03061	-1.03061	68	112	104	0	0							chrUn_KN149906v1__38096__38110
XM_021472090.1	110438807	LOC110438807	GTPase IMAP family member 8-like	chr3;chr3;chr3	2892654;2893751;2897462	2892672;2894428;2898176	+;+;+	1412		-9.64121	1.57649	1.54863e-09	4.08693e-07	1.71263	2.58018	2.44557	-3.37434	-3.37434	1.21489	2.08244	1.94783	-3.87208	-3.87208	62	128	113	0	0				chr3__2895818__2895828					chr3__2895192__2895206
XM_017352171.2	100034574	si:ch211-193k19.2	si:ch211-193k19.2	chr19;chr19;chr19;chr19;chr19;chr19;chr19	43655181;43655746;43656116;43656424;43658288;43658430;43659693	43655535;43655838;43656271;43657466;43658336;43658474;43659756	-;-;-;-;-;-;-	1805		-9.64759	1.58235	1.59679e-09	4.11827e-07	2.15629	1.84394	2.74974	-3.37434	-3.37434	1.30429	0.991939	1.89774	-4.22634	-4.22634	85	76	140	0	0	ZDB-GENE-060503-203
XM_009297094.3	793096	tgm1l2	transglutaminase 1 like 2	chr23;chr23;chr23;chr23;chr23;chr23;chr23;chr23;chr23;chr23;chr23;chr23;chr23;chr23	40189876;40190590;40191198;40191442;40191804;40192029;40192293;40192813;40193111;40193388;40193587;40193928;40194198;40194883	40190373;40190726;40191358;40191726;40191957;40192221;40192431;40192990;40193218;40193506;40193838;40194119;40194697;40195194	-;-;-;-;-;-;-;-;-;-;-;-;-;-	3228		-5.07156	2.71147	2.02173e-09	5.09834e-07	3.28429	3.8836	2.89458	-1.63315	-1.06724	1.59365	2.19296	1.20394	-3.32379	-2.75788	188	319	155	4	9	ZDB-GENE-110408-37		chr23__40191203__40191213	chr23__40192986__40192996, chr23__40194134__40194144			chr23__40196297__40196311	chr23__40191200__40191214	chr23__40194131__40194145
XM_005168249.4	101882729	LOC101882729	uncharacterized LOC101882729	chr3;chr3;chr3;chr3;chr3;chr3;chr3	2774891;2778241;2778511;2806078;2809101;2809215;2813464	2775013;2778282;2779059;2806773;2809130;2809895;2816286	+;+;+;+;+;+;+	4944		-6.82757	1.94111	3.19898e-09	7.89174e-07	2.22123	3.13489	2.44557	-2.70915	-2.84951	-0.0844488	0.829216	0.139892	-5.01483	-5.15519	89	189	113	1	1		chr3__2774012__2774022		chr3__2775227__2775237, chr3__2797221__2797231, chr3__2807615__2807625, chr3__2810026__2810036, chr3__2810447__2810457, chr3__2811952__2811962					chr3__2775224__2775238, chr3__2781158__2781172, chr3__2785643__2785657, chr3__2797220__2797234, chr3__2800780__2800794, chr3__2810023__2810037, chr3__2810071__2810085, chr3__2813062__2813076
NM_001128253.1	565611	zgc:172090	zgc:172090	chr3;chr3;chr3	3016407;3019392;3019875	3019310;3019454;3019919	-;-;-	3012		4.16954	2.35079	4.10723e-09	9.91677e-07	-0.980221	-0.434475	-0.0758232	3.6466	3.43311	-2.57094	-2.0252	-1.66654	2.05588	1.84239	8	14	18	220	253	ZDB-GENE-080204-40	chr3__3020098__3020108	chr3__3017020__3017030, chr3__3017113__3017123, chr3__3017167__3017177	chr3__3019626__3019636				chr3__3016947__3016961, chr3__3017019__3017033				chr3__3020098__3020108
NM_001017555.2	550127	foxn2b	forkhead box N2b	chr12;chr12;chr12;chr12;chr12;chr12;chr12_KZ115381v1_alt;chr12_KZ115381v1_alt;chr12_KZ115381v1_alt;chr12_KZ115381v1_alt;chr12_KZ115381v1_alt;chr12_KZ115381v1_alt	24796517;24800833;24801220;24802804;24811285;24832073;131584;135881;136276;137882;146139;170482	24798629;24800901;24801275;24802928;24811862;24832297;133712;135949;136331;138006;146716;170706	-;-;-;-;-;-;-;-;-;-;-;-	6348	foxn2b	-2.86455	4.8014	4.86809e-09	1.14565e-06	5.21893	5.58477	5.40543	1.86994	3.02424	2.55263	2.91847	2.73912	-0.796364	0.357939	724	1042	893	63	190	ZDB-GENE-050417-1	chr12__24832520__24832530, chr12__24833269__24833279, chr12_KZ115381v1_alt__170929__170939, chr12_KZ115381v1_alt__171740__171750		chr12__24799635__24799645, chr12__24803208__24803218, chr12__24805809__24805819, chr12__24808919__24808929, chr12__24809124__24809134, chr12__24814537__24814547, chr12__24830981__24830991, chr12_KZ115381v1_alt__134712__134722, chr12_KZ115381v1_alt__138288__138298, chr12_KZ115381v1_alt__140644__140654, chr12_KZ115381v1_alt__143749__143759, chr12_KZ115381v1_alt__143962__143972, chr12_KZ115381v1_alt…			chr12__24832517__24832531, chr12__24833187__24833201, chr12_KZ115381v1_alt__170926__170940, chr12_KZ115381v1_alt__171658__171672		chr12__24798819__24798833, chr12__24803508__24803522, chr12__24805438__24805452, chr12__24805808__24805822, chr12__24807923__24807937, chr12__24822408__24822422, chr12__24826371__24826385, chr12__24828390__24828404, chr12__24830507__24830521, chr12__24831336__24831350, chr12_KZ115381v1_alt__138586__138600, chr12_KZ115381v1_alt__140273__140287, chr12_KZ115381v1_alt__140643__140657, chr12_KZ115381v…			chr12__24832520__24832530, chr12_KZ115381v1_alt__170929__170939
NM_001079826.1	559425	bida	BH3 interacting domain death agonist	chr18;chr18;chr18;chr18_KZ115559v1_alt;chr18_KZ115559v1_alt;chr18_KZ115559v1_alt	20567558;20571743;20571965;165696;169811;170033	20567816;20571876;20572374;165954;169944;170443	+;+;+;+;+;+	1607		1.96019	5.6986	4.94687e-09	1.14565e-06	4.20672	4.50246	4.96603	6.55687	6.54131	3.52235	3.81809	4.28166	5.8725	5.85694	358	491	658	1665	2199	ZDB-GENE-050419-35								chr18__20568614__20568628, chr18__20569405__20569419, chr18__20570112__20570126, chr18_KZ115559v1_alt__166774__166788, chr18_KZ115559v1_alt__168217__168231
XM_679255.8	556439	si:ch211-212g7.6	si:ch211-212g7.6	chr20;chr20;chr20	20274999;20290958;20311684	20279285;20291047;20312919	-;-;-	5613		2.01111	5.33408	5.33747e-09	1.21139e-06	4.014	4.00008	4.50362	6.40647	5.95513	1.52523	1.5113	2.01484	3.9177	3.46635	313	346	477	1500	1464	ZDB-GENE-030131-4695
XM_005159142.4	793293	ranbp10	RAN binding protein 10	chr18;chr18;chr18;chr18;chr18;chr18;chr18;chr18;chr18;chr18;chr18;chr18;chr18;chr18;chr18	21951530;21964176;21967800;21983412;21983733;21989469;21989822;21993654;22002418;22004368;22006838;22007788;22009765;22010050;22019932	21951903;21964287;21967852;21983579;21983755;21989653;21989934;21993762;22002566;22004560;22006974;22007933;22009876;22010191;22022514	+;+;+;+;+;+;+;+;+;+;+;+;+;+;+	4599		-7.51626	1.75025	6.09125e-09	1.3388e-06	2.55932	2.82443	1.84824	-3.37434	-2.84951	0.358004	0.62311	-0.353078	-5.57566	-5.05083	113	152	74	0	1	ZDB-GENE-070705-86	chr18__21950170__21950180, chr18__21951342__21951352, chr18_KZ114966v1_alt__331262__331272, chr18_KZ114966v1_alt__332437__332447	chr18__22004390__22004400, chr18__22020814__22020824, chr18_KZ114966v1_alt__385265__385275	chr18__21959187__21959197, chr18__21961141__21961151, chr18__21963703__21963713, chr18__21966283__21966293, chr18__21972125__21972135, chr18__21972339__21972349, chr18__21973445__21973455, chr18__21978138__21978148, chr18__21978669__21978679, chr18__21985153__21985163, chr18__21994313__21994323, chr18__22002169__22002179, chr18_KZ114966v1_alt__340321__340331, chr18_KZ114966v1_alt__342276__342286,…		chr18__22020814__22020824		chr18__22010085__22010099, chr18_KZ114966v1_alt__391561__391575	chr18__21953481__21953495, chr18__21959184__21959198, chr18__21961140__21961154, chr18__21964743__21964757, chr18__21965941__21965955, chr18__21966474__21966488, chr18__21969672__21969686, chr18__21973502__21973516, chr18__21974163__21974177, chr18__21975510__21975524, chr18__21979061__21979075, chr18__21984116__21984130, chr18__21987463__21987477, chr18__21987472__21987486, chr18__21989944__2198…
NM_212730.1	334757	sfxn2	sideroflexin 2	chr12;chr12;chr12;chr12;chr12;chr12;chr12;chr12;chr12;chr12;chr12;chr12;chr12_KZ115393v1_alt;chr12_KZ115393v1_alt;chr12_KZ115393v1_alt;chr12_KZ115393v1_alt;chr12_KZ115393v1_alt;chr12_KZ115393v1_alt;chr12_KZ115393v1_alt;chr12_KZ115393v1_alt;chr12_KZ115393v1_alt;chr12_KZ115393v1_alt;chr12_KZ115393v1_alt;chr12_KZ115393v1_alt	33975204;33977907;33978160;33979996;33980301;33982309;33982483;33983969;33984126;33984431;33984575;33987857;109462;112165;112418;114268;114573;116622;116796;120062;120219;120524;120693;123863	33975251;33978074;33978330;33980094;33980376;33982394;33982543;33984035;33984175;33984480;33984622;33988885;109509;112332;112588;114366;114648;116707;116856;120128;120268;120573;120740;124909	+;+;+;+;+;+;+;+;+;+;+;+;+;+;+;+;+;+;+;+;+;+;+;+	3924		-2.9999	3.80609	6.1348e-09	1.3388e-06	4.44626	4.66289	4.11152	1.27049	1.63251	2.47393	2.69057	2.1392	-0.701834	-0.339812	423	549	363	41	71	ZDB-GENE-040426-2831		chr12__33984169__33984179, chr12_KZ115393v1_alt__120262__120272	chr12__33977515__33977525, chr12__33983717__33983727, chr12_KZ115393v1_alt__111773__111783, chr12_KZ115393v1_alt__119822__119832					chr12__33977334__33977348, chr12__33977512__33977526, chr12__33984815__33984829, chr12_KZ115393v1_alt__111592__111606, chr12_KZ115393v1_alt__111770__111784, chr12_KZ115393v1_alt__120933__120947
NM_200985.2	393960	tube1	tubulin, epsilon 1	chr20;chr20;chr20;chr20;chr20;chr20;chr20;chr20;chr20;chr20;chr20;chr20;chr20	262995;264769;265405;265533;266046;269646;269840;271208;271455;272301;273000;274440;277262	263245;264842;265457;265587;266161;269767;270027;271380;271595;272441;273174;274592;277694	+;+;+;+;+;+;+;+;+;+;+;+;+	2075		-9.70878	1.64152	6.95982e-09	1.49019e-06	2.67974	2.70747	1.30107	-3.37434	-3.37434	1.62663	1.65436	0.247962	-4.42745	-4.42745	123	140	50	0	0	ZDB-GENE-040426-1174	chr20__261064__261074		chr20__266421__266431				chr20__264762__264776	chr20__266420__266434, chr20__268283__268297
XM_021472428.1	110438895	LOC110438895	uncharacterized LOC110438895	chr11_KZ115342v1_alt;chr11_KZ115342v1_alt;chr11_KZ115342v1_alt;chr11_KZ115342v1_alt;chr11_KZ115342v1_alt;chr11_KZ115342v1_alt;chr11_KZ115342v1_alt;chr11_KZ115342v1_alt	20110;20553;20805;21051;21209;21352;21467;21632	20467;20706;20833;21130;21264;21396;21517;21796	-;-;-;-;-;-;-;-	938		9.04731	0.452208	1.48516e-08	3.10539e-06	-3.37434	-3.37434	-3.37434	1.67954	1.74605	-3.282	-3.282	-3.282	1.77188	1.83839	0	0	0	55	77
NM_001033721.1	100151255	itgav	integrin, alpha V	chr9;chr9;chr9;chr9;chr9;chr9;chr9;chr9;chr9;chr9;chr9;chr9;chr9;chr9;chr9;chr9;chr9;chr9;chr9;chr9;chr9;chr9;chr9;chr9;chr9;chr9;chr9;chr9;chr9;chr9	11597500;11601017;11601944;11602180;11605537;11606240;11606486;11609242;11612213;11612425;11616065;11616324;11619565;11620249;11624019;11626446;11627410;11627569;11628040;11631694;11632229;11632396;11633974;11634222;11637659;11642910;11643267;11645913;11652501;11654607	11598530;11601136;11602051;11602293;11605656;11606398;11606591;11609322;11612292;11612517;11616212;11616391;11619702;11620403;11624074;11626553;11627455;11627760;11628245;11631746;11632285;11632439;11634018;11634344;11637704;11642971;11643381;11646004;11652637;11654996	-;-;-;-;-;-;-;-;-;-;-;-;-;-;-;-;-;-;-;-;-;-;-;-;-;-;-;-;-;-	4293		-1.82499	6.55442	1.50508e-08	3.10539e-06	6.96261	7.34385	6.75763	5.38099	5.03947	4.86062	5.24187	4.65564	3.279	2.93749	2429	3532	2283	736	775	ZDB-GENE-060616-382	chr9__11655905__11655915	chr9__11634311__11634321	chr9__11603389__11603399, chr9__11620794__11620804, chr9__11620832__11620842, chr9__11621100__11621110, chr9__11624531__11624541, chr9__11625960__11625970, chr9__11628746__11628756, chr9__11628790__11628800, chr9__11629090__11629100, chr9__11637227__11637237, chr9__11641204__11641214, chr9__11644768__11644778, chr9__11644977__11644987, chr9__11646301__11646311, chr9__11650292__11650302, chr9__116…			chr9__11654994__11655008	chr9__11628169__11628183	chr9__11602743__11602757, chr9__11608578__11608592, chr9__11609063__11609077, chr9__11612410__11612424, chr9__11613890__11613904, chr9__11624528__11624542, chr9__11626218__11626232, chr9__11628745__11628759, chr9__11632857__11632871, chr9__11634715__11634729, chr9__11636410__11636424, chr9__11642209__11642223, chr9__11650289__11650303, chr9__11653138__11653152, chr9__11653963__11653977, chr9__116…
XM_021472096.1	792939	LOC792939	GTPase IMAP family member 8	chr3;chr3;chr3;chr3;chr3;chr3	3199871;3200429;3205999;3208905;3210360;3214439	3200209;3202056;3206667;3209573;3210419;3214476	-;-;-;-;-;-	3403		-9.35962	1.30473	1.59098e-08	3.22401e-06	1.64323	2.50039	1.75011	-3.37434	-3.37434	-0.123576	0.733582	-0.0166962	-5.14115	-5.14115	59	121	69	0	0				chr3__3207186__3207196, chr3__3208720__3208730, chr3__3209594__3209604, chr3__3209921__3209931, chr3__3211282__3211292, chr3__3212160__3212170					chr3__3207183__3207197, chr3__3211279__3211293
NM_131248.1	30498	egr1	early growth response 1	chr14;chr14;chr14_KZ115440v1_alt;chr14_KZ115440v1_alt	21333720;21335751;181169;183200	21335044;21335961;182493;183410	-;-;-;-	3072	egr1	1.53812	6.44165	1.7301e-08	3.44441e-06	5.71377	5.78205	5.34452	7.20597	7.11722	4.09459	4.16287	3.72534	5.58679	5.49805	1021	1195	856	2612	3279	ZDB-GENE-980526-320
NM_001110118.1	791453	mhc1zba	major histocompatibility complex class I ZBA	chr1;chr1;chr1;chr1;chr1;chr1;chr1;chr1;chr1	47155424;47157574;47157851;47158290;47158726;47158993;47159348;47160613;47161834	47156453;47157641;47157898;47158331;47158851;47159277;47159635;47160885;47161996	-;-;-;-;-;-;-;-;-	2323		-1.51081	9.99253	2.40151e-08	4.69869e-06	10.131	10.5953	10.5112	9.05846	8.75703	8.91503	9.37927	9.29517	7.84247	7.54105	21853	33653	30817	9437	10223	ZDB-GENE-040426-2149							chr1__47155767__47155781
XM_021468207.1	110438136	LOC110438136	uncharacterized LOC110438136	chr19;chr19;chr19;chr19;chr19;chr19;chr19	7844233;7846883;7847170;7847618;7847920;7848350;7848483	7845995;7847091;7847221;7847703;7847973;7848406;7848493	+;+;+;+;+;+;+	2232		7.06051	1.08359	3.27547e-08	6.30001e-06	-3.37434	-2.4084	-3.37434	2.60506	2.056	-4.53268	-3.56673	-4.53268	1.44672	0.897658	0	2	0	106	96								chr19__7845947__7845961
NM_199273.1	321250	zgc:66433	zgc:66433	chr14;chr14;chr14;chr14;chr14;chr14;chr14;chr14;chr14;chr14;chr14;chr14;chr14;chr14;chr14	20929864;20936053;20941531;20954902;20966378;20970427;20973286;20978328;20988081;20988436;20991242;20993742;20996273;20998142;20999652	20930079;20936073;20941590;20954981;20966546;20970559;20973444;20978387;20988239;20988541;20991582;20995074;20996406;20998229;21000585	+;+;+;+;+;+;+;+;+;+;+;+;+;+;+	3993		-7.9673	2.25642	3.45876e-08	6.54166e-06	2.35746	3.90146	1.82914	-2.70915	-3.37434	0.359991	1.90398	-0.16833	-4.70662	-5.37181	98	323	73	1	0	ZDB-GENE-030131-9832		chr14__20941584__20941594	chr14__20931698__20931708, chr14__20940717__20940727, chr14__20942401__20942411, chr14__20950122__20950132, chr14__20956301__20956311, chr14__20962534__20962544, chr14__20962970__20962980, chr14__20972755__20972765, chr14__20974031__20974041, chr14__20980769__20980779, chr14__20982129__20982139, chr14__20984595__20984605, chr14__20990647__20990657, chr14__20990975__20990985				chr14__20978336__20978350	chr14__20939547__20939561, chr14__20939556__20939570, chr14__20946471__20946485, chr14__20948294__20948308, chr14__20954778__20954792, chr14__20956300__20956314, chr14__20956696__20956710, chr14__20958208__20958222, chr14__20960299__20960313, chr14__20963935__20963949, chr14__20973656__20973670, chr14__20982012__20982026, chr14__20982021__20982035, chr14__20982357__20982371, chr14__20983924__2098…
XM_021472695.1	101883013	LOC101883013	uncharacterized LOC101883013	chr3;chr3	6203441;6211725	6205004;6212007	-;-	1847		6.52177	2.70651	3.53471e-08	6.57571e-06	-0.841118	-2.81199	-3.37434	3.66599	4.25825	-1.7263	-3.69718	-4.25953	2.7808	3.37307	9	1	0	223	450		chr3__6212710__6212720
NM_200186.1	393155	osgn1	oxidative stress induced growth inhibitor 1	chr6;chr6;chr6;chr6;chr6;chr6	50695381;50698768;50699632;50701127;50702895;50704538	50696559;50698859;50699823;50701263;50702962;50704689	-;-;-;-;-;-	1820		1.46096	7.51349	4.04956e-08	7.41201e-06	6.88332	6.76563	6.57693	8.42719	7.94876	6.01938	5.90169	5.71299	7.56325	7.08482	2299	2365	2014	6092	5837	ZDB-GENE-040426-864	chr6__50705408__50705418, chr6__50705725__50705735		chr6__50697088__50697098, chr6__50703500__50703510					chr6__50703497__50703511
XM_009291302.3	100330305	cpxm1b	carboxypeptidase X (M14 family), member 1b	chr14;chr14;chr14;chr14;chr14;chr14;chr14;chr14;chr14;chr14;chr14;chr14;chr14;chr14	52323289;52325004;52328274;52328634;52331547;52333125;52334514;52341178;52346443;52346910;52349577;52350236;52352113;52353020	52323620;52325684;52328383;52328773;52331631;52333275;52334602;52341301;52346639;52347089;52349871;52350375;52352215;52353505	+;+;+;+;+;+;+;+;+;+;+;+;+;+	3113		-9.52184	1.46015	4.18216e-08	7.53321e-06	2.58423	0.986272	2.48271	-3.37434	-3.37434	0.94592	-0.652034	0.844407	-5.01265	-5.01265	115	41	116	0	0	ZDB-GENE-141212-305			chr14__52325974__52325984, chr14__52342165__52342175, chr14__52342239__52342249, chr14__52342939__52342949					chr14__52325843__52325857, chr14__52331695__52331709, chr14__52339233__52339247
NM_131854.3	117506	efna3b	ephrin-A3b	chr16;chr16;chr16;chr16;chr16	23087390;23172445;23174182;23179536;23188880	23087981;23172731;23174247;23179613;23189869	+;+;+;+;+	2013		-7.46906	1.70156	5.06517e-08	8.98117e-06	2.20527	3.0653	1.60044	-3.37434	-2.84951	1.19592	2.05595	0.591098	-4.38369	-3.85886	88	180	62	0	1	ZDB-GENE-011108-1			chr16__23089069__23089079, chr16__23089322__23089332, chr16__23092021__23092031, chr16__23096722__23096732, chr16__23103849__23103859, chr16__23106197__23106207, chr16__23109106__23109116, chr16__23109292__23109302, chr16__23111590__23111600, chr16__23113014__23113024, chr16__23115429__23115439, chr16__23117553__23117563, chr16__23118169__23118179, chr16__23123479__23123489, chr16__23126508__2312…					chr16__23089321__23089335, chr16__23090695__23090709, chr16__23093841__23093855, chr16__23106194__23106208, chr16__23109289__23109303, chr16__23110411__23110425, chr16__23113013__23113027, chr16__23117550__23117564, chr16__23118168__23118182, chr16__23118936__23118950, chr16__23120919__23120933, chr16__23120928__23120942, chr16__23122669__23122683, chr16__23128829__23128843, chr16__23139396__2313…
NM_200403.1	393374	tmed5	transmembrane p24 trafficking protein 5	chr20;chr20;chr20;chr20	14789470;14792902;14793096;14805078	14789668;14792999;14793276;14805958	+;+;+;+	1359		1.9317	5.34558	5.31447e-08	9.27824e-06	4.63385	4.17547	3.87126	6.33458	6.02428	4.19131	3.73293	3.42871	5.89203	5.58174	482	391	307	1427	1536	ZDB-GENE-040426-1302	chr20__14788330__14788340		chr20__14801436__14801446					chr20__14804842__14804856
NM_130916.1	30072	inhbaa	inhibin subunit beta Aa	chr24;chr24	3049838;3059163	3050434;3061966	+;+	3401		-2.49867	4.93998	6.00192e-08	1.03197e-05	5.59014	5.80121	5.05503	2.5643	3.37546	3.82418	4.03525	3.28907	0.798342	1.6095	937	1211	700	103	243	ZDB-GENE-000210-21								chr24__3056478__3056492
NM_001327892.1	100332348	si:ch1073-67j19.1	si:ch1073-67j19.1	chr4;chr4;chr4	7817996;7820547;7820942	7818079;7820850;7821468	+;+;+	915		2.44299	9.79718	6.13436e-08	1.039e-05	7.60709	8.31913	8.80619	10.1015	11.2215	7.73524	8.44729	8.93434	10.2297	11.3496	3798	6946	9451	19448	56433	ZDB-GENE-141216-297
NR_104060.1	795545	LOC795545	uncharacterized LOC795545	chr18;chr18;chr18;chr18_KZ114958v1_alt;chr18_KZ114958v1_alt;chr18_KZ114958v1_alt;chr18_KZ115540v1_alt;chr18_KZ115540v1_alt;chr18_KZ115540v1_alt	7565995;7567417;7567583;14185;15607;15773;215935;217280;217446	7566105;7567503;7567957;14295;15693;16147;216045;217366;217820	+;+;+;+;+;+;+;+;+	1719		-1.93514	6.18724	7.36549e-08	1.22623e-05	6.61159	6.73358	6.72635	5.1272	4.27096	5.83002	5.95201	5.94478	4.34563	3.48939	1904	2313	2234	617	454		chr18__7564778__7564788, chr18_KZ114958v1_alt__12968__12978
XM_002664810.5	100329252	si:dkey-250k15.7	si:dkey-250k15.7	chr16;chr16;chr16;chr16;chr16;chr16;chr16;chr16;chr16;chr16	11700550;11700646;11702812;11703193;11705548;11708001;11708171;11708652;11708979;11709711	11700562;11700960;11703093;11703447;11705674;11708041;11708190;11708798;11709004;11709967	+;+;+;+;+;+;+;+;+;+	1483		-5.3889	3.04962	7.45594e-08	1.22623e-05	3.40799	4.37722	3.19981	-2.70915	-0.629328	2.83948	3.8087	2.63129	-3.27767	-1.19785	205	450	192	1	13	ZDB-GENE-100921-33
XM_021471596.1	568721	si:dkey-237j10.2	si:dkey-237j10.2	chr5_KZ115111v1_alt;chr5_KZ115111v1_alt;chr5_KZ115111v1_alt;chr5_KZ115111v1_alt	187643;195104;196689;197049	189389;195266;196831;197214	-;-;-;-	2219		6.3431	0.894984	8.4512e-08	1.37006e-05	-3.37434	-2.4084	-2.798	2.05782	2.23522	-4.52425	-3.55831	-3.94791	0.907908	1.08531	0	2	1	72	109	ZDB-GENE-100922-206
XM_005171529.4	101882698	LOC101882698	GTPase IMAP family member 8-like	chr3;chr3;chr3	866309;869252;871649	866461;869836;872237	+;+;+	1327		-7.17791	1.48617	1.08562e-07	1.73516e-05	1.99852	2.72763	1.64481	-2.70915	-3.37434	1.59035	2.31946	1.23665	-3.11732	-3.78251	76	142	64	1	0		chr3__865720__865730		chr3__870571__870581			chr3__865719__865733						chr3__865719__865733
XM_003198009.5	100334508	LOC100334508	uncharacterized LOC100334508	chr3;chr3;chr3;chr3;chr3	815386;815556;815956;816389;816616	815477;815870;816264;816481;816830	+;+;+;+;+	1024		-5.61982	2.50965	1.10962e-07	1.74889e-05	3.75361	2.52364	3.11561	-1.19972	-2.84951	3.71939	2.48942	3.0814	-1.23394	-2.88372	261	123	181	6	1			chr3__816258__816268
XM_021472061.1	100331068	LOC100331068	GTPase IMAP family member 8-like	chr3;chr3;chr3;chr3	2437249;2443101;2443868;2446525	2438627;2443787;2443897;2447097	-;-;-;-	2669		-7.00573	1.25635	1.48918e-07	2.31496e-05	1.61934	2.23054	1.9753	-3.37434	-2.84951	0.203037	0.814236	0.558997	-4.79064	-4.26581	58	100	81	0	1				chr3__2444693__2444703, chr3__2444712__2444722					chr3__2441775__2441789, chr3__2444709__2444723
XM_021472089.1	110438806	LOC110438806	GTPase IMAP family member 8-like	chr3;chr3;chr3;chr3;chr3;chr3	2825674;2831611;2834340;2837773;2837890;2850495	2825724;2831898;2834460;2837802;2838576;2851633	+;+;+;+;+;+	2316		-8.97054	0.932652	1.52729e-07	2.34212e-05	1.23512	2.05015	1.50739	-3.37434	-3.37434	0.0234887	0.838513	0.295755	-4.58598	-4.58598	44	88	58	0	0			chr3__2831681__2831691, chr3__2850905__2850915	chr3__2826238__2826248, chr3__2829284__2829294, chr3__2835584__2835594, chr3__2836785__2836795, chr3__2848103__2848113					chr3__2829537__2829551, chr3__2841306__2841320, chr3__2843070__2843084, chr3__2848100__2848114, chr3__2849115__2849129
NM_001077330.1	768187	mrpl18	mitochondrial ribosomal protein L18	chr14;chr14;chr14;chr14;chr14_KZ114943v1_alt;chr14_KZ114943v1_alt;chr14_KZ114943v1_alt;chr14_KZ114943v1_alt;chr14_KZ115457v1_alt;chr14_KZ115457v1_alt;chr14_KZ115457v1_alt;chr14_KZ115457v1_alt	35499684;35500112;35500821;35505252;36134;36562;37271;41702;35356;35780;36489;40895	35499823;35500346;35500992;35505482;36273;36796;37442;41932;35495;36014;36660;41125	-;-;-;-;-;-;-;-;-;-;-;-	2334		7.23146	0.510701	1.55777e-07	2.35701e-05	-3.37434	-3.37434	-2.798	1.80145	1.72774	-4.59715	-4.59715	-4.02081	0.578646	0.504933	0	0	1	60	76	ZDB-GENE-061013-632		chr14__35505421__35505431, chr14_KZ114943v1_alt__41871__41881, chr14_KZ115457v1_alt__41064__41074						chr14__35504509__35504523, chr14_KZ114943v1_alt__40959__40973, chr14_KZ115457v1_alt__40152__40166
NM_001013471.2	541344	prdx1	peroxiredoxin 1	chr2;chr2;chr2;chr2;chr2;chr2	6106491;6107210;6110394;6112347;6112754;6115512	6107020;6107340;6110516;6112500;6112862;6115689	-;-;-;-;-;-	1225		-1.3287	7.14264	1.58446e-07	2.36584e-05	7.49584	7.48824	7.63065	6.24394	6.17973	7.20306	7.19546	7.33787	5.95116	5.88695	3516	3904	4183	1340	1711	ZDB-GENE-050320-35			chr2__6108811__6108821, chr2__6111741__6111751, chr2__6113016__6113026					chr2__6111738__6111752, chr2__6113568__6113582
XR_660437.3	103910293	LOC103910293	uncharacterized LOC103910293	chr5;chr5;chr5	2451675;2452134;2452457	2452049;2452195;2454321	+;+;+	2302		8.25926	1.47778	1.94923e-07	2.84612e-05	-3.37434	-3.37434	-2.798	3.60702	0.577925	-4.57723	-4.57723	-4.00089	2.40413	-0.624963	0	0	1	214	33			chr5__2451788__2451798
NM_001002173.1	431720	nr4a1	nuclear receptor subfamily 4, group A, member 1	chr23;chr23;chr23;chr23;chr23;chr23;chr23;chr23_KZ115698v1_alt;chr23_KZ115698v1_alt;chr23_KZ115698v1_alt;chr23_KZ115698v1_alt;chr23_KZ115698v1_alt;chr23_KZ115698v1_alt;chr23_KZ115698v1_alt	32151333;32153611;32153870;32154375;32155228;32155447;32157768;102848;105125;105384;105889;106720;106939;109263	32152709;32153789;32154072;32154538;32155357;32156240;32157843;104226;105303;105586;106052;106849;107732;109338	-;-;-;-;-;-;-;-;-;-;-;-;-;-	5848	nr4a1	4.27971	1.87693	1.95627e-07	2.84612e-05	-0.389403	-1.10729	-1.58553	2.89528	3.22691	-2.93735	-3.65524	-4.13348	0.347332	0.678963	13	8	5	130	219	ZDB-GENE-040704-11		chr23__32153991__32154001, chr23_KZ115698v1_alt__105505__105515	chr23__32153435__32153445, chr23__32153785__32153795, chr23_KZ115698v1_alt__104949__104959, chr23_KZ115698v1_alt__105299__105309				chr23__32153689__32153703, chr23_KZ115698v1_alt__105203__105217	chr23__32153784__32153798, chr23__32154114__32154128, chr23_KZ115698v1_alt__105298__105312, chr23_KZ115698v1_alt__105628__105642
XM_001923855.6	560387	dglucy	D-glutamate cyclase	chr17;chr17;chr17;chr17;chr17;chr17;chr17;chr17;chr17;chr17;chr17;chr17;chr17	38740620;38744725;38747391;38749662;38751701;38754818;38756639;38758616;38760616;38760913;38768346;38769898;38778823	38740870;38744879;38747510;38749810;38751800;38755078;38756842;38758738;38760766;38761111;38768499;38769990;38780754	-;-;-;-;-;-;-;-;-;-;-;-;-	3892		1.62511	5.02385	1.99515e-07	2.86594e-05	4.12423	4.09626	4.23275	5.81511	5.72867	2.16372	2.13575	2.27224	3.8546	3.76816	338	370	395	995	1251	ZDB-GENE-070725-6
NM_001039815.1	561701	adora2aa	adenosine A2a receptor a	chr8;chr8;chr8_KZ115268v1_alt;chr8_KZ115268v1_alt	30671545;30680660;271656;280770	30671923;30681653;272034;281763	+;+;+;+	2746		-9.36899	1.31216	2.09061e-07	2.96552e-05	2.83304	0.986272	1.64481	-3.37434	-3.37434	1.37571	-0.47106	0.187482	-4.83167	-4.83167	137	41	64	0	0	ZDB-GENE-080723-28	chr8__30662895__30662905, chr8__30663733__30663743		chr8__30667021__30667031, chr8__30667220__30667230, chr8__30672199__30672209, chr8__30672215__30672225, chr8__30674167__30674177, chr8__30674884__30674894, chr8__30676643__30676653, chr8_KZ115268v1_alt__272310__272320, chr8_KZ115268v1_alt__272326__272336, chr8_KZ115268v1_alt__274278__274288, chr8_KZ115268v1_alt__274995__275005, chr8_KZ115268v1_alt__276754__276764			chr8__30662700__30662714, chr8__30663732__30663746	chr8__30671849__30671863, chr8_KZ115268v1_alt__271960__271974	chr8__30667219__30667233, chr8__30672214__30672228, chr8__30679137__30679151, chr8_KZ115268v1_alt__272325__272339, chr8_KZ115268v1_alt__279261__279275				chr8__30663732__30663746
XM_005159395.4	100034474	nuggc.2	nuclear GTPase, germinal center associated, tandem duplicate 2	chr19;chr19;chr19;chr19;chr19;chr19;chr19;chr19;chr19;chr19;chr19;chr19;chr19;chr19;chr19;chr19;chr19;chr19;chr19;chr19;chr19	7864175;7871348;7871674;7872178;7872944;7873099;7873294;7873650;7877722;7878437;7878700;7880607;7880756;7880958;7881187;7883311;7884063;7885139;7885435;7885705;7886037	7864942;7871556;7871728;7872263;7873000;7873207;7873525;7873829;7877916;7878615;7878739;7880681;7880852;7881094;7881360;7883459;7884192;7885247;7885568;7885789;7886654	+;+;+;+;+;+;+;+;+;+;+;+;+;+;+;+;+;+;+;+;+	3818		5.18184	3.56481	4.52449e-07	6.33876e-05	-2.75886	-0.526999	0.810497	4.64103	4.98269	-4.69168	-2.45982	-1.12232	2.70821	3.04987	1	13	35	440	745	ZDB-GENE-060503-185
XM_002666175.4	100329351	LOC100329351	SLAM family member 5-like	chr22;chr22;chr22	8225889;8231387;8232546	8226213;8231680;8232682	+;+;+	756		8.35081	-0.185234	4.7226e-07	6.53561e-05	-3.37434	-3.37434	-3.37434	1.05207	1.03051	-2.9708	-2.9708	-2.9708	1.45562	1.43405	0	0	0	35	46								chr22__8232577__8232591	chr22__8228986__8229000
XM_005171094.4	563147	prkacbb	protein kinase, cAMP-dependent, catalytic, beta b	chr2;chr2;chr2;chr2;chr2;chr2;chr2;chr2;chr2;chr2;chr2	1594745;1599272;1602206;1602444;1604208;1605443;1606660;1606872;1610792;1611256;1622596	1598676;1599436;1602328;1602539;1604334;1605525;1606758;1607000;1610853;1611264;1622727	-;-;-;-;-;-;-;-;-;-;-	4957		-1.68023	5.16664	5.1395e-07	7.02687e-05	5.75821	5.45169	5.66307	3.97669	3.93415	3.44874	3.14223	3.3536	1.66722	1.62469	1053	950	1068	277	359	ZDB-GENE-050904-4			chr2__1614210__1614220					chr2__1601895__1601909, chr2__1605030__1605044, chr2__1605980__1605994, chr2__1614209__1614223, chr2__1615289__1615303
NM_001005966.2	791709	scocb	short coiled-coil protein b	chr14;chr14;chr14;chr14	48932235;48937539;48938905;48939404	48935054;48937619;48939006;48939560	-;-;-;-	3160	scocb	1.79021	4.79466	5.65802e-07	7.64371e-05	3.68044	3.57408	4.1194	5.69755	5.48469	2.02051	1.91416	2.45948	4.03762	3.82476	248	257	365	917	1056	ZDB-GENE-041010-41		chr14__48933004__48933014					chr14__48933283__48933297	chr14__48939181__48939195
XM_021466795.1	100150834	LOC100150834	Y+L amino acid transporter 2-like	chr2;chr2;chr2;chr2;chr2	7622482;7625891;7630377;7630556;7630768	7622695;7626040;7630473;7630659;7630929	-;-;-;-;-	727		6.33621	0.415544	5.78783e-07	7.7271e-05	-3.37434	-2.81199	-2.798	1.57401	1.72774	-2.91437	-2.35202	-2.33803	2.03398	2.18771	0	1	1	51	76				chr2__7622798__7622808					chr2__7624457__7624471, chr2__7624497__7624511, chr2__7627089__7627103
XM_017354489.2	100332582	LOC100332582	uncharacterized LOC100332582	chrUn_KN149906v1;chrUn_KN149906v1;chrUn_KN149906v1;chrUn_KN149906v1;chrUn_KN149906v1;chrUn_KN149906v1;chrUn_KN149906v1	13341;22241;23022;23909;25117;25888;35163	15004;22927;23051;24607;25734;25929;35226	-;-;-;-;-;-;-	3804		-7.14427	1.38501	6.70061e-07	8.84168e-05	2.05305	2.71759	1.06025	-3.37434	-2.84951	0.125532	0.790068	-0.867268	-5.30186	-4.77703	79	141	42	0	1		chrUn_KN149906v1__36899__36909	chrUn_KN149906v1__14580__14590	chrUn_KN149906v1__17026__17036, chrUn_KN149906v1__19031__19041, chrUn_KN149906v1__21609__21619, chrUn_KN149906v1__22092__22102, chrUn_KN149906v1__27424__27434					chrUn_KN149906v1__17023__17037, chrUn_KN149906v1__19028__19042, chrUn_KN149906v1__21208__21222, chrUn_KN149906v1__22091__22105
XM_001335435.8	100005161	si:ch73-27e22.1	si:ch73-27e22.1	chr22;chr22;chr22;chr22;chr22;chr22;chr22	8582576;8586508;8587395;8588648;8589504;8592283;8594480	8584580;8586795;8587706;8588782;8589830;8592606;8594851	-;-;-;-;-;-;-	3763		-3.62502	3.58568	6.82167e-07	8.89797e-05	4.50286	4.69397	3.04287	0.480941	0.872782	2.59097	2.78209	1.13099	-1.43094	-1.0391	440	561	172	23	41	ZDB-GENE-081031-107
XM_003201379.4	100536377	LOC100536377	calcium and integrin-binding protein 1-like	chrUn_KN150506v1;chrUn_KN150506v1;chrUn_KN150506v1;chrUn_KN150506v1;chrUn_KN150506v1;chrUn_KN150506v1;chrUn_KN150506v1	7839;9585;9759;11495;11758;13290;13803	8075;9673;9877;11648;11854;13324;14033	-;-;-;-;-;-;-	962		1.57863	5.81057	7.67513e-07	9.89743e-05	4.79718	4.70163	5.3259	6.52802	6.56084	4.85307	4.75753	5.3818	6.58391	6.61673	540	564	845	1632	2229		chrUn_KN150506v1__14106__14116	chrUn_KN150506v1__13901__13911	chrUn_KN150506v1__13448__13458
XM_021472761.1	798302	frmpd3	FERM and PDZ domain containing 3	chr14_KZ115433v1_alt;chr14_KZ115433v1_alt;chr14_KZ115433v1_alt;chr14_KZ115433v1_alt;chr14_KZ115433v1_alt;chr14_KZ115433v1_alt;chr14_KZ115433v1_alt;chr14_KZ115433v1_alt;chr14_KZ115433v1_alt;chr14_KZ115433v1_alt;chr14_KZ115433v1_alt;chr14_KZ115433v1_alt;chr14_KZ115433v1_alt;chr14_KZ115433v1_alt;chr14_KZ115433v1_alt;chr14_KZ115433v1_alt	34611;37192;51158;51422;52268;69233;71831;72373;72605;73136;73551;78457;79066;79440;80156;81388	34741;37346;51260;51467;52372;69340;71962;72492;72741;73262;73640;78513;79245;79575;81001;85272	+;+;+;+;+;+;+;+;+;+;+;+;+;+;+;+	6358		-6.70664	0.968854	1.01087e-06	0.000128892	1.97987	1.46597	1.50739	-3.37434	-2.84951	-0.688699	-1.2026	-1.16118	-6.04291	-5.51808	75	58	58	0	1	ZDB-GENE-100316-9	chr14__11908071__11908081, chr14_KZ115433v1_alt__32764__32774	chr14__11959145__11959155, chr14_KZ115433v1_alt__80642__80652	chr14__11914421__11914431, chr14__11914519__11914529, chr14__11920190__11920200, chr14__11929551__11929561, chr14__11930204__11930214, chr14__11932338__11932348, chr14__11935207__11935217, chr14__11942607__11942617, chr14__11944177__11944187, chr14__11945420__11945430, chr14__11959145__11959155, chr14_KZ115433v1_alt__39122__39132, chr14_KZ115433v1_alt__39220__39230, chr14_KZ115433v1_alt__44891__4…					chr14__11911788__11911802, chr14__11912106__11912120, chr14__11914420__11914434, chr14__11915407__11915421, chr14__11929548__11929562, chr14__11932467__11932481, chr14__11932521__11932535, chr14__11932536__11932550, chr14__11936658__11936672, chr14__11938141__11938155, chr14__11939246__11939260, chr14__11940273__11940287, chr14__11956588__11956602, chr14_KZ115433v1_alt__36489__36503, chr14_KZ1154…
NM_001008623.1	494080	tmprss2	transmembrane serine protease 2	chr10;chr10;chr10;chr10;chr10;chr10;chr10;chr10;chr10;chr10;chr10;chr10;chr10	38707839;38708039;38712281;38715001;38718181;38718386;38722155;38723400;38724078;38726359;38727002;38727679;38729177	38707941;38708116;38712557;38715093;38718297;38718513;38722221;38723562;38724247;38726454;38727144;38727831;38729673	+;+;+;+;+;+;+;+;+;+;+;+;+	2085		6.96071	0.257143	1.04104e-06	0.000131264	-3.37434	-3.37434	-2.798	1.82464	1.08907	-4.43439	-4.43439	-3.85805	0.764596	0.0290225	0	0	1	61	48	ZDB-GENE-041212-48		chr10__38723444__38723454, chr10__38727793__38727803, chr10__38729247__38729257	chr10__38714613__38714623, chr10__38718532__38718542, chr10__38720376__38720386, chr10__38721044__38721054		chr10__38729247__38729257	chr10__38706439__38706453	chr10__38718221__38718235, chr10__38718395__38718409, chr10__38727792__38727806	chr10__38710395__38710409, chr10__38710404__38710418, chr10__38712996__38713010, chr10__38716417__38716431, chr10__38720473__38720487, chr10__38720943__38720957
NM_201101.1	394076	h3f3d	H3 histone, family 3D	chr24;chr24;chr24;chr24	37688766;37689832;37692240;37692494	37688817;37689978;37692393;37693028	+;+;+;+	888		-1.91327	6.19445	1.08937e-06	0.000135847	6.65042	6.82357	6.60317	5.21539	4.17622	6.82179	6.99494	6.77454	5.38676	4.34759	1956	2462	2051	656	425	ZDB-GENE-040426-1023								chr24__37689454__37689468, chr24__37690774__37690788, chr24__37691211__37691225
XM_021472253.1	100332428	LOC100332428	poly [ADP-ribose] polymerase 14	chr10_KZ115319v1_alt;chr10_KZ115319v1_alt;chr10_KZ115319v1_alt;chr10_KZ115319v1_alt;chr10_KZ115319v1_alt;chr10_KZ115319v1_alt;chr10_KZ115319v1_alt;chr10_KZ115319v1_alt;chr10_KZ115319v1_alt;chr10_KZ115319v1_alt;chr10_KZ115319v1_alt;chr10_KZ115319v1_alt;chr10_KZ115319v1_alt;chr10_KZ115319v1_alt;chr10_KZ115319v1_alt;chr10_KZ115319v1_alt;chr10_KZ115319v1_alt	197792;198628;199489;200119;200812;201427;201711;201882;202159;202884;203325;203724;206246;206665;207931;208226;208739	198538;198802;199631;200724;201018;201609;201773;202031;202267;203093;203561;206158;206479;206868;207961;208344;208958	-;-;-;-;-;-;-;-;-;-;-;-;-;-;-;-;-	6073		-8.49585	0.485169	1.14271e-06	0.000140951	0.958691	1.3666	1.18568	-3.37434	-3.37434	-1.64372	-1.23581	-1.41673	-5.97675	-5.97675	36	54	46	0	0		chr10__21939213__21939223	chr10__21937560__21937570, chr10_KZ115319v1_alt__204621__204631, chr10_KZ115319v1_alt__205021__205031, chr10_KZ115319v1_alt__206675__206685	chr10__21926318__21926328, chr10__21934604__21934614				chr10__21936955__21936969, chr10_KZ115319v1_alt__204416__204430, chr10_KZ115319v1_alt__204620__204634	chr10__21918770__21918784, chr10__21920210__21920224, chr10__21920460__21920474, chr10__21923309__21923323, chr10__21926424__21926438, chr10__21926433__21926447, chr10__21933822__21933836, chr10__21934603__21934617, chr10_KZ115319v1_alt__201013__201027, chr10_KZ115319v1_alt__202521__202535, chr10_KZ115319v1_alt__202742__202756
NM_001080647.1	791165	r3hdm4	R3H domain containing 4	chr11;chr11;chr11;chr11;chr11;chr11;chr11	5666324;5669655;5669864;5671331;5671526;5672422;5673728	5666478;5669773;5669978;5671416;5671611;5672477;5674923	+;+;+;+;+;+;+	1813		-1.78112	6.01004	1.2425e-06	0.000151611	6.66217	6.62959	6.1193	4.34877	5.00186	5.80379	5.77122	5.26092	3.49039	4.14348	1972	2152	1466	359	755	ZDB-GENE-070112-1352	chr11__5666004__5666014	chr11__5674221__5674231	chr11__5666681__5666691, chr11__5668843__5668853		chr11__5674221__5674231	chr11__5666003__5666017	chr11__5674617__5674631	chr11__5668840__5668854		chr11__5674617__5674631
NM_001324498.1	394012	itga9	integrin, alpha 9	chr13;chr13;chr13;chr13;chr13;chr13;chr13;chr13;chr13;chr13;chr13;chr13;chr13;chr13;chr13;chr13;chr13;chr13;chr13;chr13;chr13;chr13;chr13;chr13;chr13;chr13;chr13;chr13	47863695;47876689;47880770;47883061;47883882;47897445;47898600;47901497;47903218;47905310;47922175;47923178;47927433;47988482;47993398;47993638;47995415;47996709;48001109;48002376;48006816;48006952;48007118;48015894;48023940;48040090;48054271;48058380	47864526;47876808;47880865;47883180;47884007;47897552;47898708;47901586;47903297;47905396;47922322;47923254;47927585;47988642;47993552;47993683;47995505;47996803;48001214;48002513;48006878;48007037;48007247;48015961;48024063;48040196;48054398;48058813	-;-;-;-;-;-;-;-;-;-;-;-;-;-;-;-;-;-;-;-;-;-;-;-;-;-;-;-	4078		8.17653	-0.335058	1.26101e-06	0.000152234	-3.37434	-3.37434	-3.37434	0.538182	1.14535	-5.4022	-5.4022	-5.4022	-1.48968	-0.882516	0	0	0	24	50	ZDB-GENE-040426-1129	chr13__48060109__48060119	chr13__47860267__47860277, chr13__47880827__47880837, chr13__48001104__48001114, chr13__48040127__48040137	chr13__47866806__47866816, chr13__47878702__47878712, chr13__47878814__47878824, chr13__47887830__47887840, chr13__47895245__47895255, chr13__47903302__47903312, chr13__47907463__47907473, chr13__47919530__47919540, chr13__47922875__47922885, chr13__47926241__47926251, chr13__47931218__47931228, chr13__47931626__47931636, chr13__47936608__47936618, chr13__47938590__47938600, chr13__47940441__4794…			chr13__48060108__48060122	chr13__47860320__47860334, chr13__47862488__47862502	chr13__47866687__47866701, chr13__47866696__47866710, chr13__47867887__47867901, chr13__47871015__47871029, chr13__47876914__47876928, chr13__47877796__47877810, chr13__47879290__47879304, chr13__47879905__47879919, chr13__47883453__47883467, chr13__47894588__47894602, chr13__47896533__47896547, chr13__47908206__47908220, chr13__47921200__47921214, chr13__47931623__47931637, chr13__47933676__4793…
NM_001079976.1	558970	dmrt2b	doublesex and mab-3 related transcription factor 2b	chr6;chr6;chr6;chr6_KZ114885v1_alt;chr6_KZ114885v1_alt;chr6_KZ114885v1_alt;chr6_KZ115192v1_alt;chr6_KZ115192v1_alt;chr6_KZ115192v1_alt	34214067;34218275;34220092;20496;24704;26521;202227;206422;208151	34214758;34218371;34220397;21187;24800;26826;202918;206518;208456	-;-;-;-;-;-;-;-;-	3285	dmrt2b	8.56022	0.0142139	1.27659e-06	0.000152492	-3.37434	-3.37434	-3.37434	0.154731	1.8513	-5.09023	-5.09023	-5.09023	-1.56116	0.13541	0	0	0	18	83	ZDB-GENE-080813-1	chr6__34221259__34221269, chr6_KZ114885v1_alt__27688__27698		chr6__34217525__34217535, chr6__34218026__34218036, chr6_KZ114885v1_alt__23954__23964, chr6_KZ114885v1_alt__24455__24465, chr6_KZ115192v1_alt__205681__205691, chr6_KZ115192v1_alt__206173__206183, chr6_KZ115192v1_alt__207665__207675			chr6_KZ115192v1_alt__209356__209370		chr6__34216676__34216690, chr6_KZ114885v1_alt__23105__23119, chr6_KZ115192v1_alt__204832__204846
XM_021472427.1	110437863	LOC110437863	uncharacterized LOC110437863	chr11_KZ115342v1_alt;chr11_KZ115342v1_alt;chr11_KZ115342v1_alt;chr11_KZ115342v1_alt;chr11_KZ115342v1_alt;chr11_KZ115342v1_alt;chr11_KZ115342v1_alt	21833;22495;22667;23984;24188;24426;25192	22275;22578;22714;24103;24315;25070;25296	-;-;-;-;-;-;-	1573		8.11034	-0.394763	1.41445e-06	0.000166879	-3.37434	-3.37434	-3.37434	0.593239	1.00031	-4.02786	-4.02786	-4.02786	-0.0602801	0.346795	0	0	0	25	45			chr11_KZ115342v1_alt__25231__25241
XR_658470.2	100007517	LOC100007517	uncharacterized LOC100007517	chr3;chr3;chr3	3022019;3024343;3025184	3022107;3024461;3025317	+;+;+	342		8.59565	0.0469566	1.42645e-06	0.000166879	-3.37434	-3.37434	-3.37434	0.0796019	1.91743	-1.82641	-1.82641	-1.82641	1.62753	3.46537	0	0	0	17	87		chr3__3020098__3020108							chr3__3023381__3023395			chr3__3020098__3020108
NM_001077743.1	792259	sept15	septin 15	chr25;chr25;chr25;chr25;chr25;chr25;chr25;chr25;chr25;chr25;chr25;chr25;chr25;chr25_KZ115727v1_alt;chr25_KZ115727v1_alt;chr25_KZ115727v1_alt;chr25_KZ115727v1_alt;chr25_KZ115727v1_alt;chr25_KZ115727v1_alt;chr25_KZ115727v1_alt;chr25_KZ115727v1_alt;chr25_KZ115727v1_alt;chr25_KZ115727v1_alt;chr25_KZ115727v1_alt;chr25_KZ115728v1_alt;chr25_KZ115728v1_alt;chr25_KZ115728v1_alt	12853111;12856532;12857902;12859218;12859441;12864992;12866619;12866795;12871298;12872171;12880250;12901490;12906608;168211;171640;173010;174326;174549;180100;181727;181903;186406;187279;187387;1681;22923;28041	12854442;12856677;12858037;12859343;12859492;12865088;12866711;12866912;12871432;12872271;12880356;12901589;12906845;169564;171785;173145;174451;174600;180196;181819;182020;186540;187384;187387;1789;23022;28278	-;-;-;-;-;-;-;-;-;-;-;-;-;-;-;-;-;-;-;-;-;-;-;-;-;-;-	5592		-4.23403	2.08168	1.5166e-06	0.000174764	2.31347	2.76713	3.08373	-0.86687	-1.51334	-0.169898	0.283769	0.600369	-3.35023	-3.9967	95	146	177	8	6	ZDB-GENE-061103-265	chr25_KZ115727v1_alt__189043__189053	chr25__12857939__12857949, chr25_KZ115727v1_alt__173047__173057	chr25__12858309__12858319, chr25__12861599__12861609, chr25__12863042__12863052, chr25__12869027__12869037, chr25__12873935__12873945, chr25__12875958__12875968, chr25__12878515__12878525, chr25__12879382__12879392, chr25__12882222__12882232, chr25__12886137__12886147, chr25__12891831__12891841, chr25__12893365__12893375, chr25_KZ115727v1_alt__173417__173427, chr25_KZ115727v1_alt__176707__176717,…			chr25__12903842__12903856		chr25__12857535__12857549, chr25__12858306__12858320, chr25__12865589__12865603, chr25__12866353__12866367, chr25__12866362__12866376, chr25__12867550__12867564, chr25__12868220__12868234, chr25__12875957__12875971, chr25__12886467__12886481, chr25__12889805__12889819, chr25__12891235__12891249, chr25__12893362__12893376, chr25__12893956__12893970, chr25__12899174__12899188, chr25__12901003__1290…
XM_021478781.1	566175	zmp:0000001200	zmp:0000001200	chr9;chr9;chr9;chr9;chr9;chr9;chr9;chr9;chr9;chr9;chr9;chr9;chr9;chr9;chr9;chr9;chr9;chr9;chr9;chr9;chr9;chr9;chr9;chr9;chr9;chr9;chr9;chr9;chr9;chr9;chr9;chr9;chr9;chr9;chr9;chr9;chr9;chr9;chr9;chr9;chr9;chr9;chr9;chr9;chr9;chr9;chr9;chr9;chr9	1072788;1079077;1080482;1083286;1088901;1090665;1090909;1092062;1092397;1092757;1093953;1095440;1095771;1098193;1098729;1099650;1100739;1101166;1102656;1102958;1104013;1104164;1104876;1106870;1107273;1107976;1109592;1110102;1111126;1111639;1117260;1117754;1117963;1119125;1119417;1119718;1120110;1121147;1122292;1123196;1123710;1124709;1127509;1127713;1129441;1131081;1131375;1133051;1135417	1072907;1079159;1080551;1083420;1089075;1090717;1090983;1092202;1092579;1092879;1094035;1095562;1095850;1098380;1098794;1099742;1100862;1101395;1102787;1103073;1104082;1104235;1105001;1107016;1107356;1108087;1109770;1110215;1111225;1111757;1117383;1117820;1118010;1119264;1119532;1119855;1120292;1121260;1122507;1123318;1123823;1124714;1127541;1127859;1129651;1131271;1131475;1133189;1136670	+;+;+;+;+;+;+;+;+;+;+;+;+;+;+;+;+;+;+;+;+;+;+;+;+;+;+;+;+;+;+;+;+;+;+;+;+;+;+;+;+;+;+;+;+;+;+;+;+	6981		-4.92595	2.57771	1.52464e-06	0.000174764	3.65716	3.59618	2.108	-0.725415	-2.16252	0.853721	0.792749	-0.695438	-3.52885	-4.96595	244	261	89	9	3	ZDB-GENE-140106-160		chr9__1104995__1105005, chr9__1107010__1107020, chr9__1119526__1119536, chr9__1119849__1119859	chr9__1092342__1092352, chr9__1098883__1098893, chr9__1115843__1115853, chr9__1118072__1118082, chr9__1123939__1123949, chr9__1124019__1124029, chr9__1124118__1124128, chr9__1124267__1124277, chr9__1134107__1134117					chr9__1075061__1075075, chr9__1081359__1081373, chr9__1090583__1090597, chr9__1096398__1096412, chr9__1096837__1096851, chr9__1097495__1097509, chr9__1122588__1122602, chr9__1124016__1124030, chr9__1124602__1124616, chr9__1130448__1130462, chr9__1131710__1131724
XM_009296081.3	100004843	si:ch73-27e22.6	si:ch73-27e22.6	chr22;chr22;chr22;chr22;chr22	8596958;8598798;8601477;8601888;8605251	8597072;8598905;8601782;8601977;8606055	+;+;+;+;+	1424		-5.03749	1.43442	1.56984e-06	0.000178145	1.97987	2.05015	2.31437	-1.91107	-2.4655	1.46992	1.5402	1.80442	-2.42102	-2.97545	75	88	103	3	2	ZDB-GENE-070705-234
XM_002662526.6	100332904	si:ch211-286o17.1	si:ch211-286o17.1	chr6;chr6;chr6;chr6;chr6;chr6;chr6;chr6	47424515;47448585;47449235;47449486;47452705;47454168;47454644;47457247	47424714;47448647;47449380;47449566;47452825;47454220;47454793;47460009	+;+;+;+;+;+;+;+	3577		-8.85587	0.822262	1.62143e-06	0.000182178	1.99852	0.316835	1.77028	-3.37434	-3.37434	0.159768	-1.52192	-0.0684716	-5.21309	-5.21309	76	25	70	0	0	ZDB-GENE-141216-411
XR_002459805.1	406265	agpat4	1-acylglycerol-3-phosphate O-acyltransferase 4 (lysophosphatidic acid acyltransferase, delta)	chr13;chr13;chr13;chr13;chr13;chr13;chr13;chr13	35765110;35772890;35774901;35775274;35776570;35778981;35779275;35782760	35765484;35773110;35775070;35775435;35776723;35779049;35779350;35782822	+;+;+;+;+;+;+;+	1290		5.13259	1.049	1.68016e-06	0.000186926	-1.99793	-2.4084	-2.06798	1.30388	2.84044	-2.3653	-2.77577	-2.43535	0.936511	2.47307	3	2	3	42	167	ZDB-GENE-040426-1924						chr13__35764062__35764076, chr13__35764342__35764356		chr13__35766980__35766994, chr13__35768276__35768290, chr13__35771538__35771552
XM_021468946.1	572670	LOC572670	gastrula zinc finger protein XlCGF57.1-like	chr21;chr21	2102530;2111104	2103254;2112459	+;+	2081		-3.84052	3.00463	2.0004e-06	0.000218277	3.6862	4.24006	2.67683	0.294183	-0.45186	2.62892	3.18279	1.61955	-0.763094	-1.50914	249	409	133	20	15			chr21__2102683__2102693	chr21__2104735__2104745, chr21__2107362__2107372	chr21__2102683__2102693			chr21__2103043__2103057	chr21__2105009__2105023, chr21__2107792__2107806, chr21__2108817__2108831	chr21__2103043__2103057
XM_017354628.2	100005864	LOC100005864	GTPase IMAP family member 8-like	chr3;chr3;chr3;chr3;chr3	1866822;1867011;1867160;1869114;1875811	1866921;1867079;1868525;1869727;1875857	-;-;-;-;-	2196		-5.2782	1.30703	2.00042e-06	0.000218277	2.15629	1.6673	2.12376	-2.70915	-2.16252	1.02141	0.532418	0.988879	-3.84403	-3.2974	85	67	90	1	3									chr3__1871768__1871782, chr3__1872935__1872949
XM_017354781.2	103910262	LOC103910262	uncharacterized LOC103910262	chr3_KZ115071v1_alt;chr3_KZ115071v1_alt;chr3_KZ115071v1_alt;chr3_KZ115071v1_alt	171522;173788;175673;176020	171799;173949;175868;177308	+;+;+;+	1925		8.04862	-0.44623	2.24618e-06	0.000242759	-3.37434	-3.37434	-3.37434	0.359159	1.06009	-4.3192	-4.3192	-4.3192	-0.585699	0.115228	0	0	0	21	47		chr3__31097660__31097670, chr3_KZ115071v1_alt__171159__171169		chr3__31101260__31101270, chr3_KZ115071v1_alt__174617__174627			chr3__31097143__31097157, chr3_KZ115071v1_alt__170642__170656	chr3__31102863__31102877, chr3_KZ115071v1_alt__176222__176236, chr3_KZ115071v1_alt__176314__176328	chr3__31100221__31100235		chr3_KZ115071v1_alt__176222__176236, chr3_KZ115071v1_alt__176314__176328
XM_021474776.1	564346	si:ch211-214b16.3	si:ch211-214b16.3	chr3;chr3;chr3;chr3;chr3;chr3;chr3;chr3;chr3;chr3;chr3;chr3;chr3;chr3;chr3;chr3;chr3;chr3;chr3	60337975;60339683;60342728;60345638;60346071;60360539;60362415;60374287;60380595;60383118;60389240;60391515;60392033;60394297;60394815;60397079;60397597;60401581;60406109	60339591;60339729;60342889;60345811;60346244;60360712;60362588;60376176;60380708;60383204;60389347;60391625;60392140;60394407;60394922;60397189;60397704;60401826;60406200	-;-;-;-;-;-;-;-;-;-;-;-;-;-;-;-;-;-;-	5716		4.03754	2.41844	2.53641e-06	0.000271539	-1.50236	-0.434475	0.459416	4.03751	2.9785	-4.01736	-2.94948	-2.05559	1.5225	0.463499	5	14	27	289	184	ZDB-GENE-081105-50
XM_003199164.5	100005927	LOC100005927	immunoglobulin superfamily member 3-like	chr9;chr9;chr9;chr9;chr9;chr9;chr9;chr9;chr9;chr9;chr9	534978;537316;538297;539186;539725;540255;541566;543643;544123;546707;548969	535286;537684;538713;539587;540108;540629;541949;544044;544929;547090;550964	+;+;+;+;+;+;+;+;+;+;+	6229		8.22379	-0.287838	2.58734e-06	0.000274249	-3.37434	-3.37434	-3.37434	0.0796019	1.44346	-6.01334	-6.01334	-6.01334	-2.5594	-1.19554	0	0	0	17	62		chr9__533506__533516	chr9__540262__540272, chr9__546816__546826, chr9__549289__549299, chr9__550394__550404	chr9__537006__537016, chr9__538823__538833, chr9__539156__539166, chr9__540910__540920		chr9__549289__549299, chr9__550394__550404		chr9__540259__540273, chr9__543803__543817, chr9__543843__543857, chr9__550393__550407	chr9__539155__539169, chr9__543803__543817, chr9__543843__543857, chr9__545483__545497, chr9__545645__545659, chr9__545930__545944		chr9__550393__550407
NM_001040330.2	497281	ext1c	exostoses (multiple) 1c	chr19;chr19;chr19;chr19;chr19;chr19;chr19;chr19;chr19	47483174;47483701;47484969;47485352;47485818;47487550;47487967;47501665;47501779	47483527;47483872;47485129;47485438;47485913;47487668;47488099;47501776;47501781	-;-;-;-;-;-;-;-;-	1237		-8.39252	0.389315	2.61006e-06	0.000274249	0.567319	1.17432	1.38194	-3.37434	-3.37434	0.260474	0.86747	1.07509	-3.68119	-3.68119	27	47	53	0	0	ZDB-GENE-050211-5			chr19__47500732__47500742					chr19__47486597__47486611
NM_212562.1	80939	papss2b	3'-phosphoadenosine 5'-phosphosulfate synthase 2b	chr12;chr12;chr12;chr12;chr12;chr12;chr12;chr12;chr12;chr12;chr12;chr12	17458949;17462605;17466155;17466930;17468455;17472118;17472516;17472770;17475927;17476159;17476853;17478982	17459849;17462834;17466423;17467065;17468660;17472229;17472629;17472888;17476065;17476394;17476967;17479078	-;-;-;-;-;-;-;-;-;-;-;-	2674		1.70212	9.79381	2.76434e-06	0.000287795	8.29817	8.60829	9.44188	10.5062	10.6286	6.87917	7.18929	8.02288	9.08724	9.2096	6133	8488	14685	25746	37415	ZDB-GENE-010323-5			chr12__17467174__17467184, chr12__17468367__17468377, chr12__17474420__17474430, chr12__17475031__17475041			chr12__17479386__17479400		chr12__17462530__17462544, chr12__17462847__17462861, chr12__17469984__17469998, chr12__17474535__17474549, chr12__17477774__17477788
NM_194367.3	321664	aldob	aldolase b, fructose-bisphosphate	chr14;chr14;chr14;chr14;chr14;chr14;chr14;chr14;chr14	21106446;21107271;21108613;21109012;21111410;21111669;21111842;21112101;21114873	21106653;21107383;21108824;21109066;21111570;21111752;21112016;21112300;21115194	+;+;+;+;+;+;+;+;+	1530		1.48725	5.18289	3.05472e-06	0.000315136	4.29986	4.31528	4.57414	5.71472	6.03735	3.68633	3.70174	3.96061	5.10119	5.42382	382	431	501	928	1550	ZDB-GENE-030131-383								chr14__21107799__21107813, chr14__21113299__21113313, chr14__21113308__21113322
XM_001333308.7	793563	maats1	MYCBP-associated, testis expressed 1	chr9;chr9;chr9;chr9;chr9;chr9;chr9;chr9;chr9;chr9;chr9;chr9;chr9;chr9;chr9;chr9;chr9	9441541;9441778;9443434;9444489;9444680;9454861;9459859;9461350;9463085;9467002;9467228;9472330;9472506;9476121;9481875;9482918;9498298	9441671;9441854;9443591;9444566;9444736;9455042;9460036;9461507;9463267;9467135;9467341;9472401;9472652;9476342;9482023;9483009;9498954	+;+;+;+;+;+;+;+;+;+;+;+;+;+;+;+;+	2789		8.04929	-0.443088	3.14134e-06	0.000321152	-3.37434	-3.37434	-3.37434	0.154731	1.17268	-4.85409	-4.85409	-4.85409	-1.32502	-0.307067	0	0	0	18	51	ZDB-GENE-070912-489	chr9__9441231__9441241	chr9__9454863__9454873, chr9__9472601__9472611, chr9__9481926__9481936	chr9__9455770__9455780, chr9__9462026__9462036, chr9__9472193__9472203, chr9__9475673__9475683, chr9__9484646__9484656, chr9__9486392__9486402, chr9__9495976__9495986			chr9__9441230__9441244	chr9__9454862__9454876, chr9__9463210__9463224, chr9__9481925__9481939, chr9__9498774__9498788	chr9__9442920__9442934, chr9__9460508__9460522, chr9__9462023__9462037, chr9__9469940__9469954, chr9__9472192__9472206, chr9__9475776__9475790, chr9__9486487__9486501, chr9__9488810__9488824, chr9__9493916__9493930, chr9__9495975__9495989		chr9__9498774__9498788
XM_021471169.1	794766	si:dkey-192k22.2	si:dkey-192k22.2	chr1_KZ115010v1_alt;chr1_KZ115010v1_alt;chr1_KZ115010v1_alt;chr1_KZ115010v1_alt;chr1_KZ115010v1_alt;chr1_KZ115010v1_alt;chr1_KZ115010v1_alt;chr1_KZ115010v1_alt;chr1_KZ115010v1_alt	169102;169414;170893;173479;176973;177138;178421;180199;181708	169305;169575;171006;173565;177053;177185;178459;180225;182197	+;+;+;+;+;+;+;+;+	1252		-2.82022	3.28871	3.20626e-06	0.000322907	3.46943	3.71709	4.34121	1.12861	1.11748	3.1452	3.39286	4.01698	0.804378	0.793247	214	284	426	37	49	ZDB-GENE-090313-219
XM_009296959.3	100147851	znf385a	zinc finger protein 385A	chr23;chr23;chr23;chr23;chr23;chr23;chr23;chr23	28183573;28186656;28186894;28190364;28200861;28213416;28231141;28294244	28186110;28186748;28187078;28190693;28201032;28213526;28231283;28294769	-;-;-;-;-;-;-;-	4098		-7.03256	1.35545	3.23048e-06	0.000322907	1.86264	0.808365	2.83838	-2.70915	-3.37434	-0.172277	-1.22655	0.803457	-4.74407	-5.40926	69	36	149	1	0	ZDB-GENE-090313-255	chr23__28296099__28296109, chr23_KZ115692v1_alt__252960__252970		chr23__28191776__28191786, chr23__28192192__28192202, chr23__28204896__28204906, chr23__28213598__28213608, chr23__28216130__28216140, chr23__28221305__28221315, chr23__28237914__28237924, chr23__28239876__28239886, chr23__28240437__28240447, chr23__28242442__28242452, chr23__28244413__28244423, chr23__28244906__28244916, chr23__28247481__28247491, chr23__28247702__28247712, chr23__28248189__2824…			chr23__28224812__28224826, chr23_KZ115692v1_alt__179341__179355		chr23__28186131__28186145, chr23__28188163__28188177, chr23__28189602__28189616, chr23__28208178__28208192, chr23__28212467__28212481, chr23__28215126__28215140, chr23__28215148__28215162, chr23__28218462__28218476, chr23__28224812__28224826, chr23__28230708__28230722, chr23__28233479__28233493, chr23__28239875__28239889, chr23__28240434__28240448, chr23__28242330__28242344, chr23__28242339__2824…
XM_009305183.3	334010	il11ra	interleukin 11 receptor, alpha	chr10;chr10;chr10;chr10;chr10;chr10;chr10;chr10;chr10;chr10;chr10;chr10	13305607;13315648;13315835;13317810;13322049;13326663;13330340;13332039;13334182;13334781;13343686;13396648	13307159;13315727;13315937;13317887;13322205;13326829;13330524;13332153;13334342;13334847;13343782;13396754	-;-;-;-;-;-;-;-;-;-;-;-	2870		-8.85902	0.82709	3.24387e-06	0.000322907	0.463779	1.01936	2.39451	-3.37434	-3.37434	-1.05727	-0.501687	0.873462	-4.89539	-4.89539	25	42	109	0	0	ZDB-GENE-030131-5942			chr10__13308190__13308200, chr10__13314918__13314928, chr10__13319571__13319581, chr10__13333478__13333488, chr10__13336156__13336166, chr10__13343517__13343527, chr10__13346141__13346151, chr10__13359449__13359459, chr10__13359624__13359634, chr10__13359910__13359920, chr10__13366399__13366409, chr10__13377300__13377310, chr10__13378071__13378081, chr10__13379975__13379985					chr10__13317594__13317608, chr10__13318321__13318335, chr10__13320416__13320430, chr10__13321918__13321932, chr10__13336155__13336169, chr10__13343020__13343034, chr10__13345712__13345726, chr10__13349065__13349079, chr10__13366396__13366410, chr10__13366600__13366614, chr10__13368262__13368276, chr10__13378068__13378082, chr10__13380673__13380687, chr10__13387798__13387812, chr10__13391776__1339…
NM_001128295.2	100005341	wipf1a	WAS/WASL interacting protein family, member 1a	chr9;chr9;chr9;chr9;chr9;chr9;chr9;chr9	2499627;2507529;2507907;2508171;2510476;2514960;2516362;2518065	2499673;2507616;2508036;2508305;2511372;2515157;2516466;2518359	+;+;+;+;+;+;+;+	1895		-1.21743	8.82831	3.2928e-06	0.000324927	9.16409	9.20913	9.23046	8.20218	7.72815	8.2419	8.28694	8.30827	7.27998	6.80595	11179	12874	12683	5212	5009	ZDB-GENE-080204-101			chr9__2504677__2504687, chr9__2515696__2515706, chr9__2516199__2516209					chr9__2500246__2500260, chr9__2500396__2500410, chr9__2500570__2500584, chr9__2500714__2500728, chr9__2500889__2500903, chr9__2501396__2501410, chr9__2501626__2501640, chr9__2501797__2501811, chr9__2502310__2502324, chr9__2502485__2502499, chr9__2502565__2502579, chr9__2502735__2502749, chr9__2503056__2503070, chr9__2507860__2507874, chr9__2508386__2508400, chr9__2512131__2512145, chr9__2512576__…
XM_694398.8	570873	klhl35	kelch-like family member 35	chr10;chr10;chr10;chr10;chr10;chr10;chr10;chr10	233138;236428;237019;238363;239364;241721;242412;244709	234075;236616;237207;238481;239548;242214;242778;245082	-;-;-;-;-;-;-;-	2855		6.23707	0.790638	3.37247e-06	0.000328257	-3.37434	-2.81199	-2.3873	2.70842	0.804523	-4.88783	-4.32548	-3.90079	1.19493	-0.708968	0	1	2	114	39	ZDB-GENE-091118-66	chr10__245711__245721	chr10__237014__237024, chr10__238429__238439	chr10__243250__243260				chr10__238428__238442
NM_001113628.1	792714	ccn4b	cellular communication network factor 4b	chr16;chr16;chr16;chr16;chr16	31518783;31521536;31522643;31523512;31525056	31519514;31521723;31522900;31523788;31525232	-;-;-;-;-	1632		7.94556	-0.54796	3.3844e-06	0.000328257	-3.37434	-3.37434	-3.37434	0.971246	0.258848	-4.08098	-4.08098	-4.08098	0.264605	-0.447793	0	0	0	33	26	ZDB-GENE-080220-16
XM_017357170.2	108190746	LOC108190746	histone H3-like	chr7	73852773	73854574	-	1802		-1.96891	5.18433	3.64152e-06	0.000350203	5.45324	6.10564	5.41025	4.02755	3.36365	4.60364	5.25604	4.56066	3.17795	2.51405	852	1496	896	287	241			chr7__73854121__73854131
XM_001333067.6	794824	lgals17	galectin 17	chr15_KZ115480v1_alt;chr15_KZ115480v1_alt;chr15_KZ115480v1_alt;chr15_KZ115480v1_alt;chr15_KZ115480v1_alt;chr15_KZ115480v1_alt	173844;174735;176015;177456;182673;187975	174363;174785;176284;177809;182713;188108	-;-;-;-;-;-	1370		7.81996	-0.646374	4.00821e-06	0.000382228	-3.37434	-3.37434	-3.37434	0.359159	0.695668	-3.82852	-3.82852	-3.82852	-0.0950169	0.241492	0	0	0	21	36	ZDB-GENE-131121-418
XM_001332312.6	553500	xcr1a.1	chemokine (C motif) receptor 1a, duplicate 1	chr23;chr23	39957942;39959646	39959230;39959795	-;-	1439		7.79495	-0.674504	4.441e-06	0.00041997	-3.37434	-3.37434	-3.37434	0.697423	0.308983	-3.89941	-3.89941	-3.89941	0.172356	-0.216084	0	0	0	27	27	ZDB-GENE-070302-6
NM_201001.2	393976	arl2bp	ADP-ribosylation factor-like 2 binding protein	chr18;chr18;chr18;chr18;chr18;chr18;chr18;chr18_KZ115557v1_alt;chr18_KZ115557v1_alt;chr18_KZ115557v1_alt;chr18_KZ115557v1_alt;chr18_KZ115557v1_alt;chr18_KZ115557v1_alt;chr18_KZ115557v1_alt	18871061;18871617;18873233;18873407;18874725;18874884;18875218;167459;168024;169636;169809;171127;171286;171620	18871510;18871713;18873318;18873513;18874786;18874953;18875295;167908;168120;169721;169915;171188;171355;171697	-;-;-;-;-;-;-;-;-;-;-;-;-;-	1900		3.03694	2.73504	4.60326e-06	0.000431717	0.663923	0.0864152	1.43344	3.86926	3.73767	-0.262077	-0.839584	0.507436	2.94326	2.81167	29	21	55	257	313	ZDB-GENE-040426-1604	chr18_KZ115557v1_alt__172988__172998		chr18__18871755__18871765, chr18_KZ115557v1_alt__168162__168172					chr18__18871752__18871766, chr18_KZ115557v1_alt__168159__168173
XM_021475682.1	110439557	LOC110439557	gastrula zinc finger protein XlCGF8.2DB-like	chr4;chr4	59441584;59451237	59441722;59453351	+;+	2254		7.78264	-0.676547	4.93104e-06	0.000458667	-3.37434	-3.37434	-3.37434	0.226141	0.732873	-4.54683	-4.54683	-4.54683	-0.946346	-0.439614	0	0	0	19	37		chr4__59440308__59440318	chr4__59452632__59452642	chr4__59444537__59444547		chr4__59452632__59452642		chr4__59452631__59452645	chr4__59444647__59444661, chr4__59444656__59444670		chr4__59452631__59452645
NM_001328216.1	447825	mfsd6b	major facilitator superfamily domain containing 6b	chr9;chr9;chr9;chr9;chr9;chr9;chr9;chr9	41482831;41488865;41491808;41493386;41495772;41504270;41505453;41507417	41483511;41489127;41491906;41493547;41495869;41505450;41505811;41507712	-;-;-;-;-;-;-;-	3139		-1.95114	6.34206	5.47381e-06	0.000505014	6.07606	7.22033	7.01433	4.6508	5.11363	4.42576	5.57002	5.36402	3.00049	3.46333	1313	3242	2728	443	816	ZDB-GENE-040912-84			chr9__41486841__41486851, chr9__41488760__41488770, chr9__41491107__41491117, chr9__41500027__41500037, chr9__41503312__41503322, chr9__41507065__41507075				chr9__41504543__41504557	chr9__41483534__41483548, chr9__41486838__41486852, chr9__41491698__41491712, chr9__41499942__41499956, chr9__41502969__41502983, chr9__41503613__41503627, chr9__41503794__41503808
XM_009301100.3	100190901	slco1f2	solute carrier organic anion transporter family, member 1F2	chr4;chr4;chr4;chr4;chr4;chr4;chr4;chr4;chr4;chr4;chr4;chr4;chr4;chr4	77290340;77290773;77291009;77291261;77291540;77291792;77292067;77292321;77295811;77296003;77296238;77296494;77300288;77300539	77290691;77290890;77291073;77291445;77291705;77291987;77292231;77292524;77295909;77296155;77296344;77296626;77300429;77301092	-;-;-;-;-;-;-;-;-;-;-;-;-;-	2639		-8.44725	0.43966	5.71147e-06	0.000522691	0.797686	0.419569	1.80979	-3.37434	-3.37434	-0.602305	-0.980423	0.409796	-4.77433	-4.77433	32	27	72	0	0	ZDB-GENE-080305-3		chr4__77291591__77291601	chr4__77294800__77294810, chr4__77297819__77297829				chr4__77291588__77291602	chr4__77294797__77294811, chr4__77297816__77297830
XM_688081.9	564748	LOC564748	leucine-rich repeat neuronal protein 4-like	chr5;chr5	37488138;37494576	37488496;37496738	+;+	2522		-6.12613	1.26925	5.81316e-06	0.000525681	0.709903	2.55783	2.07595	-2.70915	-2.84951	-0.624666	1.22326	0.741379	-4.04372	-4.18408	30	126	87	1	1		chr5__37486515__37486525		chr5__37489638__37489648, chr5__37489932__37489942, chr5__37492781__37492791			chr5__37487796__37487810		chr5__37492780__37492794
XM_692563.9	569196	atrnl1b	attractin-like 1b	chr12;chr12;chr12;chr12;chr12;chr12;chr12;chr12;chr12;chr12;chr12;chr12;chr12;chr12;chr12;chr12;chr12;chr12;chr12;chr12;chr12;chr12;chr12;chr12;chr12;chr12;chr12;chr12;chr12	29842954;29852790;29873171;29897400;29908407;29921069;29925237;29926409;29931359;29941984;29944647;29946969;29954684;29954985;29957041;29958921;29959147;29963149;29963858;29965639;29965887;29968069;29969653;29971487;29973715;29976874;29979050;29979438;30031036	29844976;29852904;29873278;29897478;29908468;29921226;29925315;29926503;29931411;29942077;29944784;29947187;29954872;29955198;29957228;29959053;29959265;29963360;29963942;29965793;29966070;29968324;29969740;29971661;29973923;29977002;29979163;29979521;30032168	-;-;-;-;-;-;-;-;-;-;-;-;-;-;-;-;-;-;-;-;-;-;-;-;-;-;-;-;-	6890		1.07707	8.57744	5.88125e-06	0.000525681	7.90575	7.9984	8.22031	9.19987	9.04489	5.12125	5.2139	5.43581	6.41536	6.26039	4672	5561	6296	10409	12481	ZDB-GENE-030131-8092		chr12__29843406__29843416, chr12__29971541__29971551	chr12__29845219__29845229, chr12__29845842__29845852, chr12__29846833__29846843, chr12__29847616__29847626, chr12__29848607__29848617, chr12__29848995__29849005, chr12__29858311__29858321, chr12__29864359__29864369, chr12__29864440__29864450, chr12__29870919__29870929, chr12__29872034__29872044, chr12__29884469__29884479, chr12__29888907__29888917, chr12__29889923__29889933, chr12__29895042__2989…				chr12__29843153__29843167	chr12__29847613__29847627, chr12__29848992__29849006, chr12__29858310__29858324, chr12__29864745__29864759, chr12__29872031__29872045, chr12__29876472__29876486, chr12__29876481__29876495, chr12__29881586__29881600, chr12__29884468__29884482, chr12__29884638__29884652, chr12__29890594__29890608, chr12__29890810__29890824, chr12__29895039__29895053, chr12__29902375__29902389, chr12__29907201__2990…
XM_005158579.4	557258	ptk2ba	protein tyrosine kinase 2 beta, a	chr17;chr17;chr17;chr17;chr17;chr17;chr17;chr17;chr17;chr17;chr17;chr17;chr17;chr17;chr17;chr17;chr17;chr17;chr17;chr17;chr17;chr17;chr17;chr17;chr17;chr17;chr17;chr17;chr17	6114069;6123326;6123489;6128007;6130224;6130334;6132089;6139466;6139607;6143716;6145639;6145838;6149152;6151284;6151458;6151631;6154371;6154552;6154731;6160096;6161613;6162357;6179156;6179385;6183143;6185214;6191999;6193617;6195381	6114591;6123406;6123623;6128053;6130248;6130369;6132235;6139522;6139703;6143920;6145728;6145938;6149267;6151384;6151539;6151728;6154415;6154586;6154770;6160213;6161714;6162431;6179296;6179439;6183205;6185293;6192086;6193795;6195593	-;-;-;-;-;-;-;-;-;-;-;-;-;-;-;-;-;-;-;-;-;-;-;-;-;-;-;-;-	3175		-8.09784	0.116587	5.8831e-06	0.000525681	1.06865	0.730569	0.555514	-3.37434	-3.37434	-0.598105	-0.936188	-1.11124	-5.0411	-5.0411	39	34	29	0	0	ZDB-GENE-080207-1		chr17__6123526__6123536	chr17__6114768__6114778, chr17__6115706__6115716, chr17__6116420__6116430, chr17__6123101__6123111, chr17__6130619__6130629, chr17__6135068__6135078, chr17__6135469__6135479, chr17__6146228__6146238, chr17__6146534__6146544, chr17__6148882__6148892, chr17__6151605__6151615, chr17__6156926__6156936, chr17__6173477__6173487, chr17__6179659__6179669, chr17__6179802__6179812, chr17__6181023__6181033,…				chr17__6123525__6123539	chr17__6114765__6114779, chr17__6115705__6115719, chr17__6119355__6119369, chr17__6123100__6123114, chr17__6130722__6130736, chr17__6130731__6130745, chr17__6135067__6135081, chr17__6142846__6142860, chr17__6142934__6142948, chr17__6146531__6146545, chr17__6146539__6146553, chr17__6151602__6151616, chr17__6156925__6156939, chr17__6171478__6171492, chr17__6173476__6173490, chr17__6174878__6174892,…
XM_003199231.5	100537744	LOC100537744	uncharacterized LOC100537744	chr9;chr9;chr9;chr9;chr9;chr9;chr9;chr9;chr9	28682933;28683180;28683280;28684593;28684858;28685799;28686388;28686998;28687425	28683088;28683208;28683369;28684700;28685223;28686140;28686624;28687036;28687496	-;-;-;-;-;-;-;-;-	1439		-4.2155	3.02257	6.08544e-06	0.000539512	3.3511	4.18644	3.41364	-1.91107	0.357434	2.82603	3.66137	2.88857	-2.43613	-0.167633	197	394	223	3	28									chr9__28683692__28683706, chr9_KZ115294v1_alt__177188__177202
NM_199555.2	321622	hmgb1a	high mobility group box 1a	chr10;chr10;chr10;chr10;chr10	36026580;36029523;36029768;36030008;36030643	36026635;36029683;36029913;36030182;36031374	+;+;+;+;+	1270	hmgb1a	-3.9318	5.26646	6.1757e-06	0.00054327	3.70335	6.51245	6.3199	2.2585	1.782	3.35852	6.16762	5.97507	1.91367	1.43717	252	1984	1685	83	79	ZDB-GENE-030131-341			chr10__36027758__36027768, chr10__36030438__36030448					chr10__36027757__36027771
XM_021471944.1	562960	LOC562960	interferon-induced very large GTPase 1	chr3;chr3;chr3	847495;854336;857042	848087;856677;861733	+;+;+	7627		-5.42057	1.39362	6.81402e-06	0.000594595	1.90279	2.48862	1.77028	-3.37434	-1.91226	-1.02833	-0.442495	-1.16084	-6.30546	-4.84337	71	120	70	0	4			chr3__859109__859119, chr3__859192__859202	chr3__857009__857019					chr3__852332__852346
NM_001030263.1	571340	rcn2	reticulocalbin 2	chr18;chr18;chr18;chr18;chr18;chr18;chr18;chr18;chr18_KZ114967v1_alt;chr18_KZ114967v1_alt;chr18_KZ114967v1_alt;chr18_KZ114967v1_alt;chr18_KZ114967v1_alt;chr18_KZ114967v1_alt;chr18_KZ114967v1_alt;chr18_KZ114967v1_alt;chr18_KZ115567v1_alt;chr18_KZ115567v1_alt;chr18_KZ115567v1_alt;chr18_KZ115567v1_alt;chr18_KZ115567v1_alt;chr18_KZ115567v1_alt;chr18_KZ115567v1_alt;chr18_KZ115567v1_alt	26967333;26968693;26971446;26971623;26971856;26977174;26977363;26977818;491467;492827;495580;495757;495990;501308;501497;501952;151778;153126;155878;156055;156288;162418;162607;163062	26968581;26968835;26971539;26971736;26972052;26977276;26977490;26977884;492715;492969;495673;495870;496186;501410;501624;502018;153015;153268;155971;156168;156484;162520;162734;163128	-;-;-;-;-;-;-;-;-;-;-;-;-;-;-;-;-;-;-;-;-;-;-;-	6274		-8.51054	0.498118	6.86393e-06	0.000594595	1.17082	0.0864152	1.82914	-3.37434	-3.37434	-1.47856	-2.56297	-0.820242	-6.02373	-6.02373	42	21	73	0	0	ZDB-GENE-050706-62			chr18__26975544__26975554, chr18_KZ114967v1_alt__499678__499688, chr18_KZ115567v1_alt__160749__160759				chr18_KZ115567v1_alt__152600__152614	chr18__26969995__26970009, chr18_KZ114967v1_alt__494129__494143, chr18_KZ115567v1_alt__154427__154441
XM_005159069.4	393760	gnao1a	guanine nucleotide binding protein (G protein), alpha activating activity polypeptide O, a	chr18;chr18;chr18;chr18;chr18;chr18;chr18;chr18	22793161;22794000;22834150;22921876;22944833;22947952;22958464;22960332	22793872;22794042;22834291;22922036;22944961;22948081;22958617;22960534	+;+;+;+;+;+;+;+	1674		-3.51197	2.31158	6.94229e-06	0.000596827	2.874	3.31227	2.58872	-0.172567	-0.629328	2.1307	2.56897	1.84542	-0.915866	-1.37263	141	214	125	14	13	ZDB-GENE-040426-1757	chr18_KZ115563v1_alt__37769__37779		chr18__22796208__22796218, chr18__22809696__22809706, chr18__22824231__22824241, chr18__22828213__22828223, chr18__22833702__22833712, chr18__22837599__22837609, chr18__22871898__22871908, chr18__22875024__22875034, chr18__22877814__22877824, chr18__22883405__22883415, chr18__22895189__22895199, chr18__22899582__22899592, chr18__22904067__22904077, chr18__22913820__22913830, chr18__22917336__2291…				chr18__22975324__22975338, chr18_KZ115563v1_alt__166012__166026	chr18__22799841__22799855, chr18__22799935__22799949, chr18__22801031__22801045, chr18__22803149__22803163, chr18__22808140__22808154, chr18__22813882__22813896, chr18__22820628__22820642, chr18__22822753__22822767, chr18__22843108__22843122, chr18__22852843__22852857, chr18__22853973__22853987, chr18__22860756__22860770, chr18__22861779__22861793, chr18__22879010__22879024, chr18__22885067__2288…		chr18__22975324__22975338, chr18_KZ115563v1_alt__166012__166026
NM_001077761.1	777713	nceh1b.1	neutral cholesterol ester hydrolase 1b, tandem duplicate 1	chr24;chr24;chr24;chr24;chr24	26895821;26896065;26896500;26900024;26901475	26895982;26896290;26896569;26900195;26902694	+;+;+;+;+	1850		7.6108	-0.823839	7.3037e-06	0.000623176	-3.37434	-3.37434	-3.37434	0.226141	0.449712	-4.26187	-4.26187	-4.26187	-0.661384	-0.437814	0	0	0	19	30	ZDB-GENE-061110-43
NM_200205.2	393174	pex12	peroxisomal biogenesis factor 12	chr5;chr5;chr5	61583655;61586130;61588684	61584209;61586665;61588999	-;-;-	1407		2.15079	4.06952	8.03428e-06	0.000680395	3.27667	2.8705	2.12376	5.14343	4.76872	2.78405	2.37788	1.63113	4.65081	4.2761	187	157	90	624	642	ZDB-GENE-040426-929	chr5__61589645__61589655		chr5__61585652__61585662			chr5__61589758__61589772		chr5__61585526__61585540
XM_003200513.4	678596	btr20	bloodthirsty-related gene family, member 20	chr19;chr19;chr19;chr19;chr19;chr19;chr19;chr19	3762876;3764038;3767697;3768740;3769058;3771628;3772515;3773814	3763680;3764064;3767838;3768964;3769147;3772163;3772596;3773944	-;-;-;-;-;-;-;-	2038		-3.75244	2.12346	8.29922e-06	0.000697627	2.35746	3.17216	2.68747	-0.478348	-1.06724	1.33031	2.145	1.66032	-1.5055	-2.09439	98	194	134	11	9	ZDB-GENE-060421-3419	chr19__3774763__3774773, chr19__3775206__3775216		chr19__3767566__3767576, chr19__3767913__3767923					chr19__3767565__3767579, chr19__3767912__3767926, chr19__3768568__3768582
NM_001076574.1	767632	zgc:152658	zgc:152658	chr1;chr1;chr1;chr1;chr1_KZ115037v1_alt;chr1_KZ115037v1_alt;chr1_KZ115037v1_alt;chr1_KZ115037v1_alt	40140498;40143826;40144050;40144199;121346;124971;125190;125337	40140554;40143944;40144092;40145245;121402;125089;125232;126383	+;+;+;+;+;+;+;+	2532		7.68035	-0.759588	8.82424e-06	0.000736305	-3.37434	-3.37434	-3.37434	-0.0835224	0.769143	-4.71462	-4.71462	-4.71462	-1.4238	-0.571135	0	0	0	15	38	ZDB-GENE-060929-68	chr1__40139356__40139366, chr1_KZ115037v1_alt__120201__120211		chr1__40140783__40140793
NM_200973.3	393948	gps2	G protein pathway suppressor 2	chr5;chr5;chr5;chr5;chr5;chr5;chr5;chr5;chr5;chr5;chr5;chr5;chr5_KZ115112v1_alt;chr5_KZ115112v1_alt;chr5_KZ115112v1_alt;chr5_KZ115112v1_alt;chr5_KZ115112v1_alt;chr5_KZ115112v1_alt;chr5_KZ115112v1_alt;chr5_KZ115112v1_alt;chr5_KZ115112v1_alt;chr5_KZ115112v1_alt;chr5_KZ115112v1_alt;chr5_KZ115112v1_alt	24063046;24063939;24065942;24066165;24067799;24067983;24068208;24068469;24070835;24071025;24071304;24073613;69113;70002;72005;72228;73909;74093;74318;74579;77026;77216;77495;79799	24063578;24064056;24066051;24066277;24067878;24068062;24068382;24068552;24070911;24071120;24071387;24073985;69639;70119;72114;72340;73988;74172;74492;74662;77102;77311;77578;80171	+;+;+;+;+;+;+;+;+;+;+;+;+;+;+;+;+;+;+;+;+;+;+;+	3840		2.28598	4.01504	9.68707e-06	0.0008024	3.2301	2.65579	1.80979	4.88394	5.00567	1.28899	0.714683	-0.131319	2.94284	3.06456	181	135	72	521	757	ZDB-GENE-040426-1176			chr5__24063718__24063728, chr5__24066624__24066634, chr5__24067879__24067889, chr5__24070604__24070614, chr5_KZ115112v1_alt__69779__69789, chr5_KZ115112v1_alt__72692__72702, chr5_KZ115112v1_alt__73989__73999, chr5_KZ115112v1_alt__76779__76789					chr5__24065026__24065040, chr5__24070601__24070615, chr5_KZ115112v1_alt__71091__71105, chr5_KZ115112v1_alt__72587__72601, chr5_KZ115112v1_alt__76776__76790
NM_213342.1	406651	ddc	dopa decarboxylase	chr16;chr16;chr16;chr16;chr16;chr16;chr16;chr16;chr16;chr16;chr16;chr16;chr16;chr16	8298542;8302849;8305269;8307426;8310758;8313808;8317903;8320321;8323350;8323770;8332115;8334976;8339292;8342648	8301306;8302950;8305367;8307445;8310834;8313875;8317997;8320387;8323493;8323904;8332234;8335089;8339500;8342749	-;-;-;-;-;-;-;-;-;-;-;-;-;-	4117		-5.17517	1.20809	9.83451e-06	0.000808711	1.29668	2.39085	1.79017	-2.70915	-2.16252	-0.744911	0.349261	-0.251425	-4.75074	-4.20411	46	112	71	1	3	ZDB-GENE-040426-2656	chr16__8344516__8344526	chr16__8299655__8299665, chr16__8302844__8302854	chr16__8306208__8306218, chr16__8319024__8319034, chr16__8321646__8321656, chr16__8322045__8322055, chr16__8332703__8332713, chr16__8338296__8338306, chr16__8339905__8339915				chr16__8300091__8300105	chr16__8303974__8303988, chr16__8306207__8306221, chr16__8315365__8315379, chr16__8337584__8337598, chr16__8338295__8338309
XM_005156701.4	101883107	LOC101883107	uncharacterized LOC101883107	chr13;chr13	15850517;15852887	15851518;15854936	+;+	3052		-8.33976	0.339442	1.09983e-05	0.000897903	0.920093	0.0225627	1.68786	-3.37434	-3.37434	-0.689662	-1.58719	0.0781043	-4.9841	-4.9841	35	20	66	0	0		chr13__15849718__15849728						chr13__15854379__15854393			chr13__15854379__15854393
NM_001128691.1	557346	zgc:193790	zgc:193790	chr21;chr21;chr21	2336289;2338518;2341854	2337226;2338590;2341906	-;-;-	1064	zgc:193790	6.35601	-0.283467	1.24512e-05	0.00100926	-3.37434	-2.81199	-3.37434	0.593239	1.17268	-3.46384	-2.90149	-3.46384	0.50374	1.08318	0	1	0	25	51	ZDB-GENE-080723-55	chr21__2343538__2343548
XR_002459659.1	110440088	LOC110440088	uncharacterized LOC110440088	chr11;chr11	3948607;3950104	3949007;3950388	-;-	686		-4.50379	2.60145	1.27689e-05	0.00102767	3.02714	3.67098	3.07565	-2.70915	-0.220895	3.57086	4.2147	3.61937	-2.16543	0.322825	157	275	176	1	18
XM_021471156.1	557250	mtus1b	microtubule associated tumor suppressor 1b	chr1_KZ115005v1_alt;chr1_KZ115005v1_alt;chr1_KZ115005v1_alt;chr1_KZ115005v1_alt;chr1_KZ115005v1_alt;chr1_KZ115005v1_alt;chr1_KZ115005v1_alt;chr1_KZ115005v1_alt;chr1_KZ115005v1_alt;chr1_KZ115005v1_alt;chr1_KZ115005v1_alt;chr1_KZ115005v1_alt;chr1_KZ115005v1_alt;chr1_KZ115005v1_alt;chr1_KZ115005v1_alt	168181;182646;188552;199360;204411;208007;227931;241275;246517;249510;249728;249923;251223;251921;254179	168336;185263;188690;199551;204551;208120;228160;241341;246731;249615;249801;250018;251339;252018;255114	+;+;+;+;+;+;+;+;+;+;+;+;+;+;+	5299		7.42461	-0.982454	1.29006e-05	0.00103096	-3.37434	-3.37434	-3.37434	0.294183	0.0388266	-5.78006	-5.78006	-5.78006	-2.11154	-2.36689	0	0	0	20	22	ZDB-GENE-070619-5	chr1__16572671__16572681, chr1__16580135__16580145		chr1__16520744__16520754, chr1__16525832__16525842, chr1__16529404__16529414, chr1__16536384__16536394, chr1__16545150__16545160, chr1__16561799__16561809, chr1__16562107__16562117, chr1__16569487__16569497, chr1__16572671__16572681, chr1__16580135__16580145, chr1__16584930__16584940, chr1__16589375__16589385, chr1__16604367__16604377, chr1__16610769__16610779, chr1__16615622__16615632, chr1_KZ11…			chr1__16572670__16572684		chr1__16520743__16520757, chr1__16521324__16521338, chr1__16521365__16521379, chr1__16527034__16527048, chr1__16536383__16536397, chr1__16538013__16538027, chr1__16545147__16545161, chr1__16545155__16545169, chr1__16555350__16555364, chr1__16572670__16572684, chr1__16575056__16575070, chr1__16575478__16575492, chr1__16575722__16575736, chr1__16577657__16577671, chr1__16580727__16580741, chr1__165…
XM_009306342.3	100334656	si:dkey-31e10.6p	si:dkey-31e10.6, pseudogene	chr1;chr1;chr1;chr1;chr1	10672598;10675577;10675867;10680506;10683867	10673164;10675675;10676166;10680841;10683997	-;-;-;-;-	1433		3.87964	2.41489	1.38062e-05	0.00109561	0.663923	-0.265525	-1.80668	3.3193	3.80472	0.144884	-0.784563	-2.32572	2.80026	3.28569	29	16	4	175	328	ZDB-GENEP-121214-97
XM_021473979.1	101886073	LOC101886073	scavenger receptor cysteine-rich type 1 protein M130-like	chr3_KZ114852v1_alt;chr3_KZ114852v1_alt	343329;344174	344061;344677	-;-	1237		-1.50757	5.1382	1.39604e-05	0.00110016	5.63254	5.34642	5.70689	4.21474	3.90593	5.32569	5.03957	5.40004	3.9079	3.59908	965	883	1101	327	352		chr3__32997581__32997591, chr3_KZ114852v1_alt__346106__346116		chr3__32990383__32990393, chr3__32992955__32992965			chr3__32997644__32997658, chr3__32998265__32998279, chr3_KZ114852v1_alt__346507__346521		chr3__32990784__32990798, chr3__32993314__32993328, chr3__32995517__32995531
NM_213364.3	406673	p4hb	prolyl 4-hydroxylase, beta polypeptide	chr6;chr6;chr6;chr6;chr6;chr6;chr6;chr6;chr6;chr6;chr6;chr6_KZ115173v1_alt;chr6_KZ115173v1_alt;chr6_KZ115173v1_alt;chr6_KZ115173v1_alt;chr6_KZ115173v1_alt;chr6_KZ115173v1_alt;chr6_KZ115173v1_alt;chr6_KZ115173v1_alt;chr6_KZ115173v1_alt;chr6_KZ115173v1_alt;chr6_KZ115173v1_alt	18203465;18206034;18206873;18208010;18208254;18208535;18208830;18219790;18220030;18226526;18228063;92352;94929;95760;96896;97139;97420;97722;103063;103307;109838;111388	18204694;18206144;18207054;18208130;18208454;18208660;18208934;18219927;18220163;18226732;18228360;93599;95039;95941;97016;97339;97545;97826;103200;103440;110044;111685	-;-;-;-;-;-;-;-;-;-;-;-;-;-;-;-;-;-;-;-;-;-	5724		1.13227	6.09513	1.56761e-05	0.00122684	5.54329	5.57367	5.48232	6.62451	6.70296	3.02627	3.05665	2.9653	4.10748	4.18594	907	1034	942	1745	2460	ZDB-GENE-080610-1			chr6__18208469__18208479, chr6_KZ115173v1_alt__97354__97364					chr6__18206139__18206153, chr6__18208466__18208480, chr6__18215306__18215320, chr6__18215494__18215508, chr6__18222765__18222779, chr6_KZ115173v1_alt__95034__95048, chr6_KZ115173v1_alt__97351__97365, chr6_KZ115173v1_alt__110152__110166
XM_021473702.1	100147851	znf385a	zinc finger protein 385A	chr23_KZ115692v1_alt;chr23_KZ115692v1_alt;chr23_KZ115692v1_alt;chr23_KZ115692v1_alt;chr23_KZ115692v1_alt;chr23_KZ115692v1_alt;chr23_KZ115692v1_alt;chr23_KZ115692v1_alt	135156;138241;138478;142096;152883;165418;185728;251125	137694;138333;138662;142425;153054;165528;185870;251653	-;-;-;-;-;-;-;-	4102		-8.28422	0.28856	1.58024e-05	0.00122826	0.567319	0.0864152	1.75011	-3.37434	-3.37434	-1.46901	-1.94991	-0.286217	-5.41067	-5.41067	27	21	69	0	0	ZDB-GENE-090313-255	chr23__28296099__28296109, chr23_KZ115692v1_alt__252960__252970		chr23__28191776__28191786, chr23__28192192__28192202, chr23__28204896__28204906, chr23__28213598__28213608, chr23__28216130__28216140, chr23__28221305__28221315, chr23__28237914__28237924, chr23__28239876__28239886, chr23__28240437__28240447, chr23__28242442__28242452, chr23__28244413__28244423, chr23__28244906__28244916, chr23__28247481__28247491, chr23__28247702__28247712, chr23__28248189__2824…			chr23__28224812__28224826, chr23_KZ115692v1_alt__179341__179355		chr23__28186131__28186145, chr23__28188163__28188177, chr23__28189602__28189616, chr23__28208178__28208192, chr23__28212467__28212481, chr23__28215126__28215140, chr23__28215148__28215162, chr23__28218462__28218476, chr23__28224812__28224826, chr23__28230708__28230722, chr23__28233479__28233493, chr23__28239875__28239889, chr23__28240434__28240448, chr23__28242330__28242344, chr23__28242339__2824…
NM_001002183.1	431730	cdc42ep4a	CDC42 effector protein (Rho GTPase binding) 4a	chr3;chr3;chr3_KZ115077v1_alt;chr3_KZ115077v1_alt	50951203;50954361;107234;110400	50952853;50954579;108881;110618	-;-;-;-	3737		2.05383	3.9479	1.65997e-05	0.00128145	3.31436	2.36534	2.47044	4.91669	4.7186	1.41248	0.463461	0.568557	3.01481	2.81672	192	110	115	533	620	ZDB-GENE-040704-22		chr3__50954537__50954547, chr3_KZ115077v1_alt__110576__110586	chr3__50954537__50954547, chr3__50959067__50959077, chr3__50964751__50964761, chr3__50966084__50966094, chr3__50969754__50969764, chr3__50973528__50973538, chr3__50978020__50978030, chr3__50997621__50997631		chr3__50954537__50954547, chr3_KZ115077v1_alt__110576__110586			chr3__50959057__50959071, chr3__50959800__50959814, chr3__50973322__50973336, chr3__50973525__50973539, chr3__50973576__50973590, chr3__50973725__50973739, chr3__50985804__50985818, chr3__50991467__50991481, chr3__50997618__50997632
NM_212656.2	323856	tgm2b	transglutaminase 2b	chr6;chr6;chr6;chr6;chr6;chr6;chr6;chr6;chr6;chr6;chr6;chr6;chr6	2093390;2103112;2109838;2110329;2112289;2112840;2114346;2114892;2115411;2117478;2118282;2120717;2121274	2093427;2103291;2110056;2110447;2112417;2113020;2114484;2114995;2115650;2117753;2118442;2120853;2121803	+;+;+;+;+;+;+;+;+;+;+;+;+	2453		5.83879	-0.0427964	1.74664e-05	0.00133925	-3.37434	-2.81199	-2.798	1.65388	0.449712	-4.66889	-4.10654	-4.09255	0.359328	-0.844836	0	1	1	54	30	ZDB-GENE-030131-2576			chr6__2104971__2104981, chr6__2108930__2108940, chr6__2109212__2109222, chr6__2119653__2119663					chr6__2095223__2095237, chr6__2096134__2096148, chr6__2097456__2097470, chr6__2104003__2104017, chr6__2107296__2107310, chr6__2108929__2108943, chr6__2109550__2109564, chr6__2110661__2110675, chr6__2112727__2112741, chr6__2114098__2114112, chr6__2116790__2116804
NM_213141.1	406415	tmem263	transmembrane protein 263	chr18;chr18;chr18;chr18_KZ115552v1_alt;chr18_KZ115552v1_alt;chr18_KZ115552v1_alt	15261531;15265569;15268900;105128;109169;112497	15263662;15265639;15269107;107273;109239;112705	-;-;-;-;-;-	4837		1.47314	6.27786	1.85116e-05	0.00140986	5.49815	5.63367	5.36952	7.36718	6.43808	3.22404	3.35956	3.09541	5.09306	4.16397	879	1078	871	2921	2047	ZDB-GENE-040426-2155			chr18__15264180__15264190, chr18_KZ115552v1_alt__107791__107801					chr18__15266007__15266021, chr18__15266299__15266313, chr18__15266556__15266570, chr18_KZ115552v1_alt__109603__109617, chr18_KZ115552v1_alt__109895__109909, chr18_KZ115552v1_alt__110152__110166
NM_212778.1	337459	cfap97	cilia and flagella associated protein 97	chr1;chr1;chr1;chr1;chr1_KZ115008v1_alt;chr1_KZ115008v1_alt;chr1_KZ115008v1_alt;chr1_KZ115008v1_alt	17681044;17683183;17688642;17689004;30491;32619;37824;38186	17681575;17683321;17688931;17689858;31022;32757;38113;39040	-;-;-;-;-;-;-;-	3632		-2.84375	3.17475	1.89007e-05	0.0014299	3.48934	3.89701	3.90813	1.48947	0.258848	1.62858	2.03625	2.04736	-0.371298	-1.60192	217	322	315	48	26	ZDB-GENE-030131-9405	chr1_KZ115008v1_alt__39797__39807		chr1__17682545__17682555, chr1_KZ115008v1_alt__31996__32006			chr1_KZ115008v1_alt__39794__39808		chr1__17685979__17685993, chr1__17687122__17687136, chr1_KZ115008v1_alt__35212__35226
XM_005161697.4	403082	sh3bp4a	SH3-domain binding protein 4a	chr22;chr22;chr22;chr22;chr22	13886881;13918143;13918440;13939979;13942006	13887005;13918338;13920802;13940167;13943389	+;+;+;+;+	4257		-3.3174	2.03715	1.99095e-05	0.00149624	2.6087	2.65579	2.73955	-0.596599	-0.370693	0.518866	0.565952	0.649711	-2.68644	-2.46053	117	135	139	10	16	ZDB-GENE-040303-3			chr22__13889216__13889226, chr22__13891595__13891605, chr22__13897798__13897808, chr22__13902150__13902160, chr22__13907462__13907472, chr22__13913578__13913588, chr22__13913916__13913926, chr22__13916397__13916407, chr22__13917754__13917764, chr22__13917765__13917775, chr22__13927163__13927173, chr22__13936630__13936640, chr22__13939373__13939383			chr22__13885086__13885100		chr22__13900242__13900256, chr22__13913479__13913493, chr22__13913915__13913929, chr22__13916396__13916410, chr22__13917751__13917765, chr22__13925757__13925771, chr22__13927162__13927176, chr22__13932780__13932794, chr22__13932850__13932864, chr22__13933632__13933646, chr22__13937188__13937202
XM_017354898.2	100332761	LOC100332761	interferon-induced very large GTPase 1-like	chr3;chr3;chr3	4815921;4836821;4837505	4819277;4837435;4837573	-;-;-	4041		-6.08178	0.456502	2.09264e-05	0.00156232	0.920093	1.3666	1.09264	-2.70915	-3.37434	-1.09462	-0.648111	-0.922068	-4.72386	-5.38905	35	54	43	1	0		chr3__4839198__4839208, chr3__4839523__4839533		chr3__4836315__4836325			chr3__4839407__4839421	chr3__4817878__4817892, chr3__4818969__4818983
NM_001003515.1	445121	hadh	hydroxyacyl-CoA dehydrogenase	chr1;chr1;chr1;chr1;chr1;chr1;chr1;chr1	49909672;49910163;49912643;49912791;49912984;49915131;49915562;49918723	49910080;49910279;49912715;49912880;49913110;49915288;49915690;49918867	-;-;-;-;-;-;-;-	1248		-1.23492	6.71981	2.15889e-05	0.00159565	7.01963	7.20198	7.06163	6.09453	5.58855	6.70001	6.88236	6.74202	5.77491	5.26894	2527	3201	2819	1208	1135	ZDB-GENE-040801-261	chr1__49920205__49920215		chr1__49910653__49910663					chr1__49916234__49916248, chr1__49918466__49918480
NM_001166445.1	555453	drll.1	draculin-like, tandem duplicate 1	chr5;chr5;chr5	61630696;61634701;61637972	61632308;61634811;61638125	-;-;-	1878		3.3509	1.77105	2.16541e-05	0.00159565	-0.489774	-0.265525	-0.227535	2.18871	3.33369	-1.39897	-1.17472	-1.13673	1.27951	2.42449	12	16	16	79	236	ZDB-GENE-060531-124
XM_001922781.7	103908654	si:ch73-299h12.2	si:ch73-299h12.2	chr21;chr21	2268102;2273139	2270047;2273866	-;-	2674	si:ch73-299h12.2	5.33792	0.365387	2.22104e-05	0.00162609	-1.99793	-2.81199	-3.37434	1.39966	1.72774	-3.41693	-4.23099	-4.79334	-0.019343	0.308739	3	1	0	45	76	ZDB-GENE-081031-77
NM_001003877.1	445400	slc35d1a	solute carrier family 35 member D1a	chr6;chr6;chr6;chr6;chr6;chr6;chr6;chr6;chr6;chr6;chr6;chr6	34848478;34851904;34852061;34854353;34855424;34856426;34857427;34857599;34857753;34858013;34858193;34860413	34848708;34851986;34852139;34854420;34855516;34856528;34857495;34857670;34857820;34858099;34858226;34860574	-;-;-;-;-;-;-;-;-;-;-;-	1149		1.30625	6.20707	2.28635e-05	0.00165195	5.17043	5.48317	5.87812	6.8088	6.87923	4.97005	5.28279	5.67774	6.60842	6.67886	700	971	1240	1983	2780	ZDB-GENE-040826-5								chr6__34850716__34850730, chr6__34852738__34852752, chr6__34853144__34853158, chr6__34854498__34854512, chr6__34854806__34854820, chr6__34854985__34854999, chr6__34855259__34855273, chr6__34859637__34859651
NM_001079677.1	559290	abhd2b	abhydrolase domain containing 2b	chr25;chr25;chr25;chr25;chr25;chr25;chr25;chr25;chr25;chr25;chr25_KZ115734v1_alt;chr25_KZ115734v1_alt;chr25_KZ115734v1_alt;chr25_KZ115734v1_alt;chr25_KZ115734v1_alt;chr25_KZ115734v1_alt;chr25_KZ115734v1_alt;chr25_KZ115734v1_alt;chr25_KZ115734v1_alt;chr25_KZ115734v1_alt	19120529;19125150;19127443;19127637;19129395;19129810;19131986;19133079;19134250;19136356;39565;43844;46095;46289;48062;48479;50674;51767;52930;54959	19121358;19125234;19127512;19127738;19129487;19129993;19132153;19133254;19134487;19136369;40392;43928;46164;46390;48154;48662;50841;51942;53167;54972	-;-;-;-;-;-;-;-;-;-;-;-;-;-;-;-;-;-;-;-	3918		7.56159	-0.853002	2.29577e-05	0.00165195	-3.37434	-3.37434	-3.37434	-0.596599	0.839056	-5.34446	-5.34446	-5.34446	-2.56672	-1.13106	0	0	0	10	40	ZDB-GENE-061027-74	chr25__19136446__19136456, chr25__19139468__19139478, chr25_KZ115734v1_alt__55049__55059	chr25__19133106__19133116, chr25__19136446__19136456, chr25__19139151__19139161, chr25_KZ115734v1_alt__51794__51804	chr25__19123958__19123968, chr25__19127749__19127759, chr25__19128822__19128832, chr25__19130424__19130434, chr25__19130774__19130784, chr25__19131431__19131441, chr25__19136446__19136456, chr25_KZ115734v1_alt__46401__46411, chr25_KZ115734v1_alt__47484__47494, chr25_KZ115734v1_alt__49098__49108, chr25_KZ115734v1_alt__49450__49460		chr25__19136446__19136456, chr25__19139151__19139161	chr25__19136445__19136459, chr25__19139465__19139479, chr25_KZ115734v1_alt__55048__55062	chr25__19136445__19136459	chr25__19131534__19131548, chr25__19131543__19131557, chr25__19132370__19132384, chr25__19135486__19135500, chr25__19136445__19136459, chr25_KZ115734v1_alt__50219__50233, chr25_KZ115734v1_alt__50228__50242, chr25_KZ115734v1_alt__51012__51026, chr25_KZ115734v1_alt__51058__51072, chr25_KZ115734v1_alt__54174__54188		chr25__19136445__19136459		chr25__19139465__19139479
NM_001024377.2	554177	sar1b	secretion associated, Ras related GTPase 1B	chr21;chr21;chr21;chr21;chr21;chr21;chr21	45673433;45676552;45676931;45677329;45677753;45678958;45684902	45674797;45676683;45677034;45677394;45677872;45679032;45685063	-;-;-;-;-;-;-	2024		1.23664	6.62121	2.30004e-05	0.00165195	5.58398	6.12097	6.20884	7.1854	7.27728	4.56677	5.10376	5.19163	6.16819	6.26007	933	1512	1560	2575	3664	ZDB-GENE-040426-1958		chr21__45677357__45677367	chr21__45681995__45682005
NM_212857.2	405783	ostf1	osteoclast stimulating factor 1	chr5;chr5;chr5;chr5;chr5;chr5;chr5;chr5;chr5;chr5;chr5_KZ115100v1_alt;chr5_KZ115100v1_alt;chr5_KZ115100v1_alt;chr5_KZ115100v1_alt;chr5_KZ115100v1_alt;chr5_KZ115100v1_alt;chr5_KZ115100v1_alt;chr5_KZ115100v1_alt;chr5_KZ115100v1_alt;chr5_KZ115100v1_alt	6728238;6728798;6729808;6730043;6735076;6735265;6736709;6736916;6737049;6745290;44090;44648;45669;45904;52086;52275;53714;53921;54054;62488	6728702;6728896;6729886;6730092;6735183;6735318;6736772;6736966;6737095;6745511;44552;44746;45747;45953;52193;52328;53777;53971;54100;62704	-;-;-;-;-;-;-;-;-;-;-;-;-;-;-;-;-;-;-;-	2471		-1.26165	6.00625	2.32003e-05	0.00165583	6.39296	6.18344	6.56471	5.19105	5.06523	5.08787	4.87834	5.25962	3.88596	3.76013	1636	1579	1997	645	789	ZDB-GENE-040625-157			chr5__6731357__6731367, chr5__6737091__6737101, chr5__6738233__6738243, chr5__6740190__6740200, chr5__6740609__6740619, chr5__6740922__6740932, chr5__6741600__6741610, chr5_KZ115100v1_alt__54096__54106, chr5_KZ115100v1_alt__55246__55256, chr5_KZ115100v1_alt__57434__57444, chr5_KZ115100v1_alt__57853__57863, chr5_KZ115100v1_alt__58166__58176, chr5_KZ115100v1_alt__58855__58865					chr5__6736396__6736410, chr5__6736664__6736678, chr5__6740187__6740201, chr5__6741859__6741873, chr5_KZ115100v1_alt__51703__51717, chr5_KZ115100v1_alt__53402__53416, chr5_KZ115100v1_alt__53669__53683, chr5_KZ115100v1_alt__57431__57445
NM_001114906.2	100141341	arhgap17b	Rho GTPase activating protein 17b	chr3;chr3;chr3;chr3;chr3;chr3;chr3;chr3;chr3;chr3;chr3;chr3;chr3;chr3;chr3;chr3	18579892;18598369;18614758;18614954;18615477;18615660;18616085;18616288;18619451;18619938;18621876;18624157;18629545;18629715;18631236;18631880	18580111;18598408;18614862;18615030;18615588;18615736;18616202;18616356;18619532;18620065;18621987;18624238;18629625;18629828;18631327;18632258	+;+;+;+;+;+;+;+;+;+;+;+;+;+;+;+	1888		-6.05088	0.352408	2.41902e-05	0.00171569	1.23512	0.730569	1.09264	-3.37434	-2.84951	0.318265	-0.18629	0.175785	-4.2912	-3.76637	44	34	43	0	1	ZDB-GENE-080220-26	chr3__18579464__18579474	chr3__18598395__18598405, chr3__18629550__18629560	chr3__18583980__18583990, chr3__18597644__18597654, chr3__18605398__18605408, chr3__18606954__18606964, chr3__18609746__18609756, chr3__18613819__18613829, chr3__18614124__18614134, chr3__18619836__18619846, chr3__18632820__18632830, chr3__18633667__18633677, chr3__18634081__18634091, chr3__18634353__18634363, chr3__18634424__18634434, chr3__18635239__18635249, chr3__18637455__18637465			chr3__18578706__18578720, chr3__18578715__18578729, chr3__18579461__18579475	chr3__18598394__18598408, chr3__18632142__18632156	chr3__18591195__18591209, chr3__18592241__18592255, chr3__18597527__18597541, chr3__18597536__18597550, chr3__18597643__18597657, chr3__18603367__18603381, chr3__18605483__18605497, chr3__18605993__18606007, chr3__18606953__18606967, chr3__18609630__18609644, chr3__18610047__18610061, chr3__18613818__18613832, chr3__18619694__18619708, chr3__18619835__18619849, chr3__18622556__18622570, chr3__186…		chr3__18632142__18632156
NM_001123305.1	792098	zgc:101562	zgc:101562	chr20;chr20;chr20	2642855;2644941;2646480	2643029;2645024;2647548	+;+;+	1328	zgc:101562	-1.81379	4.30045	2.55669e-05	0.00180207	4.66919	4.52568	5.09755	2.83944	3.11158	4.25994	4.11642	4.68829	2.43018	2.70233	494	499	721	125	202	ZDB-GENE-041010-74							chr20__2647114__2647128			chr20__2647114__2647128
XM_021473930.1	322674	pask	PAS domain containing serine/threonine kinase	chr2_KZ114848v1_alt;chr2_KZ114848v1_alt;chr2_KZ114848v1_alt;chr2_KZ114848v1_alt;chr2_KZ114848v1_alt;chr2_KZ114848v1_alt;chr2_KZ114848v1_alt;chr2_KZ114848v1_alt;chr2_KZ114848v1_alt;chr2_KZ114848v1_alt;chr2_KZ114848v1_alt;chr2_KZ114848v1_alt;chr2_KZ114848v1_alt;chr2_KZ114848v1_alt;chr2_KZ114848v1_alt;chr2_KZ114848v1_alt;chr2_KZ114848v1_alt;chr2_KZ114848v1_alt	365128;367588;367925;368685;369231;369707;370304;370487;370761;372252;376086;379576;379956;382056;382301;386033;386276;389037	365339;367755;368062;368819;369348;369891;370403;370588;370935;373186;376249;379731;380081;382190;382500;386166;386419;389825	+;+;+;+;+;+;+;+;+;+;+;+;+;+;+;+;+;+	4116		-7.85552	-0.103466	2.59292e-05	0.00181468	0.754462	-0.187933	0.922865	-3.37434	-3.37434	-1.28678	-2.22918	-1.11838	-5.41558	-5.41558	31	17	38	0	0	ZDB-GENE-030131-1394		chr2__44516470__44516480, chr2_KZ114848v1_alt__368045__368055	chr2__44519430__44519440, chr2__44520872__44520882, chr2__44531012__44531022, chr2__44540119__44540129, chr2_KZ114848v1_alt__374968__374978, chr2_KZ114848v1_alt__384075__384085			chr2__44510652__44510666, chr2__44512133__44512147, chr2_KZ114848v1_alt__364659__364673		chr2__44518198__44518212, chr2__44524183__44524197, chr2__44531107__44531121, chr2__44535512__44535526, chr2__44540116__44540130, chr2__44541039__44541053, chr2__44544332__44544346, chr2_KZ114848v1_alt__375063__375077, chr2_KZ114848v1_alt__379468__379482, chr2_KZ114848v1_alt__384072__384086, chr2_KZ114848v1_alt__384995__385009, chr2_KZ114848v1_alt__388288__388302
NM_001099450.1	567414	agpat9l	1-acylglycerol-3-phosphate O-acyltransferase 9, like	chr5;chr5;chr5;chr5;chr5;chr5;chr5;chr5;chr5;chr5;chr5;chr5;chr5;chr5_KZ114859v1_alt;chr5_KZ114859v1_alt;chr5_KZ114859v1_alt;chr5_KZ114859v1_alt;chr5_KZ114859v1_alt;chr5_KZ114859v1_alt;chr5_KZ114859v1_alt;chr5_KZ114859v1_alt;chr5_KZ114859v1_alt;chr5_KZ114859v1_alt;chr5_KZ114859v1_alt;chr5_KZ114859v1_alt;chr5_KZ114859v1_alt;chr5_KZ115101v1_alt;chr5_KZ115101v1_alt;chr5_KZ115101v1_alt;chr5_KZ115101v…	8919748;8924142;8928078;8932724;8934437;8936184;8940808;8946131;8952163;8952320;8955152;8955836;8956008;10420;14814;18750;23396;25109;26856;31480;36803;42835;42992;45824;46508;46680;10420;14814;18750;23396;25109;26856;31480;36803;42835;42992;45716;46693;46856	8919827;8924315;8928144;8933018;8934511;8936273;8940901;8946246;8952218;8952405;8955280;8955915;8956521;10499;14987;18816;23690;25183;26945;31573;36918;42890;43077;45952;46587;47193;10499;14987;18816;23690;25183;26945;31573;36918;42890;43077;45844;46772;47370	+;+;+;+;+;+;+;+;+;+;+;+;+;+;+;+;+;+;+;+;+;+;+;+;+;+;+;+;+;+;+;+;+;+;+;+;+;+;+	5569		-1.55473	4.73791	2.60656e-05	0.00181468	5.04375	5.34152	5.13302	3.789	3.45554	2.56633	2.8641	2.65561	1.31158	0.978126	641	880	739	243	257	ZDB-GENE-060531-19		chr5__8919747__8919757, chr5__8934459__8934469, chr5_KZ114859v1_alt__10419__10429, chr5_KZ114859v1_alt__25131__25141, chr5_KZ115101v1_alt__10419__10429, chr5_KZ115101v1_alt__25131__25141	chr5__8923387__8923397, chr5__8932189__8932199, chr5__8937198__8937208, chr5__8941535__8941545, chr5__8945688__8945698, chr5__8947259__8947269, chr5__8949684__8949694, chr5__8950232__8950242, chr5__8952607__8952617, chr5_KZ114859v1_alt__14059__14069, chr5_KZ114859v1_alt__22861__22871, chr5_KZ114859v1_alt__27870__27880, chr5_KZ114859v1_alt__32207__32217, chr5_KZ114859v1_alt__36360__36370, chr5_KZ1…	chr5__8919747__8919757, chr5_KZ114859v1_alt__10419__10429, chr5_KZ115101v1_alt__10419__10429				chr5__8936708__8936722, chr5__8942914__8942928, chr5__8950546__8950560, chr5__8954593__8954607, chr5__8954602__8954616, chr5_KZ114859v1_alt__27380__27394, chr5_KZ114859v1_alt__33586__33600, chr5_KZ114859v1_alt__41218__41232, chr5_KZ114859v1_alt__45265__45279, chr5_KZ114859v1_alt__45274__45288, chr5_KZ115101v1_alt__27380__27394, chr5_KZ115101v1_alt__33586__33600, chr5_KZ115101v1_alt__41218__41232,…
NM_001001844.1	415104	ctcf	CCCTC-binding factor (zinc finger protein)	chr18;chr18;chr18;chr18;chr18;chr18;chr18;chr18;chr18;chr18;chr18;chr18;chr18_KZ115562v1_alt;chr18_KZ115562v1_alt;chr18_KZ115562v1_alt;chr18_KZ115562v1_alt;chr18_KZ115562v1_alt;chr18_KZ115562v1_alt;chr18_KZ115562v1_alt;chr18_KZ115562v1_alt;chr18_KZ115562v1_alt;chr18_KZ115562v1_alt;chr18_KZ115562v1_alt;chr18_KZ115562v1_alt	22286011;22288192;22288842;22289277;22289536;22289832;22290045;22290328;22290588;22290862;22291138;22291438;138694;140874;141524;141959;142219;142515;142728;143011;143271;143545;143821;144121	22286139;22288758;22289184;22289447;22289669;22289952;22290194;22290488;22290770;22291003;22291347;22293372;138822;141440;141866;142129;142352;142635;142877;143171;143453;143686;144030;146053	+;+;+;+;+;+;+;+;+;+;+;+;+;+;+;+;+;+;+;+;+;+;+;+	8490	ctcf	-1.35805	5.36706	2.75422e-05	0.00190579	5.938	5.56809	5.77958	4.39211	4.43797	2.85223	2.48233	2.69381	1.30634	1.3522	1193	1030	1158	370	510	ZDB-GENE-040624-5	chr18__22284071__22284081, chr18_KZ115562v1_alt__136715__136725	chr18__22289003__22289013, chr18__22291153__22291163, chr18__22291186__22291196, chr18_KZ115562v1_alt__141685__141695, chr18_KZ115562v1_alt__143836__143846, chr18_KZ115562v1_alt__143869__143879	chr18__22289755__22289765					chr18__22289752__22289766
NM_001326433.1	100124610	timp4.3	TIMP metallopeptidase inhibitor 4, tandem duplicate 3	chr11;chr11;chr11;chr11;chr11;chr11	714415;714669;714872;715703;717887;718167	714590;714757;714974;715726;718002;718541	+;+;+;+;+;+	883		-2.6804	3.85558	3.11439e-05	0.00214195	4.82878	4.57381	3.71875	2.29216	1.06009	5.00829	4.75332	3.89827	2.47168	1.2396	552	516	276	85	47	ZDB-GENE-070824-1
XM_021480030.1	334757	sfxn2	sideroflexin 2	chr12;chr12;chr12;chr12;chr12;chr12;chr12;chr12;chr12;chr12;chr12;chr12	33975278;33977907;33978160;33979996;33980301;33982309;33982483;33983969;33984126;33984431;33984575;33987857	33975413;33978074;33978330;33980094;33980376;33982394;33982543;33984035;33984175;33984480;33984622;33988890	+;+;+;+;+;+;+;+;+;+;+;+	2046		-8.45795	0.448946	3.24574e-05	0.00221883	1.06865	-0.625867	1.95782	-3.37434	-3.37434	0.0358455	-1.65867	0.92501	-4.40715	-4.40715	39	12	80	0	0	ZDB-GENE-040426-2831		chr12__33984169__33984179, chr12_KZ115393v1_alt__120262__120272	chr12__33977515__33977525, chr12__33983717__33983727, chr12_KZ115393v1_alt__111773__111783, chr12_KZ115393v1_alt__119822__119832					chr12__33977334__33977348, chr12__33977512__33977526, chr12__33984815__33984829, chr12_KZ115393v1_alt__111592__111606, chr12_KZ115393v1_alt__111770__111784, chr12_KZ115393v1_alt__120933__120947
XM_017352149.2	100330877	clmpb	CXADR like membrane protein b	chr18;chr18;chr18;chr18;chr18;chr18	47071926;47077844;47082409;47095532;47102827;47182052	47072528;47077985;47082531;47095727;47102984;47182735	-;-;-;-;-;-	1906		-6.25319	0.618352	3.4375e-05	0.00233585	1.82135	0.369116	1.38194	-2.70915	-3.37434	0.890801	-0.561432	0.451391	-3.6397	-4.30489	67	26	53	1	0	ZDB-GENE-120320-2		chr18__47071958__47071968, chr18__47082417__47082427, chr18__47082500__47082510	chr18__47073987__47073997, chr18__47082954__47082964, chr18__47084768__47084778, chr18__47087236__47087246, chr18__47096941__47096951, chr18__47097083__47097093, chr18__47099684__47099694, chr18__47109759__47109769, chr18__47111176__47111186, chr18__47116492__47116502, chr18__47119845__47119855, chr18__47123485__47123495, chr18__47130250__47130260, chr18__47135729__47135739, chr18__47136246__4713…					chr18__47084765__47084779, chr18__47089854__47089868, chr18__47096938__47096952, chr18__47099681__47099695, chr18__47109048__47109062, chr18__47109758__47109772, chr18__47111063__47111077, chr18__47125817__47125831, chr18__47129641__47129655, chr18__47135726__47135740, chr18__47136846__47136860, chr18__47139939__47139953, chr18__47141714__47141728, chr18__47155313__47155327, chr18__47155322__4715…
NM_207093.1	404625	cx52.9	connexin 52.9	chr17	53435279	53437459	+	2181		6.06138	-0.537209	3.83423e-05	0.00258993	-3.37434	-2.81199	-3.37434	0.294183	0.905737	-4.49933	-3.93698	-4.49933	-0.830807	-0.219253	0	1	0	20	42	ZDB-GENE-040426-2421
XM_021472085.1	100330007	LOC100330007	GTPase IMAP family member 8-like	chr3;chr3;chr3;chr3;chr3;chr3	2665041;2668996;2669842;2672700;2676939;2678786	2665084;2669055;2670510;2673368;2678566;2679124	+;+;+;+;+;+	3409		-5.48633	0.667031	4.03484e-05	0.00269422	0.516478	1.76809	1.48316	-2.70915	-2.84951	-1.25287	-0.0012616	-0.286191	-4.4785	-4.61886	26	72	57	1	1				chr3__2667741__2667751, chr3__2669481__2669491, chr3__2669810__2669820, chr3__2670684__2670694, chr3__2672170__2672180					chr3__2665976__2665990, chr3__2667740__2667754, chr3__2672169__2672183
NM_001305580.1	327239	usp36	ubiquitin specific peptidase 36	chr3;chr3;chr3;chr3;chr3;chr3;chr3;chr3;chr3;chr3;chr3;chr3;chr3;chr3;chr3;chr3;chr3;chr3;chr3;chr3;chr3	57583653;57586557;57587096;57588854;57591424;57593506;57595258;57595856;57598880;57603633;57603837;57604093;57604306;57604948;57605132;57608696;57608853;57612983;57614153;57615062;57630678	57585179;57586688;57587211;57589039;57591641;57594132;57595373;57596041;57599215;57603759;57603937;57604233;57604417;57605030;57605202;57608763;57608955;57613093;57614374;57615323;57630791	-;-;-;-;-;-;-;-;-;-;-;-;-;-;-;-;-;-;-;-;-	4959		-1.10179	6.71669	4.0361e-05	0.00269422	6.92595	7.0085	7.23672	5.94116	5.98338	4.6159	4.69845	4.92667	3.63111	3.67333	2368	2799	3183	1086	1493	ZDB-GENE-030131-5450		chr3__57584603__57584613, chr3__57595851__57595861, chr3__57608699__57608709	chr3__57586348__57586358, chr3__57588176__57588186, chr3__57590647__57590657, chr3__57597992__57598002, chr3__57600992__57601002, chr3__57605371__57605381, chr3__57608771__57608781, chr3__57610298__57610308, chr3__57615792__57615802, chr3__57618024__57618034, chr3__57618187__57618197, chr3__57621569__57621579, chr3__57622600__57622610				chr3__57595382__57595396	chr3__57587937__57587951, chr3__57593395__57593409, chr3__57594127__57594141, chr3__57595382__57595396, chr3__57605368__57605382, chr3__57612727__57612741, chr3__57615619__57615633, chr3__57616590__57616604, chr3__57618021__57618035, chr3__57621737__57621751
NM_153004.1	568032	rbp2a	retinol binding protein 2a, cellular	chr15;chr15;chr15;chr15;chr15_KZ115469v1_alt;chr15_KZ115469v1_alt;chr15_KZ115469v1_alt;chr15_KZ115469v1_alt	5803510;5805355;5809294;5814820;111575;113427;116507;122116	5803658;5805456;5809472;5814916;111723;113528;116685;122212	-;-;-;-;-;-;-;-	1054		7.03496	-1.28504	4.10394e-05	0.00270767	-3.37434	-3.37434	-3.37434	-0.36906	-0.0218531	-3.45022	-3.45022	-3.45022	-0.444935	-0.0977279	0	0	0	12	21	ZDB-GENE-020320-2			chr15__5807688__5807698, chr15_KZ115469v1_alt__115760__115770			chr15__5816406__5816420, chr15_KZ115469v1_alt__123701__123715		chr15__5803833__5803847, chr15__5812055__5812069, chr15__5812215__5812229, chr15_KZ115469v1_alt__119272__119286, chr15_KZ115469v1_alt__119432__119446, chr15_KZ115469v1_alt__121015__121029
NM_001327774.1	100462698	arid5a	AT rich interactive domain 5A (MRF1-like)	chr8;chr8;chr8;chr8;chr8;chr8;chr8	52377516;52382255;52393985;52395618;52399119;52399771;52401798	52377602;52382343;52394150;52395670;52399216;52399924;52403275	+;+;+;+;+;+;+	2125	arid5a	-3.49647	2.90914	4.10398e-05	0.00270767	3.1152	3.69678	3.77473	-1.19972	0.839056	2.02773	2.60932	2.68727	-2.28718	-0.248407	167	280	287	6	40	ZDB-GENE-100525-3			chr8__52381914__52381924, chr8__52384376__52384386, chr8__52394533__52394543, chr8__52395846__52395856					chr8__52380585__52380599, chr8__52390020__52390034, chr8__52392975__52392989, chr8__52400801__52400815, chr8__52401339__52401353
NM_213123.1	406397	mmp9	matrix metallopeptidase 9	chr8;chr8;chr8;chr8;chr8;chr8;chr8;chr8;chr8;chr8;chr8;chr8;chr8	24281525;24282139;24283551;24291124;24291760;24292042;24292615;24292860;24293130;24293424;24294247;24295003;24295189	24281748;24282377;24283699;24291252;24291933;24292215;24292788;24293015;24293334;24293557;24294397;24295106;24295947	+;+;+;+;+;+;+;+;+;+;+;+;+	2772		1.20008	12.2029	4.66272e-05	0.00305853	11.1579	11.943	11.5929	12.5969	12.9777	9.68694	10.4721	10.1219	11.1259	11.5068	44529	85653	65227	109666	190640	ZDB-GENE-040426-2132			chr8__24283225__24283235, chr8__24293811__24293821					chr8__24283222__24283236, chr8__24289726__24289740, chr8__24289751__24289765, chr8__24294168__24294182
XM_002664096.5	100332626	LOC100332626	cystatin-F-like	chrUn_KN150663v1;chrUn_KN150663v1;chrUn_KN150663v1	168;368;3354	287;543;3959	-;-;-	902		-1.07341	6.39187	4.72311e-05	0.00308033	6.71808	6.80945	6.66304	5.66579	5.65305	6.86688	6.95825	6.81184	5.81459	5.80185	2050	2438	2138	897	1187			chrUn_KN150663v1__3913__3923				chrUn_KN150663v1__5117__5131		chrUn_KN150663v1__1784__1798, chrUn_KN150663v1__1868__1882
XM_017354875.2	101885586	LOC101885586	gastrula zinc finger protein XlCGF26.1-like	chr3;chr3	100149;111296	102065;111427	-;-	2049		-6.10609	2.03423	5.03104e-05	0.00326241	0.567319	3.68135	2.53079	-3.37434	-1.91226	-0.467601	2.64643	1.49587	-4.40926	-2.94718	27	277	120	0	4				chr3__109075__109085					chr3__102664__102678
XM_017354637.1	103909249	LOC103909249	GTPase IMAP family member 2-like	chr3;chr3	2452393;2453358	2452424;2454000	-;-	675		-7.47294	-0.440733	5.14496e-05	0.00331733	-0.207456	0.515471	0.24558	-3.37434	-3.37434	0.359584	1.08251	0.812621	-2.8073	-2.8073	15	29	23	0	0
XM_002666187.5	100333939	LOC100333939	uncharacterized LOC100333939	chr22;chr22;chr22	6882247;6884663;6890164	6882637;6884998;6890375	-;-;-	939		6.92574	-1.37292	5.26276e-05	0.00337412	-3.37434	-3.37434	-3.37434	-0.267471	-0.29385	-3.28354	-3.28354	-3.28354	-0.176668	-0.203047	0	0	0	13	17							chr22__6892010__6892024		chr22__6883847__6883861, chr22__6884565__6884579
NM_001098178.1	553256	slc6a19a.1	solute carrier family 6 member 19a, tandem duplicate 1	chr19;chr19;chr19;chr19;chr19;chr19;chr19;chr19;chr19;chr19;chr19;chr19	663796;667520;667769;668230;670262;672915;673146;673330;673572;674028;675429;677422	665912;667682;667928;668434;670418;673043;673258;673440;673753;674165;675569;677715	-;-;-;-;-;-;-;-;-;-;-;-	3910		4.42232	0.698426	5.36191e-05	0.00341837	-1.72897	-1.61589	-2.798	1.23631	2.31098	-3.69614	-3.58305	-4.76517	-0.730861	0.343816	4	5	1	40	115	ZDB-GENE-070620-2
XM_021472954.1	108179508	LOC108179508	carcinoembryonic antigen-related cell adhesion molecule 5-like	chr16_KZ115491v1_alt;chr16_KZ115491v1_alt;chr16_KZ115491v1_alt;chr16_KZ115491v1_alt;chr16_KZ115491v1_alt;chr16_KZ115491v1_alt;chr16_KZ115491v1_alt;chr16_KZ115491v1_alt;chr16_KZ115491v1_alt;chr16_KZ115491v1_alt;chr16_KZ115491v1_alt;chr16_KZ115491v1_alt;chr16_KZ115491v1_alt;chr16_KZ115491v1_alt	57016;59524;60553;63714;64924;66093;68969;69325;88454;88673;102211;102443;102722;103020	57266;59622;60861;63812;65244;66413;69244;69442;88590;88784;102251;102468;102853;103151	+;+;+;+;+;+;+;+;+;+;+;+;+;+	2374		-7.53676	-0.384962	5.51013e-05	0.0034852	0.0285537	0.769991	-0.149686	-3.37434	-3.37434	-1.21877	-0.477328	-1.39701	-4.62166	-4.62166	18	35	17	0	0		chr16_KZ115491v1_alt__55193__55203, chr16_KZ115491v1_alt__56552__56562, chr16_KZ115491v1_alt__83036__83046		chr16__11597954__11597964, chr16__11598107__11598117, chr16__11601007__11601017, chr16__11607002__11607012, chr16__11609141__11609151, chr16_KZ115491v1_alt__57992__58002, chr16_KZ115491v1_alt__59334__59344, chr16_KZ115491v1_alt__59768__59778, chr16_KZ115491v1_alt__60296__60306, chr16_KZ115491v1_alt__63524__63534, chr16_KZ115491v1_alt__69586__69596, chr16_KZ115491v1_alt__69642__69652, chr16_KZ1154…			chr16__11593430__11593444, chr16_KZ115491v1_alt__84842__84856	chr16__11603267__11603281, chr16_KZ115491v1_alt__65022__65036, chr16_KZ115491v1_alt__85179__85193	chr16__11597951__11597965, chr16__11598106__11598120, chr16__11598200__11598214, chr16__11599652__11599666, chr16__11602930__11602944, chr16__11608892__11608906, chr16__11609140__11609154, chr16_KZ115491v1_alt__59617__59631, chr16_KZ115491v1_alt__60293__60307, chr16_KZ115491v1_alt__60543__60557, chr16_KZ115491v1_alt__62350__62364, chr16_KZ115491v1_alt__63807__63821, chr16_KZ115491v1_alt__67187__6…
NM_001113731.2	368326	il13ra2	interleukin 13 receptor, alpha 2	chr5;chr5;chr5;chr5;chr5;chr5;chr5;chr5;chr5;chr5_KZ114866v1_alt;chr5_KZ114866v1_alt;chr5_KZ114866v1_alt;chr5_KZ114866v1_alt;chr5_KZ115132v1_alt;chr5_KZ115132v1_alt;chr5_KZ115132v1_alt;chr5_KZ115132v1_alt;chr5_KZ115132v1_alt;chr5_KZ115132v1_alt;chr5_KZ115132v1_alt;chr5_KZ115132v1_alt;chr5_KZ115132v1_alt;chr5_KZ115749v1_alt;chr5_KZ115749v1_alt;chr5_KZ115749v1_alt;chr5_KZ115749v1_alt	37102062;37102327;37103100;37106531;37106792;37108632;37113365;37114147;37116138;376;5110;5892;8042;348303;348568;349338;352752;353013;354852;359596;360373;362495;376;5110;5892;7883	37102238;37102426;37103256;37106682;37106976;37108752;37113518;37114298;37116246;497;5263;6043;8150;348479;348667;349494;352903;353197;354972;359749;360524;362603;497;5263;6043;7991	-;-;-;-;-;-;-;-;-;-;-;-;-;-;-;-;-;-;-;-;-;-;-;-;-;-	3688		-5.46606	1.42582	5.52817e-05	0.0034852	1.43998	1.3666	2.9575	-3.37434	-1.91226	-0.442856	-0.516238	1.07466	-5.25718	-3.79509	51	54	162	0	4	ZDB-GENE-030521-10		chr5__37102116__37102126, chr5__37113470__37113480, chr5_KZ114866v1_alt__5215__5225, chr5_KZ115132v1_alt__348357__348367, chr5_KZ115132v1_alt__359701__359711, chr5_KZ115749v1_alt__5215__5225	chr5__37103069__37103079, chr5__37110965__37110975, chr5__37115307__37115317, chr5__37115674__37115684, chr5_KZ114866v1_alt__2710__2720, chr5_KZ114866v1_alt__7019__7029, chr5_KZ114866v1_alt__7386__7396, chr5_KZ115132v1_alt__349307__349317, chr5_KZ115132v1_alt__357247__357257, chr5_KZ115132v1_alt__361476__361486, chr5_KZ115132v1_alt__361837__361847, chr5_KZ115749v1_alt__2710__2720, chr5_KZ115749v1…			chr5__37117300__37117314, chr5_KZ115749v1_alt__9045__9059	chr5__37102113__37102127, chr5__37106853__37106867, chr5_KZ115132v1_alt__348354__348368, chr5_KZ115132v1_alt__353074__353088	chr5__37103066__37103080, chr5__37105577__37105591, chr5__37106710__37106724, chr5__37110962__37110976, chr5__37115051__37115065, chr5__37115304__37115318, chr5__37115671__37115685, chr5_KZ114866v1_alt__2707__2721, chr5_KZ114866v1_alt__7016__7030, chr5_KZ114866v1_alt__7383__7397, chr5_KZ115132v1_alt__349304__349318, chr5_KZ115132v1_alt__351799__351813, chr5_KZ115132v1_alt__352931__352945, chr5_KZ…
XM_009291355.2	100535998	si:ch211-210b2.2	si:ch211-210b2.2	chr15;chr15;chr15;chr15;chr15;chr15;chr15;chr15	665142;665762;666208;666533;666866;667724;668799;671891	665640;666099;666447;666746;666960;668712;669476;672850	-;-;-;-;-;-;-;-	4013		6.89608	-1.39843	5.93849e-05	0.0037232	-3.37434	-3.37434	-3.37434	-0.172567	-0.45186	-5.37902	-5.37902	-5.37902	-2.17725	-2.45654	0	0	0	14	15	ZDB-GENE-131118-33
XM_017351388.2	108179508	LOC108179508	carcinoembryonic antigen-related cell adhesion molecule 5-like	chr16;chr16;chr16;chr16;chr16;chr16;chr16;chr16;chr16;chr16;chr16;chr16;chr16;chr16;chr16	11594508;11597337;11597693;11598210;11601342;11602331;11603085;11603265;11606259;11606634;11607036;11620501;11620733;11621012;11621310	11594821;11597612;11597947;11598518;11601351;11602382;11603166;11603588;11606534;11606888;11607147;11620541;11620758;11621143;11621549	+;+;+;+;+;+;+;+;+;+;+;+;+;+;+	2704		-7.59485	-0.333583	6.01732e-05	0.0037519	-0.389403	0.262587	0.848934	-3.37434	-3.37434	-1.8245	-1.17251	-0.586162	-4.80944	-4.80944	13	24	36	0	0		chr16_KZ115491v1_alt__55193__55203, chr16_KZ115491v1_alt__56552__56562, chr16_KZ115491v1_alt__83036__83046		chr16__11597954__11597964, chr16__11598107__11598117, chr16__11601007__11601017, chr16__11607002__11607012, chr16__11609141__11609151, chr16_KZ115491v1_alt__57992__58002, chr16_KZ115491v1_alt__59334__59344, chr16_KZ115491v1_alt__59768__59778, chr16_KZ115491v1_alt__60296__60306, chr16_KZ115491v1_alt__63524__63534, chr16_KZ115491v1_alt__69586__69596, chr16_KZ115491v1_alt__69642__69652, chr16_KZ1154…			chr16__11593430__11593444, chr16_KZ115491v1_alt__84842__84856	chr16__11603267__11603281, chr16_KZ115491v1_alt__65022__65036, chr16_KZ115491v1_alt__85179__85193	chr16__11597951__11597965, chr16__11598106__11598120, chr16__11598200__11598214, chr16__11599652__11599666, chr16__11602930__11602944, chr16__11608892__11608906, chr16__11609140__11609154, chr16_KZ115491v1_alt__59617__59631, chr16_KZ115491v1_alt__60293__60307, chr16_KZ115491v1_alt__60543__60557, chr16_KZ115491v1_alt__62350__62364, chr16_KZ115491v1_alt__63807__63821, chr16_KZ115491v1_alt__67187__6…
XR_001796297.2	569844	si:dkey-188g12.1	si:dkey-188g12.1	chr2;chr2;chr2;chr2;chr2;chr2;chr2;chr2;chr2;chr2;chr2;chr2;chr2;chr2;chr2;chr2;chr2	29712779;29717786;29726640;29726800;29732665;29732843;29734840;29734993;29741860;29749463;29749607;29751703;29760294;29760506;29760682;29761543;29761794	29717709;29717884;29726721;29726880;29732752;29732908;29734919;29735052;29741925;29749528;29749665;29751841;29760416;29760580;29760825;29761663;29761978	-;-;-;-;-;-;-;-;-;-;-;-;-;-;-;-;-	6465		-3.59132	2.81594	6.62012e-05	0.0041052	3.456	3.28531	3.63874	0.746823	-1.51334	0.763351	0.592663	0.946092	-1.94583	-4.20599	212	210	261	28	6	ZDB-GENE-070705-332
XM_017356779.2	100334305	LOC100334305	uncharacterized LOC100334305	chr1;chr1;chr1;chr1;chr1	56447074;56448700;56452710;56453114;56453261	56447354;56449662;56453035;56453115;56454137	+;+;+;+;+	2449		4.81036	0.736525	6.72126e-05	0.00414526	-2.75886	-1.83497	-2.06798	0.421335	2.64935	-4.05105	-3.12716	-3.36017	-0.870858	1.35716	1	4	3	22	146				chr1__56450510__56450520			chr1__56445130__56445144
XM_017355826.2	100332864	si:cabz01069022.1	si:cabz01069022.1	chr4;chr4	73876154;73897280	73876254;73899043	+;+	1865		5.83178	-0.740038	7.3804e-05	0.00452718	-3.37434	-2.81199	-3.37434	0.646271	0.153027	-4.27352	-3.71117	-4.27352	-0.252905	-0.746148	0	1	0	26	24	ZDB-GENE-161017-86
NM_001346150.1	30746	tie1	tyrosine kinase with immunoglobulin-like and EGF-like domains 1	chr6;chr6;chr6;chr6;chr6;chr6;chr6;chr6;chr6;chr6;chr6;chr6;chr6;chr6;chr6;chr6;chr6;chr6;chr6;chr6;chr6;chr6;chr6_KZ114884v1_alt;chr6_KZ114884v1_alt;chr6_KZ114884v1_alt;chr6_KZ114884v1_alt;chr6_KZ114884v1_alt;chr6_KZ114884v1_alt;chr6_KZ114884v1_alt;chr6_KZ114884v1_alt;chr6_KZ114884v1_alt;chr6_KZ114884v1_alt;chr6_KZ114884v1_alt;chr6_KZ114884v1_alt;chr6_KZ114884v1_alt;chr6_KZ114884v1_alt;chr6_KZ11…	33981496;33987351;33987530;33987726;33989916;33990150;33990506;33992439;33992634;33994396;33994679;33995567;33998159;33998617;33998895;33999131;34001212;34001437;34001714;34004516;34006076;34008584;297221;303047;303226;303422;305593;305827;306183;307793;307988;309742;310025;310913;313506;313964;314241;314477;316517;316742;316967;319765;321346;323820	33984471;33987450;33987626;33987766;33989986;33990263;33990696;33992549;33992844;33994586;33994969;33995704;33998317;33998761;33999040;33999259;34001352;34001568;34001869;34004626;34006369;34008827;300181;303146;303322;303462;305663;305940;306373;307903;308198;309932;310315;311050;313664;314108;314386;314605;316657;316873;317122;319875;321639;324063	-;-;-;-;-;-;-;-;-;-;-;-;-;-;-;-;-;-;-;-;-;-;-;-;-;-;-;-;-;-;-;-;-;-;-;-;-;-;-;-;-;-;-;-	12363		-1.41209	5.67971	7.77536e-05	0.00474381	6.41742	5.98728	5.80546	4.8922	4.44359	2.78946	2.35932	2.1775	1.26424	0.815633	1664	1378	1179	524	512	ZDB-GENE-990415-55	chr6__34010801__34010811, chr6_KZ114884v1_alt__325970__325980	chr6__33982179__33982189, chr6__33984190__33984200, chr6__34006338__34006348, chr6_KZ114884v1_alt__297898__297908, chr6_KZ114884v1_alt__299900__299910, chr6_KZ114884v1_alt__321608__321618	chr6__33989581__33989591, chr6__33992940__33992950, chr6__33994256__33994266, chr6__33996627__33996637, chr6_KZ114884v1_alt__305259__305269, chr6_KZ114884v1_alt__308294__308304, chr6_KZ114884v1_alt__309602__309612, chr6_KZ114884v1_alt__311973__311983			chr6__34009098__34009112, chr6_KZ114884v1_alt__324334__324348	chr6__33982178__33982192, chr6__33982280__33982294, chr6__33983727__33983741, chr6__33999125__33999139, chr6_KZ114884v1_alt__297897__297911, chr6_KZ114884v1_alt__297999__298013, chr6_KZ114884v1_alt__299437__299451, chr6_KZ114884v1_alt__314471__314485	chr6__33986766__33986780, chr6__33989578__33989592, chr6__33996220__33996234, chr6__34000843__34000857, chr6__34001055__34001069, chr6__34002160__34002174, chr6__34002339__34002353, chr6__34004838__34004852, chr6__34005325__34005339, chr6__34005469__34005483, chr6_KZ114884v1_alt__302468__302482, chr6_KZ114884v1_alt__305256__305270, chr6_KZ114884v1_alt__311565__311579, chr6_KZ114884v1_alt__316144_…
XM_682610.9	559281	irs1	insulin receptor substrate 1	chr15;chr15	35888547;35926174	35892925;35930474	-;-	8680		4.08648	0.54441	7.83734e-05	0.00475605	-1.30656	-2.4084	-2.06798	1.75392	1.63251	-4.42425	-5.52609	-5.18567	-1.36378	-1.48518	6	2	3	58	71	ZDB-GENE-030131-872		chr15__35890658__35890668, chr15__35891510__35891520, chr15__35892383__35892393	chr15__35894855__35894865, chr15__35898090__35898100, chr15__35900541__35900551, chr15__35907059__35907069, chr15__35910282__35910292, chr15__35912002__35912012, chr15__35918130__35918140				chr15__35889625__35889639	chr15__35896821__35896835, chr15__35898087__35898101, chr15__35900540__35900554, chr15__35901130__35901144, chr15__35913980__35913994, chr15__35918024__35918038, chr15__35918974__35918988, chr15__35919579__35919593, chr15__35921813__35921827, chr15__35922706__35922720, chr15__35925954__35925968
XR_002456862.1	100006891	si:ch73-191k20.4	si:ch73-191k20.4	chr1_KZ114998v1_alt;chr1_KZ114998v1_alt;chr1_KZ114998v1_alt;chr1_KZ114998v1_alt	77541;81983;84280;84442	81842;82075;84350;84557	-;-;-;-	4582		-1.56831	5.42836	7.99355e-05	0.00482504	5.60391	6.00184	5.97579	4.68288	3.80472	3.40793	3.80587	3.77981	2.4869	1.60875	946	1392	1327	453	328	ZDB-LINCRNAG-090313-142
XM_017354697.2	108182785	LOC108182785	vicilin-like seed storage protein At2g18540	chr3	1775899	1776578	+	680		-7.3799	-0.521089	8.64865e-05	0.00519285	-0.489774	0.515471	0.186774	-3.37434	-3.37434	0.0666196	1.07186	0.743167	-2.81795	-2.81795	12	29	22	0	0		chr3__1774696__1774706, chr3__1774710__1774720					chr3__1774695__1774709					chr3__1774710__1774720
XM_021475871.1	100333378	si:ch73-236c18.7	si:ch73-236c18.7	chr1;chr1;chr1;chr1;chr1;chr1;chr1	58470295;58472001;58472253;58474245;58474588;58684497;58685797	58470551;58472117;58474121;58474418;58474761;58684543;58687141	+;+;+;+;+;+;+	3983		5.75734	-0.79342	8.79371e-05	0.00525216	-3.37434	-3.37434	-2.798	0.538182	0.153027	-5.3682	-5.3682	-4.79186	-1.45567	-1.84083	0	0	1	24	24	ZDB-GENE-121214-3
XM_693254.7	569844	si:dkey-188g12.1	si:dkey-188g12.1	chr2;chr2;chr2;chr2;chr2;chr2;chr2;chr2;chr2;chr2;chr2;chr2;chr2;chr2;chr2;chr2	29721559;29726640;29726800;29732665;29732843;29734840;29734993;29741860;29749463;29749607;29751703;29760294;29760506;29760682;29761543;29761794	29721950;29726721;29726880;29732752;29732908;29734919;29735052;29741925;29749528;29749665;29751841;29760416;29760580;29760825;29761663;29761977	-;-;-;-;-;-;-;-;-;-;-;-;-;-;-;-	1826		-3.1575	3.01725	8.96693e-05	0.00532758	3.18197	3.48804	4.10359	1.2013	-0.537867	2.31328	2.61936	3.23491	0.332608	-1.40655	175	242	361	39	14	ZDB-GENE-070705-332
NM_001126400.1	561321	las1l	LAS1 like ribosome biogenesis factor	chr5;chr5;chr5;chr5;chr5;chr5;chr5;chr5;chr5;chr5;chr5;chr5;chr5;chr5_KZ115109v1_alt;chr5_KZ115109v1_alt;chr5_KZ115109v1_alt;chr5_KZ115109v1_alt;chr5_KZ115109v1_alt;chr5_KZ115109v1_alt;chr5_KZ115109v1_alt;chr5_KZ115109v1_alt;chr5_KZ115109v1_alt;chr5_KZ115109v1_alt;chr5_KZ115109v1_alt;chr5_KZ115109v1_alt;chr5_KZ115109v1_alt	22115250;22119124;22121343;22121743;22123232;22123509;22123677;22125219;22127641;22127920;22128587;22128737;22130624;107532;111406;113625;114025;115611;115888;116058;117571;120004;120283;120946;121096;122986	22116077;22119274;22121662;22121878;22123435;22123594;22123786;22125265;22127808;22128001;22128656;22128862;22130937;108359;111556;113944;114160;115814;115973;116167;117617;120171;120364;121015;121221;123299	-;-;-;-;-;-;-;-;-;-;-;-;-;-;-;-;-;-;-;-;-;-;-;-;-;-	5284		3.82749	1.02732	9.02652e-05	0.00533505	-1.13418	-0.846591	-2.3873	2.22403	2.11355	-3.53581	-3.24822	-4.78893	-0.177605	-0.28808	7	10	2	81	100	ZDB-GENE-030131-3625	chr5__22132479__22132489, chr5_KZ115109v1_alt__124895__124905	chr5__22128813__22128823, chr5_KZ115109v1_alt__121172__121182	chr5__22124961__22124971, chr5_KZ115109v1_alt__117314__117324			chr5__22130987__22131001, chr5__22132476__22132490, chr5_KZ115109v1_alt__123349__123363, chr5_KZ115109v1_alt__124892__124906		chr5__22124960__22124974, chr5__22128577__22128591, chr5_KZ115109v1_alt__117313__117327, chr5_KZ115109v1_alt__120936__120950
XR_223293.4	101885472	LOC101885472	uncharacterized LOC101885472	chr3;chr3;chr3;chr3	28798089;28798783;28804545;28805464	28798140;28798897;28804641;28805615	-;-;-;-	416		6.73176	-1.51919	9.11895e-05	0.00536176	-3.37434	-3.37434	-3.37434	-0.36906	-0.537867	-2.109	-2.109	-2.109	0.896285	0.727478	0	0	0	12	14		chr3__28805766__28805776		chr3__28802612__28802622					chr3__28800609__28800623, chr3__28800764__28800778, chr3__28801226__28801240			chr3__28805766__28805776
NM_213363.1	406672	uba2	ubiquitin-like modifier activating enzyme 2	chr25;chr25;chr25;chr25;chr25;chr25;chr25;chr25;chr25;chr25;chr25;chr25;chr25;chr25;chr25;chr25;chr25;chr25_KZ115727v1_alt;chr25_KZ115727v1_alt;chr25_KZ115727v1_alt;chr25_KZ115727v1_alt;chr25_KZ115727v1_alt;chr25_KZ115727v1_alt;chr25_KZ115727v1_alt;chr25_KZ115727v1_alt;chr25_KZ115727v1_alt;chr25_KZ115727v1_alt;chr25_KZ115727v1_alt;chr25_KZ115727v1_alt;chr25_KZ115727v1_alt;chr25_KZ115727v1_alt;chr…	12811709;12814263;12814483;12816334;12816533;12816841;12818643;12818897;12819142;12819335;12820031;12822165;12822629;12822810;12822975;12823125;12824432;117484;120066;120286;122413;122612;122920;131006;131260;131505;131700;132396;134515;134979;135160;135328;135478;136786	12812016;12814402;12814588;12816430;12816688;12816953;12818736;12819045;12819241;12819456;12820098;12822286;12822729;12822874;12823045;12823208;12824589;117797;120205;120391;122509;122767;123032;131099;131408;131604;131821;132463;134636;135079;135224;135398;135561;136943	-;-;-;-;-;-;-;-;-;-;-;-;-;-;-;-;-;-;-;-;-;-;-;-;-;-;-;-;-;-;-;-;-;-	4114		-2.75476	2.88334	9.47415e-05	0.00554189	2.94301	3.12733	4.08761	0.697423	0.872782	0.902465	1.08678	2.04707	-1.34312	-1.16776	148	188	357	27	41	ZDB-GENE-040426-2681		chr25__12820037__12820047, chr25__12823196__12823206, chr25_KZ115727v1_alt__132402__132412, chr25_KZ115727v1_alt__135549__135559	chr25__12814590__12814600, chr25__12815327__12815337, chr25__12816485__12816495, chr25__12822281__12822291, chr25_KZ115727v1_alt__120393__120403, chr25_KZ115727v1_alt__121403__121413, chr25_KZ115727v1_alt__122564__122574, chr25_KZ115727v1_alt__125895__125905, chr25_KZ115727v1_alt__126576__126586, chr25_KZ115727v1_alt__134631__134641				chr25__12823193__12823207, chr25_KZ115727v1_alt__135546__135560	chr25__12812503__12812517, chr25__12813946__12813960, chr25__12816482__12816496, chr25__12818358__12818372, chr25_KZ115727v1_alt__118284__118298, chr25_KZ115727v1_alt__119746__119760, chr25_KZ115727v1_alt__122561__122575, chr25_KZ115727v1_alt__124483__124497, chr25_KZ115727v1_alt__127383__127397, chr25_KZ115727v1_alt__128328__128342
XR_658955.3	103909200	LOC103909200	uncharacterized LOC103909200	chr19;chr19	6987536;6988744	6988653;6988985	+;+	1360		-5.24022	0.85513	0.000109442	0.00636897	1.03292	1.05171	2.20008	-3.37434	-2.16252	0.589315	0.608108	1.75647	-3.81795	-2.60613	38	43	95	0	3		chr19__6986808__6986818
XM_002662850.5	100329858	si:dkey-58i8.5	si:dkey-58i8.5	chr7;chr7;chr7;chr7;chr7;chr7;chr7;chr7	39718488;39720694;39721045;39721348;39721567;39722046;39722355;39722521	39720485;39720885;39721136;39721398;39721945;39722222;39722443;39722933	+;+;+;+;+;+;+;+	3391		-7.73847	-0.207218	0.000111117	0.00643347	0.0285537	-0.625867	1.30107	-3.37434	-3.37434	-1.73316	-2.38758	-0.460637	-5.13605	-5.13605	18	12	50	0	0	ZDB-GENE-160728-66
NM_001002159.1	415249	trnt1	tRNA nucleotidyl transferase, CCA-adding, 1	chr6;chr6;chr6;chr6;chr6;chr6;chr6;chr6;chr6_KZ115200v1_alt;chr6_KZ115200v1_alt;chr6_KZ115200v1_alt;chr6_KZ115200v1_alt;chr6_KZ115200v1_alt;chr6_KZ115200v1_alt;chr6_KZ115200v1_alt;chr6_KZ115200v1_alt	43225802;43229142;43230522;43231967;43232201;43232434;43233227;43233603;185917;189244;190625;192097;192331;192564;193358;193734	43226562;43229395;43230715;43232093;43232339;43232627;43233373;43233684;186675;189497;190818;192223;192469;192757;193504;193815	-;-;-;-;-;-;-;-;-;-;-;-;-;-;-;-	3794		3.49937	1.11347	0.00011344	0.00653462	-1.13418	-0.526999	-1.58553	1.84747	2.51698	-3.0579	-2.45072	-3.50925	-0.0762512	0.593258	7	13	5	62	133	ZDB-GENE-040625-176								chr6__43227504__43227518, chr6__43228285__43228299, chr6_KZ115200v1_alt__187604__187618, chr6_KZ115200v1_alt__188382__188396
XR_002459359.1	100321503	si:dkey-83k24.5	si:dkey-83k24.5	chr8;chr8	8939786;8940549	8940291;8941592	+;+	1550		6.71244	-1.53953	0.000114675	0.0065724	-3.37434	-3.37434	-3.37434	-0.172567	-0.83173	-4.00661	-4.00661	-4.00661	-0.804835	-1.464	0	0	0	14	11	ZDB-GENE-081104-440
XM_021480381.1	795408	tmem94	transmembrane protein 94	chr12;chr12;chr12;chr12;chr12;chr12;chr12;chr12;chr12;chr12;chr12;chr12;chr12;chr12;chr12;chr12;chr12;chr12;chr12;chr12;chr12;chr12;chr12;chr12;chr12;chr12;chr12;chr12;chr12;chr12;chr12;chr12	33605888;33609306;33613965;33617769;33617955;33618209;33618381;33619334;33620732;33621100;33623449;33623799;33626129;33626355;33628746;33629048;33629243;33629580;33631093;33631445;33633569;33637517;33637913;33640014;33640493;33641058;33642770;33645434;33645665;33645888;33655565;33659204	33606590;33609476;33614058;33617860;33618118;33618290;33618466;33619411;33620921;33621208;33623548;33623908;33626264;33626536;33628954;33629150;33629416;33629892;33631308;33631618;33633673;33637573;33638029;33640100;33640595;33641209;33642978;33645570;33645792;33646010;33655818;33659359	-;-;-;-;-;-;-;-;-;-;-;-;-;-;-;-;-;-;-;-;-;-;-;-;-;-;-;-;-;-;-;-	5114		-7.06827	-0.788724	0.000119406	0.00678791	-0.124422	-0.265525	-0.0758232	-3.37434	-3.37434	-2.47887	-2.61998	-2.43028	-5.72879	-5.72879	16	16	18	0	0	ZDB-GENE-121130-1		chr12__33628874__33628884, chr12__33655560__33655570, chr12_KZ115392v1_alt__219367__219377, chr12_KZ115392v1_alt__245915__245925	chr12__33603566__33603576, chr12__33608337__33608347, chr12__33609084__33609094, chr12__33610245__33610255, chr12__33610506__33610516, chr12__33612818__33612828, chr12__33618337__33618347, chr12__33631622__33631632, chr12__33639545__33639555, chr12__33639777__33639787, chr12__33641961__33641971, chr12__33641975__33641985, chr12__33643061__33643071, chr12__33643192__33643202, chr12__33643498__3364…				chr12__33618053__33618067, chr12_KZ115392v1_alt__209198__209212	chr12__33599818__33599832, chr12__33601727__33601741, chr12__33607624__33607638, chr12__33609914__33609928, chr12__33618053__33618067, chr12__33618336__33618350, chr12__33623923__33623937, chr12__33624794__33624808, chr12__33626075__33626089, chr12__33627492__33627506, chr12__33631619__33631633, chr12__33632050__33632064, chr12__33641026__33641040, chr12__33643060__33643074, chr12__33643495__3364…
NM_001105697.1	100126017	gpr84	G protein-coupled receptor 84	chr6;chr6;chr6_KZ115197v1_alt;chr6_KZ115197v1_alt	39114345;39117448;218606;221706	39114471;39119142;218734;223397	+;+;+;+	3643		-1.44067	5.85713	0.000119632	0.00678791	6.10539	5.88775	6.70752	4.99544	4.66427	4.24026	4.02263	4.84239	3.13032	2.79914	1340	1286	2205	563	597	ZDB-GENE-070928-33	chr6_KZ115197v1_alt__216992__217002	chr6__39117654__39117664, chr6_KZ115197v1_alt__221912__221922				chr6_KZ115197v1_alt__216991__217005
NR_137296.1	108004534	hhla2a.2	HERV-H LTR-associating 2a, tandem duplicate 2	chr10;chr10;chr10;chr10;chr10	35446908;35449014;35449433;35451671;35451812	35446968;35449340;35449540;35451733;35452080	+;+;+;+;+	828		5.6937	-0.161989	0.000120631	0.00681057	-3.37434	-2.4084	-3.37434	0.226141	1.53055	-3.10204	-2.1361	-3.10204	0.498439	1.80285	0	2	0	19	66	ZDB-GENE-091204-324
XR_661499.3	100334861	LOC100334861	NACHT, LRR and PYD domains-containing	chr4;chr4;chr4	77761883;77762140;77763926	77762034;77762213;77764269	+;+;+	570		-9.30975	1.25836	0.000125263	0.00703706	-2.3288	2.40344	2.64442	-3.37434	-3.37434	-1.51783	3.21441	3.45538	-2.56338	-2.56338	2	113	130	0	0		chr4__77760639__77760649		chr4__77762324__77762334, chr4__77762630__77762640, chr4__77767172__77767182, chr4__77770252__77770262, chr4__77773146__77773156, chr4__77778013__77778023					chr4__77762627__77762641, chr4__77767169__77767183, chr4__77773145__77773159, chr4__77780724__77780738
NM_001013330.2	503752	ptrh1	peptidyl-tRNA hydrolase 1 homolog	chr5;chr5;chr5;chr5;chr5;chr5;chr5_KZ115158v1_alt;chr5_KZ115158v1_alt;chr5_KZ115158v1_alt;chr5_KZ115158v1_alt;chr5_KZ115158v1_alt;chr5_KZ115158v1_alt	65086856;65087034;65089251;65091210;65091397;65091829;6784;6962;9149;10109;10296;10748	65086943;65087291;65089470;65091309;65091442;65092336;6871;7218;9368;10208;10341;11255	+;+;+;+;+;+;+;+;+;+;+;+	2439		5.08785	-0.673207	0.00012937	0.00723196	-3.37434	-2.81199	-2.798	0.226141	0.657478	-4.66063	-4.09828	-4.08429	-1.06015	-0.628812	0	1	1	19	35	ZDB-GENE-050306-33	chr5__65086657__65086667, chr5_KZ115158v1_alt__6727__6737							chr5__65087331__65087345, chr5_KZ115158v1_alt__7258__7272
XM_021472955.1	108179508	LOC108179508	carcinoembryonic antigen-related cell adhesion molecule 5-like	chr16_KZ115491v1_alt;chr16_KZ115491v1_alt;chr16_KZ115491v1_alt;chr16_KZ115491v1_alt;chr16_KZ115491v1_alt;chr16_KZ115491v1_alt;chr16_KZ115491v1_alt;chr16_KZ115491v1_alt;chr16_KZ115491v1_alt	84928;85177;87961;88336;88673;102211;102443;102722;103020	85078;85500;88236;88590;88784;102251;102468;102853;103151	+;+;+;+;+;+;+;+;+	1449		-7.18669	-0.686888	0.000131726	0.007318	-0.597653	0.316835	-0.00555874	-3.37434	-3.37434	-1.13271	-0.218223	-0.540616	-3.9094	-3.9094	11	25	19	0	0		chr16_KZ115491v1_alt__55193__55203, chr16_KZ115491v1_alt__56552__56562, chr16_KZ115491v1_alt__83036__83046		chr16__11597954__11597964, chr16__11598107__11598117, chr16__11601007__11601017, chr16__11607002__11607012, chr16__11609141__11609151, chr16_KZ115491v1_alt__57992__58002, chr16_KZ115491v1_alt__59334__59344, chr16_KZ115491v1_alt__59768__59778, chr16_KZ115491v1_alt__60296__60306, chr16_KZ115491v1_alt__63524__63534, chr16_KZ115491v1_alt__69586__69596, chr16_KZ115491v1_alt__69642__69652, chr16_KZ1154…			chr16__11593430__11593444, chr16_KZ115491v1_alt__84842__84856	chr16__11603267__11603281, chr16_KZ115491v1_alt__65022__65036, chr16_KZ115491v1_alt__85179__85193	chr16__11597951__11597965, chr16__11598106__11598120, chr16__11598200__11598214, chr16__11599652__11599666, chr16__11602930__11602944, chr16__11608892__11608906, chr16__11609140__11609154, chr16_KZ115491v1_alt__59617__59631, chr16_KZ115491v1_alt__60293__60307, chr16_KZ115491v1_alt__60543__60557, chr16_KZ115491v1_alt__62350__62364, chr16_KZ115491v1_alt__63807__63821, chr16_KZ115491v1_alt__67187__6…
XM_021471115.1	327226	knl1	kinetochore scaffold 1	chr1_KZ115000v1_alt;chr1_KZ115000v1_alt;chr1_KZ115000v1_alt;chr1_KZ115000v1_alt;chr1_KZ115000v1_alt;chr1_KZ115000v1_alt;chr1_KZ115000v1_alt;chr1_KZ115000v1_alt;chr1_KZ115000v1_alt;chr1_KZ115000v1_alt;chr1_KZ115000v1_alt;chr1_KZ115000v1_alt;chr1_KZ115000v1_alt;chr1_KZ115000v1_alt;chr1_KZ115000v1_alt;chr1_KZ115000v1_alt;chr1_KZ115000v1_alt;chr1_KZ115000v1_alt;chr1_KZ115000v1_alt;chr1_KZ115000v1_alt…	111109;113602;115685;115973;116190;116349;116984;118270;118387;118571;120392;120618;120816;121008;122817;122991;123251;126980;127210;127390;127556;127712;127879;128246	111319;113727;115806;116082;116255;116449;117088;118309;118470;118658;120508;120708;120931;121106;122884;123099;126820;127026;127250;127408;127605;127797;127938;128285	-;-;-;-;-;-;-;-;-;-;-;-;-;-;-;-;-;-;-;-;-;-;-;-	5566		3.4025	2.61628	0.000132199	0.007318	-0.124422	1.39209	-1.0732	3.24389	4.09995	-2.60106	-1.08455	-3.54984	0.767245	1.62331	16	55	8	166	403	ZDB-GENE-030131-5437
XM_017355515.1	103910692	si:ch211-196h24.1	si:ch211-196h24.1	chr4;chr4;chr4;chr4;chr4;chr4;chr4;chr4;chr4;chr4;chr4	47877694;47884307;47885498;47887980;47888594;47893122;47895447;47897166;47898270;47907387;47907806	47878214;47884353;47885671;47888153;47888767;47894898;47895642;47897208;47898374;47907491;47907849	-;-;-;-;-;-;-;-;-;-;-	3360		1.81044	3.70985	0.000134925	0.00743267	2.73638	2.65579	2.75986	4.02254	4.87863	0.987916	0.907328	1.0114	2.27408	3.13017	128	135	141	286	693	ZDB-GENE-081103-12
NM_001040004.2	677660	retsatl	retinol saturase (all-trans-retinol 13,14-reductase) like	chr9;chr9;chr9;chr9;chr9;chr9;chr9;chr9;chr9;chr9;chr9	44994253;44995253;44995519;44995839;44996142;44996598;44996846;44997065;44997259;44997811;44998473	44994535;44995435;44995760;44996034;44996339;44996717;44996984;44997174;44997425;44997964;44998722	+;+;+;+;+;+;+;+;+;+;+	2042		-7.91961	-0.0470874	0.000136627	0.00749004	1.10352	-1.25774	1.06025	-3.37434	-3.37434	0.0735354	-2.28773	0.0302664	-4.40432	-4.40432	40	7	42	0	0	ZDB-GENE-051113-252							chr9__44995524__44995538	chr9__44998166__44998180
XM_017354522.2	100536545	synpo	synaptopodin	chr14;chr14;chr14;chr14	49604257;49627229;49652473;49664972	49604910;49628136;49654271;49666015	+;+;+;+	4405		-4.73995	0.506376	0.000138761	0.0075705	0.797686	1.11432	1.50739	-2.25561	-2.84951	-1.34146	-1.02483	-0.631752	-4.39475	-4.98865	32	45	58	2	1				chr14__49607142__49607152, chr14__49607519__49607529, chr14__49608556__49608566, chr14__49616272__49616282, chr14__49618317__49618327, chr14__49619849__49619859, chr14__49621707__49621717, chr14__49621906__49621916, chr14__49636636__49636646, chr14__49639190__49639200, chr14__49643866__49643876, chr14__49660982__49660992, chr14__49663505__49663515					chr14__49617778__49617792, chr14__49621704__49621718, chr14__49623076__49623090, chr14__49625015__49625029, chr14__49631212__49631226, chr14__49636633__49636647, chr14__49636835__49636849, chr14__49637558__49637572, chr14__49638645__49638659, chr14__49656620__49656634, chr14__49663390__49663404, chr14__49664213__49664227, chr14__49664222__49664236
NM_200916.1	393890	panx1a	pannexin 1a	chr15;chr15;chr15;chr15;chr15;chr15	2475896;2479928;2480483;2484817;2488806;2489713	2476330;2480052;2480691;2485318;2488962;2489934	+;+;+;+;+;+	1650		2.64416	3.68256	0.000139673	0.0075838	2.25264	1.08336	2.51892	5.31087	3.57816	1.53017	0.360889	1.79646	4.5884	2.85569	91	44	119	701	280	ZDB-GENE-040426-766			chr15__2479647__2479657, chr15__2482181__2482191, chr15__2484511__2484521, chr15__2484525__2484535					chr15__2480705__2480719, chr15__2484524__2484538, chr15__2488564__2488578
NM_001113651.1	100003911	cxcl19	chemokine (C-X-C motif) ligand 19	chr7;chr7;chr7	7806745;7808323;7810226	7807119;7808458;7810286	-;-;-	572		6.56274	-1.64195	0.000145797	0.00786185	-3.37434	-3.37434	-3.37434	-0.478348	-0.726983	-2.56843	-2.56843	-2.56843	0.327565	0.0789304	0	0	0	11	12	ZDB-GENE-140708-2	chr7__7811113__7811123	chr7__7808323__7808333
XM_689875.8	566599	si:ch211-117m20.4	si:ch211-117m20.4	chr5;chr5;chr5;chr5;chr5	30607299;30608117;30608387;30612214;30612514	30607992;30608278;30608554;30612417;30613549	+;+;+;+;+	2264		-1.0501	6.65611	0.00014618	0.00786185	7.08051	6.93724	6.94782	6.1217	5.73556	5.90164	5.75837	5.76895	4.94283	4.55669	2636	2664	2605	1231	1257	ZDB-GENE-060526-20
XM_688191.8	564867	cers6	ceramide synthase 6	chr9;chr9;chr9;chr9;chr9;chr9;chr9;chr9;chr9;chr9;chr9	48876509;48879132;48879800;48880640;48881100;48885741;48889587;48896035;48915157;48921537;48936920	48877412;48879155;48879956;48880746;48881228;48885833;48889637;48896092;48915287;48921642;48937281	-;-;-;-;-;-;-;-;-;-;-	2122		2.28396	3.28376	0.000147092	0.00787356	2.2985	0.952402	2.25836	3.98186	4.40953	1.21307	-0.133022	1.17293	2.89643	3.3241	94	40	99	278	500	ZDB-GENE-070522-1		chr9__48881095__48881105	chr9__48877787__48877797, chr9__48895307__48895317, chr9__48898373__48898383, chr9__48899660__48899670, chr9__48901232__48901242, chr9__48901552__48901562, chr9__48903771__48903781, chr9__48904327__48904337, chr9__48904768__48904778, chr9__48906021__48906031, chr9__48909475__48909485, chr9__48911590__48911600, chr9__48917331__48917341, chr9__48926693__48926703, chr9__48931418__48931428, chr9__489…			chr9__48938411__48938425		chr9__48877786__48877800, chr9__48884213__48884227, chr9__48892179__48892193, chr9__48895304__48895318, chr9__48896115__48896129, chr9__48901229__48901243, chr9__48901551__48901565, chr9__48904209__48904223, chr9__48904218__48904232, chr9__48906155__48906169, chr9__48909474__48909488, chr9__48910644__48910658, chr9__48914584__48914598, chr9__48931415__48931429, chr9__48931439__48931453, chr9__489…
NM_200419.1	393391	tpst2	tyrosylprotein sulfotransferase 2	chr10;chr10;chr10;chr10;chr10;chr10	44677680;44680640;44681923;44685251;44689545;44690121	44677710;44681107;44682240;44685449;44689595;44691944	+;+;+;+;+;+	2891		-1.83709	3.80834	0.000148981	0.00793723	4.42574	4.27131	4.18096	2.09644	2.7706	2.89417	2.73974	2.64939	0.564874	1.23903	417	418	381	74	159	ZDB-GENE-040426-1400	chr10__44680414__44680424	chr10__44691844__44691854	chr10__44680414__44680424, chr10__44686816__44686826, chr10__44689777__44689787		chr10__44691844__44691854	chr10__44677489__44677503	chr10__44691843__44691857	chr10__44689754__44689768		chr10__44691843__44691857
NM_001099241.1	556770	gpr183a	G protein-coupled receptor 183a	chr9;chr9	31105389;31108164	31106714;31108285	-;-	1448		0.906507	9.54892	0.000152794	0.00806624	9.22597	8.92947	9.17611	10.1638	9.86622	8.69191	8.39541	8.64205	9.62969	9.33215	11669	10605	12214	20305	22056	ZDB-GENE-070615-28	chr9__31109181__31109191, chr9__31109753__31109763					chr9__31108326__31108340
XM_001333625.6	793825	igflr1	IGF-like family receptor 1	chr15;chr15;chr15;chr15;chr15;chr15;chr15	37436415;37436856;37441694;37442231;37443422;37446307;37453642	37436562;37437051;37441751;37442345;37443514;37446447;37454337	+;+;+;+;+;+;+	1447		-7.07554	-0.783375	0.000152824	0.00806624	0.0285537	-0.625867	0.0614419	-3.37434	-3.37434	-0.504511	-1.15893	-0.471623	-3.90741	-3.90741	18	12	20	0	0	ZDB-GENE-121211-3		chr15__37443508__37443518	chr15__37452381__37452391			chr15__37434428__37434442, chr15__37435386__37435400, chr15__37435395__37435409		chr15__37450739__37450753, chr15__37452378__37452392				chr15__37434428__37434442
NM_001326546.1	561021	casp22	caspase 22, apoptosis-related cysteine peptidase	chr5;chr5;chr5;chr5;chr5;chr5;chr5;chr5_KZ115110v1_alt;chr5_KZ115110v1_alt;chr5_KZ115110v1_alt;chr5_KZ115110v1_alt;chr5_KZ115110v1_alt;chr5_KZ115110v1_alt;chr5_KZ115110v1_alt	22584830;22585498;22585743;22586969;22587172;22589782;22590668;99894;100562;100807;102043;102246;104810;106225	22585289;22585651;22586232;22587074;22587188;22590117;22590775;100353;100715;101296;102148;102262;105145;106332	-;-;-;-;-;-;-;-;-;-;-;-;-;-	3342		-1.23077	5.92045	0.000153689	0.00807436	6.225	6.57708	6.03325	4.92208	5.1992	4.48429	4.83637	4.29254	3.18137	3.45849	1456	2075	1381	535	866	ZDB-GENE-060526-186
NM_001017715.1	550410	zgc:112183	zgc:112183	chr3;chr3;chr3;chr3;chr3;chr3;chr3	60263559;60269840;60271440;60273451;60282991;60288144;60290425	60263872;60269950;60271468;60273710;60283012;60288167;60290436	+;+;+;+;+;+;+	772		-1.25538	6.27789	0.000154904	0.00810071	6.39296	6.43025	7.05446	5.35932	5.4502	6.76629	6.80357	7.42778	5.73264	5.82352	1636	1874	2805	725	1031	ZDB-GENE-050417-216	chr3__60261718__60261728, chr3__60262327__60262337		chr3__60264805__60264815, chr3__60266110__60266120, chr3__60275363__60275373, chr3__60284956__60284966					chr3__60267058__60267072, chr3__60274509__60274523, chr3__60279847__60279861, chr3__60287683__60287697
XM_017357801.2	572217	map3k19	mitogen-activated protein kinase kinase kinase 19	chr9;chr9;chr9;chr9;chr9;chr9;chr9;chr9;chr9	23224307;23224760;23226257;23226779;23230739;23230866;23232901;23233134;23233974	23224327;23224814;23226338;23226987;23230779;23232653;23233002;23233834;23235146	+;+;+;+;+;+;+;+;+	4172		4.98823	-0.742814	0.000166054	0.00863061	-2.75886	-2.81199	-3.37434	0.359159	0.40431	-4.8196	-4.87273	-5.43508	-1.70158	-1.65643	1	1	0	21	29	ZDB-GENE-081104-140		chr9__23224321__23224331, chr9__23234704__23234714			chr9__23234704__23234714	chr9__23223970__23223984, chr9__23224140__23224154	chr9__23224318__23224332, chr9__23234497__23234511	chr9__23224982__23224996, chr9__23227125__23227139, chr9__23229714__23229728		chr9__23234497__23234511		chr9__23223970__23223984
XM_021471353.1	100329786	LOC100329786	zinc finger protein 91-like	chr3_KZ115054v1_alt;chr3_KZ115054v1_alt;chr3_KZ115054v1_alt;chr3_KZ115054v1_alt;chr3_KZ115054v1_alt	76318;83888;87588;100003;105669	77613;84002;88574;100997;105800	-;-;-;-;-	3525		-7.40684	-0.50276	0.000166558	0.00863061	0.920093	-0.434475	-0.489987	-3.37434	-3.37434	-0.89753	-2.2521	-2.30761	-5.19196	-5.19196	35	14	13	0	0			chr3_KZ115054v1_alt__76341__76351, chr3_KZ115054v1_alt__76655__76665	chr3_KZ115054v1_alt__82484__82494, chr3_KZ115054v1_alt__89607__89617, chr3_KZ115054v1_alt__101939__101949, chr3_KZ115054v1_alt__103243__103253				chr3_KZ115054v1_alt__88551__88565
XM_687629.6	564281	LOC564281	glycoprotein-N-acetylgalactosamine 3-beta-galactosyltransferase 1-like	chr16;chr16;chr16	47348425;47356198;47359825	47348939;47356850;47360234	-;-;-	1578		-8.67051	0.650469	0.0001708	0.00881016	-1.72897	0.986272	2.42027	-3.37434	-3.37434	-2.38707	0.328174	1.76217	-4.03244	-4.03244	4	41	111	0	0				chr16__47357130__47357140, chr16__47358127__47358137			chr16__47360611__47360625		chr16__47352405__47352419, chr16__47356034__47356048, chr16__47358018__47358032
XM_009304117.3	100333660	dnaaf5	dynein axonemal assembly factor 5	chrUn_KN150562v1;chrUn_KN150562v1;chrUn_KN150562v1;chrUn_KN150562v1;chrUn_KN150562v1;chrUn_KN150562v1	660;3951;4729;7718;12043;14465	1288;4135;4853;7836;12275;14695	+;+;+;+;+;+	1522		-7.52874	-0.395284	0.000177245	0.00910126	0.920093	0.316835	-1.0732	-3.37434	-3.37434	0.314125	-0.289134	-1.67917	-3.98031	-3.98031	35	25	8	0	0				chr3__13154316__13154326, chr3_KZ115059v1_alt__70478__70488, chr3_KZ115059v1_alt__73481__73491, chr3_KZ115059v1_alt__74626__74636, chr3_KZ115059v1_alt__76160__76170, chr3_KZ115059v1_alt__78483__78493, chr3_KZ115059v1_alt__87256__87266, chr3_KZ115059v1_alt__99969__99979, chrUn_KN150562v1__3563__3573, chrUn_KN150562v1__6256__6266, chrUn_KN150562v1__7400__7410, chrUn_KN150562v1__8919__8929					chr3_KZ115059v1_alt__65788__65802, chr3_KZ115059v1_alt__70584__70598, chr3_KZ115059v1_alt__70593__70607, chr3_KZ115059v1_alt__76346__76360, chr3_KZ115059v1_alt__76796__76810, chr3_KZ115059v1_alt__87253__87267, chrUn_KN150562v1__1750__1764, chrUn_KN150562v1__3670__3684, chrUn_KN150562v1__3679__3693, chrUn_KN150562v1__9105__9119, chrUn_KN150562v1__9553__9567
XM_009291142.3	796537	kdrl	kinase insert domain receptor like	chr14;chr14;chr14;chr14;chr14;chr14;chr14;chr14;chr14;chr14;chr14;chr14;chr14;chr14;chr14;chr14;chr14;chr14;chr14;chr14;chr14;chr14;chr14;chr14;chr14;chr14;chr14;chr14;chr14;chr14	32983769;32992364;32994202;32994913;32996736;33001390;33005169;33005691;33006385;33007060;33007295;33007461;33010648;33011310;33012022;33013255;33013555;33014165;33016086;33019887;33021420;33023753;33024067;33024262;33024573;33024857;33026178;33029444;33032207;33044486	32985424;32992464;32994280;32995034;32996841;33001489;33005280;33005813;33006482;33007213;33007383;33007574;33010752;33011445;33012128;33013383;33013701;33014452;33016194;33019995;33021576;33023922;33024184;33024433;33024709;33025016;33026302;33029640;33032303;33044952	-;-;-;-;-;-;-;-;-;-;-;-;-;-;-;-;-;-;-;-;-;-;-;-;-;-;-;-;-;-	5784		-7.14102	-0.726275	0.000178539	0.00912641	-0.597653	-0.347528	0.459416	-3.37434	-3.37434	-3.12972	-2.8796	-2.07265	-5.90641	-5.90641	11	15	27	0	0	ZDB-GENE-000705-1		chr14__33012098__33012108	chr14__32986966__32986976, chr14__32987724__32987734, chr14__32995541__32995551, chr14__32998868__32998878, chr14__33002841__33002851, chr14__33002980__33002990, chr14__33003512__33003522, chr14__33008392__33008402, chr14__33012441__33012451, chr14__33017014__33017024, chr14__33017521__33017531, chr14__33021872__33021882, chr14__33041155__33041165, chr14_KZ115454v1_alt__14097__14107					chr14__32985520__32985534, chr14__32986541__32986555, chr14__32986963__32986977, chr14__32988822__32988836, chr14__32995538__32995552, chr14__32998616__32998630, chr14__33001091__33001105, chr14__33002516__33002530, chr14__33008512__33008526, chr14__33015159__33015173, chr14__33015674__33015688, chr14__33027544__33027558, chr14__33042014__33042028, chr14__33042041__33042055, chr14__33042050__3304…
XM_021478567.1	100170660	si:ch211-195h23.3	si:ch211-195h23.3	chr2;chr2;chr2;chr2;chr2;chr2;chr2;chr2;chr2;chr2;chr2;chr2;chr2;chr2;chr2;chr2;chr2;chr2	43894886;43896361;43897021;43897218;43899129;43899459;43901928;43904220;43904585;43905594;43910091;43910338;43912010;43915122;43915646;43917896;43918268;43918429	43895295;43896485;43897130;43897405;43899368;43899736;43902140;43904322;43904733;43905696;43910140;43910414;43912227;43915378;43915762;43918049;43918306;43919940	+;+;+;+;+;+;+;+;+;+;+;+;+;+;+;+;+;+	4343		-2.46813	2.59332	0.000186722	0.00950191	2.89406	3.2921	3.2581	0.538182	0.937956	0.775365	1.17341	1.1394	-1.58051	-1.18074	143	211	200	24	43	ZDB-GENE-070912-174
NM_001289065.1	565410	capga	capping protein (actin filament), gelsolin-like a	chr5;chr5;chr5;chr5;chr5;chr5;chr5;chr5;chr5;chr5_KZ115112v1_alt;chr5_KZ115112v1_alt;chr5_KZ115112v1_alt;chr5_KZ115112v1_alt;chr5_KZ115112v1_alt;chr5_KZ115112v1_alt;chr5_KZ115112v1_alt;chr5_KZ115112v1_alt;chr5_KZ115112v1_alt	24116797;24117048;24117213;24120148;24121669;24121906;24123665;24123913;24127247;122556;122807;122972;126044;127447;127684;129429;129676;133029	24116962;24117139;24117345;24120234;24121818;24122067;24123819;24124106;24127310;122721;122898;123104;126130;127596;127845;129583;129869;133091	-;-;-;-;-;-;-;-;-;-;-;-;-;-;-;-;-;-	2405		-5.2952	0.419563	0.000189013	0.00957555	1.71263	0.468317	0.810497	-3.37434	-2.4655	0.446591	-0.79772	-0.45554	-4.64038	-3.73154	62	28	35	0	2	ZDB-GENE-060531-6		chr5__24120143__24120153, chr5_KZ115112v1_alt__126039__126049				chr5__24127690__24127704, chr5_KZ115112v1_alt__133472__133486		chr5__24123485__24123499, chr5__24125912__24125926, chr5_KZ115112v1_alt__129266__129280, chr5_KZ115112v1_alt__131675__131689
XM_021472219.1	561662	si:dkey-27b3.2	si:dkey-27b3.2	chr10_KZ115305v1_alt;chr10_KZ115305v1_alt;chr10_KZ115305v1_alt;chr10_KZ115305v1_alt	9;1679;9151;11857	498;1793;9282;12280	-;-;-;-	1161		1.37136	4.52432	0.000194941	0.00983197	3.80217	3.74703	3.90357	4.89494	5.42484	3.5868	3.53167	3.6882	4.67957	5.20948	270	290	314	525	1013	ZDB-GENE-091117-10
XM_021472016.1	100331400	LOC100331400	nucleoprotein TPR-like	chr3;chr3;chr3;chr3;chr3;chr3	1749903;1750465;1760667;1761312;1771042;1775216	1750201;1750524;1761242;1761911;1772823;1775902	+;+;+;+;+;+	4004		-6.95147	-0.886386	0.000198972	0.00999088	-0.0459074	-0.114302	-0.6959	-3.37434	-3.37434	-2.04735	-2.11574	-2.69734	-5.37578	-5.37578	17	18	11	0	0				chr3__1751263__1751273, chr3__1753707__1753717, chr3__1759583__1759593, chr3__1773502__1773512, chr3__1774696__1774706, chr3__1774710__1774720					chr3__1760560__1760574, chr3__1768255__1768269, chr3__1770516__1770530, chr3__1773129__1773143, chr3__1773159__1773173, chr3__1774695__1774709
XM_021475841.1	751732	zgc:153247	zgc:153247	chr1;chr1;chr1;chr1;chr1;chr1;chr1;chr1;chr1	59015228;59015440;59015733;59016661;59016966;59018713;59019536;59019940;59021664	59015346;59015663;59015863;59016814;59017074;59019185;59019725;59020095;59021825	-;-;-;-;-;-;-;-;-	1718		-7.17007	-0.704882	0.000203136	0.010155	0.516478	-0.187933	-0.811042	-3.37434	-3.37434	-0.264252	-0.968663	-1.59177	-4.15507	-4.15507	26	17	10	0	0	ZDB-GENE-060825-214	chr1__59022700__59022710							chr1__59016240__59016254
XM_005160973.4	402980	zgc:77838	zgc:77838	chr21;chr21;chr21	5034343;5056278;5066307	5042837;5057036;5066503	-;-;-	9451		-1.69507	3.78539	0.000208549	0.0103799	4.36955	4.31194	4.04686	2.6316	2.50627	1.12909	1.07147	0.806391	-0.608868	-0.734193	401	430	347	108	132	ZDB-GENE-040426-1889			chr21__5024873__5024883, chr21__5032600__5032610, chr21__5033748__5033758, chr21__5034317__5034327, chr21__5047380__5047390, chr21__5051193__5051203, chr21__5057032__5057042, chr21__5057048__5057058, chr21__5060706__5060716, chr21__5063226__5063236			chr21__5068071__5068085	chr21__5038830__5038844, chr21__5040256__5040270, chr21__5041008__5041022	chr21__5024870__5024884, chr21__5033745__5033759, chr21__5038830__5038844, chr21__5040256__5040270, chr21__5041008__5041022, chr21__5043814__5043828, chr21__5045325__5045339, chr21__5053173__5053187, chr21__5054494__5054508, chr21__5057633__5057647, chr21__5060690__5060704, chr21__5063225__5063239
XM_687164.8	563801	mtpap	mitochondrial poly(A) polymerase	chr12_KZ115379v1_alt;chr12_KZ115379v1_alt;chr12_KZ115379v1_alt;chr12_KZ115379v1_alt;chr12_KZ115379v1_alt;chr12_KZ115379v1_alt;chr12_KZ115379v1_alt;chr12_KZ115379v1_alt;chr12_KZ115379v1_alt	31660;32129;32381;32830;35375;38065;40512;40778;41360	31929;32289;32608;33054;35583;38291;40604;40851;43924	+;+;+;+;+;+;+;+;+	4052		5.60628	-0.883142	0.000211355	0.0104736	-2.75886	-3.37434	-3.37434	-0.36906	0.657478	-4.77749	-5.39298	-5.39298	-2.38769	-1.36116	1	0	0	12	35	ZDB-GENE-101208-3	chr12__23663687__23663697, chr12_KZ115379v1_alt__31068__31078		chr12__23669415__23669425, chr12__23671385__23671395, chr12_KZ115379v1_alt__36766__36776, chr12_KZ115379v1_alt__38725__38735				chr12__23675599__23675613, chr12_KZ115379v1_alt__43259__43273	chr12__23665961__23665975, chr12_KZ115379v1_alt__33342__33356		chr12__23675599__23675613, chr12_KZ115379v1_alt__43259__43273
XM_687548.9	564200	mblac1	metallo-beta-lactamase domain containing 1	chr7;chr7	26460048;26462367	26461072;26462996	-;-	1655		-5.58415	0.00708406	0.000213187	0.0105184	1.20333	0.369116	0.24558	-2.70915	-3.37434	0.4765	-0.357715	-0.481251	-3.43598	-4.10117	43	26	23	1	0	ZDB-GENE-111102-2		chr7__26460343__26460353, chr7__26460751__26460761, chr7__26460774__26460784				chr7__26472157__26472171	chr7__26460342__26460356, chr7__26460750__26460764
NM_131002.2	30196	lmnb2	lamin B2	chr22;chr22;chr22;chr22;chr22;chr22;chr22;chr22;chr22;chr22;chr22;chr22	3121086;3126962;3127159;3127362;3127826;3134185;3134806;3139319;3143134;3144854;3147254;3151947	3124347;3127060;3127278;3127469;3128063;3134405;3134931;3139489;3143259;3145010;3147390;3152357	-;-;-;-;-;-;-;-;-;-;-;-	5176		-1.21066	5.06366	0.000222293	0.0109203	5.48664	5.34805	5.46541	4.15195	4.29914	3.1148	2.97621	3.09358	1.78011	1.9273	872	884	931	313	463	ZDB-GENE-990630-13		chr22__3134898__3134908	chr22__3125949__3125959, chr22__3126673__3126683, chr22__3128626__3128636, chr22__3131134__3131144, chr22__3132829__3132839, chr22__3135276__3135286, chr22__3135637__3135647, chr22__3146162__3146172, chr22__3146319__3146329, chr22__3149702__3149712					chr22__3129235__3129249, chr22__3132828__3132842
NM_001100052.1	793688	si:dkey-65l23.2	si:dkey-65l23.2	chr21;chr21;chr21;chr21;chr21;chr21;chr21;chr21;chr21;chr21;chr21;chr21;chr21;chr21;chr21	18877130;18877912;18878065;18880268;18882461;18885259;18885578;18885767;18886050;18887336;18888098;18888514;18889236;18890492;18890772	18877180;18877932;18878109;18880291;18882495;18885456;18885692;18885867;18886103;18887400;18888359;18888567;18889447;18890651;18890892	+;+;+;+;+;+;+;+;+;+;+;+;+;+;+	1518		-8.90357	0.866354	0.000234947	0.0114922	2.25264	-2.4084	1.99257	-3.37434	-3.37434	1.65046	-3.01057	1.39039	-3.97651	-3.97651	91	2	82	0	0	ZDB-GENE-091112-12
NM_200568.1	393540	krt18b	keratin 18b	chr6;chr6;chr6;chr6;chr6;chr6;chr6;chr6_KZ115198v1_alt;chr6_KZ115198v1_alt;chr6_KZ115198v1_alt;chr6_KZ115198v1_alt;chr6_KZ115198v1_alt;chr6_KZ115198v1_alt;chr6_KZ115198v1_alt	39360459;39362491;39362832;39364225;39364469;39364675;39364973;226753;228775;229142;230537;230781;230987;231285	39360956;39362573;39362988;39364389;39364594;39364895;39365452;227250;228857;229298;230701;230906;231207;231766	+;+;+;+;+;+;+;+;+;+;+;+;+;+	3462		1.17129	5.13741	0.000241078	0.0117414	4.38026	4.48183	4.76964	5.65289	5.78733	2.58865	2.69022	2.97803	3.86129	3.99572	404	484	574	889	1303	ZDB-GENE-040426-1508
XM_694083.8	570586	msantd4	Myb/SANT-like DNA-binding domain containing 4 with coiled-coils	chr15;chr15;chr15	44465819;44472364;44474664	44465876;44472946;44478671	+;+;+	4649		-3.18044	2.18296	0.000248872	0.0120692	3.16556	2.15809	2.92188	-1.02372	0.258848	0.948644	-0.0588259	0.70496	-3.24064	-1.95807	173	95	158	7	26	ZDB-GENE-121023-2			chr15__44469843__44469853, chr15__44470144__44470154, chr15__44471981__44471991					chr15__44472087__44472101
XM_001334272.8	794365	si:dkey-163m14.7	si:dkey-163m14.7	chr21;chr21	7997998;8003689	7999638;8004153	-;-	2106		-2.10193	4.10825	0.000256575	0.0123898	4.02768	4.3186	5.2579	2.15251	2.85739	2.95318	3.2441	4.1834	1.078	1.78288	316	432	806	77	169	ZDB-GENE-120215-10
XR_001797231.2	560062	r3hdm1	R3H domain containing 1	chr22;chr22;chr22	12355004;12357703;12359023	12356121;12357895;12359257	+;+;+	1546		5.38886	-1.09013	0.000259696	0.0124874	-3.37434	-3.37434	-2.798	0.226141	-0.220895	-4.00288	-4.00288	-3.42655	-0.402399	-0.849435	0	0	1	19	18	ZDB-GENE-030131-7119		chr22__12356104__12356114, chr22__12361317__12361327	chr22__12344837__12344847, chr22__12345613__12345623, chr22__12348020__12348030, chr22__12356104__12356114, chr22__12362916__12362926, chr22__12370971__12370981, chr22__12373532__12373542, chr22__12376180__12376190, chr22__12381630__12381640, chr22__12382425__12382435, chr22__12384951__12384961, chr22__12385484__12385494			chr22__12352083__12352097	chr22__12359233__12359247	chr22__12340426__12340440, chr22__12344834__12344848, chr22__12345610__12345624, chr22__12346838__12346852, chr22__12348036__12348050, chr22__12352083__12352097, chr22__12358855__12358869, chr22__12365814__12365828, chr22__12368185__12368199, chr22__12369704__12369718, chr22__12370253__12370267, chr22__12370968__12370982, chr22__12371294__12371308, chr22__12383318__12383332, chr22__12384950__1238…		chr22__12359233__12359247		chr22__12352083__12352097
NM_001007300.1	492334	slc5a11	solute carrier family 5 member 11	chr3;chr3;chr3;chr3;chr3;chr3;chr3;chr3;chr3;chr3;chr3;chr3;chr3;chr3;chr3;chr3	18655673;18658841;18659121;18661600;18663847;18664402;18664614;18665806;18666681;18667628;18667813;18669885;18670728;18672032;18672285;18675568	18656146;18658970;18659336;18661768;18663997;18664509;18664749;18666011;18666761;18667733;18667917;18669944;18670832;18672103;18672449;18675664	-;-;-;-;-;-;-;-;-;-;-;-;-;-;-;-	2381		-4.57623	0.357464	0.000262296	0.0125592	1.23512	0.515471	1.18568	-2.25561	-2.84951	-0.0164437	-0.736097	-0.0658869	-3.50718	-4.10108	44	29	46	2	1	ZDB-GENE-041114-9		chr3__18663936__18663946	chr3__18662780__18662790, chr3__18663564__18663574, chr3__18667051__18667061, chr3__18671179__18671189, chr3__18671277__18671287, chr3__18673927__18673937					chr3__18660982__18660996, chr3__18662777__18662791, chr3__18663561__18663575, chr3__18664170__18664184, chr3__18667048__18667062, chr3__18671276__18671290, chr3__18671285__18671299, chr3__18673814__18673828, chr3__18673823__18673837
XM_017353283.2	103909548	LOC103909548	transmembrane and immunoglobulin domain-containing protein 1-like	chr22;chr22;chr22;chr22	8959819;8960476;8966022;8966457	8960354;8960778;8966333;8966818	-;-;-;-	1513		1.68618	4.89299	0.000264372	0.0126054	3.43562	3.57964	4.61932	5.85508	5.43758	2.83821	2.98223	4.0219	5.25767	4.84016	209	258	517	1023	1022				chr22__8961087__8961097				chr22__8966477__8966491	chr22__8963408__8963422
NR_138548.1	100330598	nupr1a	nuclear protein 1a	chr5;chr5	1997763;1999143	1998117;1999488	-;-	701		-1.10002	5.99625	0.000277592	0.0131804	6.3788	6.46819	6.1619	5.40811	5.05975	6.89131	6.98071	6.67441	5.92063	5.57226	1620	1924	1510	750	786	ZDB-GENE-070705-255
NM_001328064.1	100537823	si:ch1073-110a20.3	si:ch1073-110a20.3	chr1;chr1;chr1;chr1;chr1	59135952;59136445;59139055;59139220;59139556	59136366;59136612;59139151;59139432;59139611	-;-;-;-;-	949		-1.57611	4.95189	0.000285003	0.0134463	5.8119	5.43952	4.74438	3.85243	3.80035	5.88742	5.51504	4.8199	3.92795	3.87587	1093	942	564	254	327	ZDB-GENE-121214-100
NM_001128741.1	567953	nppal	natriuretic peptide A-like	chr8;chr8	48603436;48603633	48603564;48604060	+;+	557		5.46242	-1.03753	0.00028587	0.0134463	-3.37434	-3.37434	-2.798	0.480941	-0.45186	-2.53009	-2.53009	-1.95375	1.32519	0.392391	0	0	1	23	15	ZDB-GENE-081022-175
NM_001007770.1	493610	med28	mediator complex subunit 28	chr1;chr1;chr1;chr1;chr1_KZ114836v1_alt;chr1_KZ114836v1_alt;chr1_KZ114836v1_alt;chr1_KZ114836v1_alt;chr1_KZ115014v1_alt;chr1_KZ115014v1_alt;chr1_KZ115014v1_alt;chr1_KZ115014v1_alt;chr1_KZ115746v1_alt;chr1_KZ115746v1_alt;chr1_KZ115746v1_alt;chr1_KZ115746v1_alt	21309396;21309927;21310951;21312053;276087;276618;277642;278744;184082;184649;185668;186945;185031;185620;186649;187925	21309570;21309993;21311063;21312596;276261;276684;277754;279287;184256;184715;185780;187488;185205;185686;186761;188465	+;+;+;+;+;+;+;+;+;+;+;+;+;+;+;+	3593		-1.76348	4.13084	0.000286748	0.0134463	4.84174	4.75172	4.12724	3.15519	2.48462	2.99655	2.90654	2.28205	1.31	0.639435	557	584	367	156	130	ZDB-GENE-041121-4			chr1__21311809__21311819, chr1_KZ114836v1_alt__278500__278510, chr1_KZ115014v1_alt__186534__186544, chr1_KZ115746v1_alt__187512__187522			chr1__21307861__21307875, chr1_KZ114836v1_alt__274552__274566, chr1_KZ115746v1_alt__183472__183486		chr1__21311808__21311822, chr1_KZ114836v1_alt__278499__278513, chr1_KZ115014v1_alt__186533__186547, chr1_KZ115746v1_alt__187511__187525
XM_693324.8	569910	armc5	armadillo repeat containing 5	chr3_KZ115071v1_alt;chr3_KZ115071v1_alt;chr3_KZ115071v1_alt;chr3_KZ115071v1_alt;chr3_KZ115071v1_alt;chr3_KZ115071v1_alt;chr3_KZ115071v1_alt	116742;121529;123023;125558;128125;129979;130103	118779;121661;123843;126458;128235;130009;131051	-;-;-;-;-;-;-	4984		4.59332	0.211523	0.000294828	0.0137683	-1.72897	-3.37434	-2.3873	1.72955	0.937956	-4.04627	-5.69165	-4.7046	-0.587755	-1.37935	4	0	2	57	43	ZDB-GENE-030131-7382	chr3__31058387__31058397, chr3__31058604__31058614, chr3_KZ115071v1_alt__131273__131283, chr3_KZ115071v1_alt__131492__131502	chr3__31042797__31042807, chr3__31043443__31043453	chr3__31045552__31045562, chr3_KZ115071v1_alt__118820__118830, chr3_KZ115071v1_alt__122160__122170			chr3__31058386__31058400, chr3__31059753__31059767, chr3_KZ115071v1_alt__131272__131286, chr3_KZ115071v1_alt__132646__132660	chr3__31043440__31043454, chr3__31044110__31044124, chr3_KZ115071v1_alt__117375__117389	chr3__31047320__31047334, chr3__31056897__31056911, chr3_KZ115071v1_alt__120555__120569, chr3_KZ115071v1_alt__129783__129797				chr3__31058386__31058400, chr3_KZ115071v1_alt__131272__131286
XM_017351330.2	559428	ddr2b	discoidin domain receptor tyrosine kinase 2b	chr2;chr2;chr2;chr2;chr2;chr2;chr2;chr2;chr2;chr2;chr2;chr2;chr2;chr2;chr2;chr2;chr2	6963263;6965346;6971423;6973376;6974287;6975839;6976016;6980341;6980699;6982205;6985134;6988512;6989072;6989331;6991189;6993395;6996150	6963375;6965437;6971525;6973607;6974434;6975941;6976199;6980581;6980752;6982341;6985335;6988720;6989193;6989525;6991423;6993544;6996587	+;+;+;+;+;+;+;+;+;+;+;+;+;+;+;+;+	2958		-7.49641	-0.417955	0.000297686	0.0137951	-1.50236	0.648337	0.688631	-3.37434	-3.37434	-3.06698	-0.916285	-0.875991	-4.93896	-4.93896	5	32	32	0	0	ZDB-GENE-060503-361	chr2__6961282__6961292	chr2__6971449__6971459, chr2__6988679__6988689	chr2__6967510__6967520, chr2__6968222__6968232, chr2__6968861__6968871, chr2__6975239__6975249, chr2__6975412__6975422, chr2__6980017__6980027, chr2__6989568__6989578, chr2__6992872__6992882			chr2__6961811__6961825	chr2__6971446__6971460, chr2__6989135__6989149	chr2__6963693__6963707, chr2__6965095__6965109, chr2__6968858__6968872, chr2__6969750__6969764, chr2__6974748__6974762, chr2__6983920__6983934, chr2__6986661__6986675, chr2__6990190__6990204, chr2__6992983__6992997, chr2__6992992__6993006
NM_131441.1	30718	notch1a	notch receptor 1a	chr21;chr21;chr21;chr21;chr21;chr21;chr21;chr21;chr21;chr21;chr21;chr21;chr21;chr21;chr21;chr21;chr21;chr21;chr21;chr21;chr21;chr21;chr21;chr21;chr21;chr21;chr21;chr21;chr21;chr21;chr21;chr21;chr21	4767124;4769390;4770235;4772010;4775494;4776764;4777593;4780056;4781086;4783766;4784962;4786336;4787770;4788114;4788543;4789374;4791271;4791682;4791975;4793572;4795526;4800215;4802172;4809598;4809792;4810794;4812399;4813432;4815331;4816119;4817873;4844620;4848809	4768293;4769487;4770382;4772308;4775656;4776845;4777803;4780204;4781499;4784337;4785074;4786593;4787902;4788298;4788696;4789575;4791499;4791834;4792094;4793685;4795864;4800325;4802405;4809711;4809905;4810979;4812554;4813665;4815453;4816457;4818135;4844692;4849029	-;-;-;-;-;-;-;-;-;-;-;-;-;-;-;-;-;-;-;-;-;-;-;-;-;-;-;-;-;-;-;-;-	7474		1.58293	3.73925	0.000297833	0.0137951	2.99963	2.63459	3.03456	4.6013	4.32981	0.0977541	-0.267293	0.132675	1.69941	1.42793	154	133	171	428	473	ZDB-GENE-990415-173	chr21__4850946__4850956	chr21__4781089__4781099	chr21__4770390__4770400, chr21__4776271__4776281, chr21__4776483__4776493, chr21__4786127__4786137, chr21__4791217__4791227, chr21__4792132__4792142, chr21__4797268__4797278, chr21__4797913__4797923, chr21__4800002__4800012, chr21__4814559__4814569, chr21__4814665__4814675, chr21__4825802__4825812, chr21__4825992__4826002, chr21__4828335__4828345, chr21__4830370__4830380, chr21__4831488__4831498,…					chr21__4769904__4769918, chr21__4769913__4769927, chr21__4775837__4775851, chr21__4777448__4777462, chr21__4786017__4786031, chr21__4795254__4795268, chr21__4814547__4814561, chr21__4814556__4814570, chr21__4821269__4821283, chr21__4825991__4826005, chr21__4827986__4828000, chr21__4828027__4828041, chr21__4833938__4833952, chr21__4835349__4835363, chr21__4843956__4843970
XM_005167556.4	494100	nabp1a	nucleic acid binding protein 1a	chr9;chr9;chr9;chr9;chr9;chr9	24214652;24215989;24216354;24217149;24217385;24217752	24215388;24216049;24216438;24217220;24217523;24218757	-;-;-;-;-;-	2100		-3.90936	0.834476	0.000306191	0.0141152	1.77884	1.53625	1.02711	-1.63315	-2.16252	0.708449	0.465857	-0.0432792	-2.70354	-3.23291	65	61	41	4	3	ZDB-GENE-041212-71							chr9__24214994__24215008, chr9_KZ115290v1_alt__328348__328362
XM_003200968.5	100000686	zgc:171601	zgc:171601	chr22;chr22;chr22;chr22;chr22;chr22;chr22	5549213;5550120;5550669;5551217;5551439;5552247;5552803	5549853;5550470;5550707;5551363;5551738;5552570;5553110	-;-;-;-;-;-;-	2110		4.70183	0.263094	0.000307231	0.0141152	-3.37434	-2.81199	-1.58553	1.57401	1.30209	-4.45158	-3.88924	-2.66278	0.496769	0.224847	0	1	5	51	56	ZDB-GENE-080220-33			chr22__5550004__5550014, chr22__5551835__5551845				chr22__5549540__5549554
XM_021480769.1	101883039	si:ch211-57f7.7	si:ch211-57f7.7	chr13;chr13;chr13;chr13;chr13;chr13;chr13	15854669;15857142;15857467;15858695;15861156;15862015;15864683	15854769;15857356;15858423;15859140;15861290;15862484;15865220	-;-;-;-;-;-;-	2862		-6.77357	-1.03055	0.000308804	0.0141303	-0.597653	-0.0442472	-0.6959	-3.37434	-3.37434	-2.11468	-1.56127	-2.21292	-4.89136	-4.89136	11	19	11	0	0	ZDB-GENE-090313-119
XM_021466310.1	100007937	si:ch211-284o19.8	si:ch211-284o19.8	chr2;chr2;chr2;chr2	37851164;37853503;37854131;37858638	37851658;37853646;37854259;37858910	-;-;-;-	1041		-1.07193	6.49877	0.000311	0.0141736	6.73207	7.06754	6.68379	5.55575	5.95119	6.6741	7.00957	6.62582	5.49778	5.89322	2070	2916	2169	831	1460	ZDB-GENE-070912-289
XM_017358154.2	100034418	si:ch211-214k5.2	si:ch211-214k5.2	chr10;chr10;chr10;chr10;chr10	24959137;24959536;24961210;24961424;24961837	24959425;24959642;24961292;24961715;24962082	-;-;-;-;-	1017		-4.60829	2.1007	0.000321244	0.0145819	2.64466	3.09664	2.55424	-0.596599	-3.37434	2.62034	3.07232	2.52992	-0.620919	-3.39866	120	184	122	10	0	ZDB-GENE-041210-208
NM_001030257.1	570907	rab27a	RAB27A, member RAS oncogene family	chr18;chr18;chr18;chr18;chr18;chr18	2228737;2249576;2259336;2261396;2262624;2265781	2228918;2249748;2259421;2261499;2262747;2266589	+;+;+;+;+;+	1478		-0.915129	7.32267	0.000327476	0.0148056	7.46768	7.63858	7.74811	6.78016	6.63273	6.90403	7.07493	7.18447	6.21652	6.06908	3448	4333	4538	1944	2343	ZDB-GENE-050913-46			chr18__2231562__2231572, chr18__2233039__2233049, chr18__2240620__2240630, chr18__2255850__2255860, chr18__2260948__2260958, chr18__2262617__2262627				chr18__2228820__2228834	chr18__2233038__2233052, chr18__2237146__2237160, chr18__2241457__2241471, chr18__2247411__2247425, chr18__2247420__2247434, chr18__2255956__2255970, chr18__2255965__2255979, chr18__2257055__2257069, chr18__2261006__2261020, chr18__2263001__2263015, chr18__2265371__2265385	chr18__2228820__2228834
NM_001328161.1	323918	stt3b	STT3 oligosaccharyltransferase complex catalytic subunit B	chr16;chr16;chr16;chr16;chr16;chr16;chr16;chr16;chr16;chr16;chr16;chr16;chr16;chr16;chr16;chr16	39385483;39390031;39393346;39394534;39396959;39397215;39398963;39402350;39408637;39413414;39413756;39427654;39433430;39435348;39439662;39477253	39387132;39390237;39393459;39394707;39397130;39397402;39399174;39402504;39408685;39413560;39413854;39427753;39433495;39435635;39439770;39477790	-;-;-;-;-;-;-;-;-;-;-;-;-;-;-;-	4268		1.38286	6.81386	0.000330858	0.0148991	6.23683	5.37227	6.47079	7.1685	7.73561	4.14327	3.27871	4.37723	5.07494	5.64205	1468	899	1871	2545	5035	ZDB-GENE-030131-2638	chr16__39478598__39478608		chr16__39396825__39396835, chr16__39402835__39402845, chr16__39409597__39409607, chr16__39417144__39417154, chr16__39419970__39419980, chr16__39422543__39422553, chr16__39424044__39424054, chr16__39426633__39426643, chr16__39428679__39428689, chr16__39430997__39431007, chr16__39432095__39432105, chr16__39432853__39432863, chr16__39432902__39432912, chr16__39437346__39437356, chr16__39437820__3943…			chr16__39478595__39478609, chr16__39479106__39479120		chr16__39395405__39395419, chr16__39396252__39396266, chr16__39410217__39410231, chr16__39412603__39412617, chr16__39419969__39419983, chr16__39421129__39421143, chr16__39422207__39422221, chr16__39422540__39422554, chr16__39423705__39423719, chr16__39424043__39424057, chr16__39424527__39424541, chr16__39424731__39424745, chr16__39427504__39427518, chr16__39432092__39432106, chr16__39441729__3944…
NM_201032.2	394007	xpnpep2	X-prolyl aminopeptidase (aminopeptidase P) 2, membrane-bound	chr14;chr14;chr14;chr14;chr14;chr14;chr14;chr14;chr14;chr14;chr14;chr14;chr14;chr14;chr14;chr14;chr14;chr14;chr14;chr14;chr14	33591626;33596500;33596716;33596872;33597349;33598667;33598838;33598993;33599380;33600621;33601280;33602667;33602947;33603106;33605769;33609451;33609632;33609881;33610205;33613047;33613634	33592523;33596589;33596792;33596931;33597453;33598736;33598898;33599064;33599457;33600730;33601369;33602868;33603028;33603207;33605912;33609537;33609736;33609944;33610315;33613114;33613768	-;-;-;-;-;-;-;-;-;-;-;-;-;-;-;-;-;-;-;-;-	2811		-0.93446	7.61091	0.000334575	0.0150069	8.11726	7.88543	7.71728	7.04989	6.91103	6.62618	6.39435	6.2262	5.55881	5.41995	5410	5142	4442	2344	2842	ZDB-GENE-040426-1151	chr14__33614385__33614395, chr14__33614983__33614993		chr14__33594027__33594037, chr14__33599957__33599967, chr14__33603658__33603668, chr14__33603684__33603694, chr14__33612156__33612166, chr14__33612845__33612855			chr14__33614382__33614396		chr14__33594132__33594146, chr14__33594839__33594853, chr14__33598418__33598432, chr14__33599641__33599655, chr14__33604458__33604472, chr14__33612844__33612858				chr14__33614382__33614396
NM_213336.2	406645	ctsba	cathepsin Ba	chr17;chr17;chr17;chr17;chr17;chr17;chr17;chr17;chr17;chr17	32622903;32624164;32624380;32624623;32624827;32627651;32627810;32629424;32629616;32629863	32623020;32624287;32624465;32624737;32624942;32627736;32627956;32629540;32629744;32630283	+;+;+;+;+;+;+;+;+;+	1459		0.977838	6.81822	0.000338426	0.0150862	6.01785	6.50224	6.46847	7.34829	7.29721	5.47287	5.95726	5.92349	6.80331	6.75223	1261	1970	1868	2883	3715	ZDB-GENE-040426-2650			chr17__32628565__32628575					chr17__32628564__32628578
XR_222222.4	101884862	LOC101884862	uncharacterized LOC101884862	chr4;chr4;chr4	44615457;44615959;44617339	44615603;44616054;44617513	+;+;+	418		-6.90262	-0.92464	0.000339544	0.0150862	-0.980221	-0.434475	0.24558	-3.37434	-3.37434	0.278204	0.823951	1.50401	-2.11592	-2.11592	8	14	23	0	0		chr4__44614407__44614417, chr4__44614520__44614530, chr4__44614893__44614903							chr4__44616289__44616303
XM_017354638.2	108182767	LOC108182767	trichohyalin-like	chr3;chr3	2507867;2512078	2509806;2512285	-;-	2148		-5.50943	-0.054727	0.000340331	0.0150862	-0.0459074	1.2034	0.356456	-2.70915	-3.37434	-1.1489	0.10041	-0.746538	-3.81214	-4.47734	17	48	25	1	0			chr3__2512085__2512095	chr3__2511374__2511384, chr3__2511825__2511835			chr3__2513924__2513938		chr3__2511824__2511838
NM_001044984.1	393441	hacd3	3-hydroxyacyl-CoA dehydratase 3	chr18;chr18;chr18;chr18;chr18;chr18;chr18;chr18;chr18;chr18;chr18;chr18_KZ115557v1_alt;chr18_KZ115557v1_alt;chr18_KZ115557v1_alt;chr18_KZ115557v1_alt;chr18_KZ115557v1_alt;chr18_KZ115557v1_alt;chr18_KZ115557v1_alt;chr18_KZ115557v1_alt;chr18_KZ115557v1_alt;chr18_KZ115557v1_alt;chr18_KZ115557v1_alt	18982077;18986176;18986298;18986536;18986807;18986952;18989466;18989685;18992399;18992598;18994732;265164;270112;270234;270472;270743;270888;273416;273635;276354;276557;278497	18982296;18986218;18986371;18986700;18986855;18987062;18989593;18989797;18992505;18992729;18995283;265383;270154;270307;270636;270791;270998;273543;273747;276460;276688;279049	+;+;+;+;+;+;+;+;+;+;+;+;+;+;+;+;+;+;+;+;+;+	3389		-1.12547	6.34488	0.00034269	0.0150972	6.96023	6.31086	6.74558	5.65613	5.48469	5.19937	4.55	4.98472	3.89527	3.72383	2425	1725	2264	891	1056	ZDB-GENE-040426-1200	chr18__18981808__18981818, chr18_KZ115557v1_alt__264513__264523	chr18_KZ115557v1_alt__276400__276410	chr18__18986291__18986301, chr18__18990710__18990720, chr18_KZ115557v1_alt__270227__270237, chr18_KZ115557v1_alt__274657__274667, chr18_KZ115557v1_alt__277693__277703			chr18__18980549__18980563, chr18__18981432__18981446, chr18_KZ115557v1_alt__263589__263603, chr18_KZ115557v1_alt__264512__264526						chr18_KZ115557v1_alt__264512__264526
XM_680338.9	557302	casp10	caspase 10, apoptosis-related cysteine peptidase	chr9;chr9;chr9;chr9;chr9;chr9;chr9;chr9;chr9;chr9;chr9	1339175;1345482;1346329;1346506;1346816;1347618;1348731;1348881;1352594;1352820;1357665	1339688;1345819;1346434;1346641;1346871;1347645;1348796;1348960;1352705;1353318;1358686	+;+;+;+;+;+;+;+;+;+;+	2957		-2.99513	2.27346	0.000343239	0.0150972	1.99852	3.13489	3.22925	-0.478348	0.357434	0.434384	1.57076	1.66511	-2.04248	-1.2067	76	189	196	11	28	ZDB-GENE-070608-2
NM_201181.2	394156	acadl	acyl-CoA dehydrogenase long chain	chr18;chr18;chr18;chr18;chr18;chr18;chr18;chr18;chr18;chr18;chr18;chr18_KZ115581v1_alt;chr18_KZ115581v1_alt;chr18_KZ115581v1_alt;chr18_KZ115581v1_alt;chr18_KZ115581v1_alt;chr18_KZ115581v1_alt;chr18_KZ115581v1_alt;chr18_KZ115581v1_alt;chr18_KZ115581v1_alt;chr18_KZ115581v1_alt;chr18_KZ115581v1_alt	39487513;39488336;39490437;39491395;39492288;39494341;39495214;39496069;39500568;39503082;39505432;129159;129982;132083;133041;133934;135987;136860;137715;141660;144175;146620	39487679;39488512;39490574;39491559;39492354;39494505;39495315;39496182;39500695;39503168;39505851;129325;130158;132220;133205;134000;136151;136961;137828;141787;144261;147040	+;+;+;+;+;+;+;+;+;+;+;+;+;+;+;+;+;+;+;+;+;+	3461		-1.73739	4.33262	0.000349511	0.0153137	5.02796	5.08439	4.11152	3.25246	2.88244	3.23677	3.29321	2.32033	1.46127	1.09125	634	736	363	167	172	ZDB-GENE-040426-771		chr18__39492287__39492297, chr18_KZ115581v1_alt__133933__133943	chr18__39489485__39489495, chr18__39499539__39499549, chr18__39504705__39504715, chr18_KZ115581v1_alt__131131__131141, chr18_KZ115581v1_alt__140631__140641, chr18_KZ115581v1_alt__145882__145892					chr18__39489484__39489498, chr18__39489527__39489541, chr18__39495692__39495706, chr18__39496628__39496642, chr18__39496647__39496661, chr18__39498701__39498715, chr18__39498710__39498724, chr18__39499538__39499552, chr18_KZ115581v1_alt__131130__131144, chr18_KZ115581v1_alt__131173__131187, chr18_KZ115581v1_alt__137338__137352, chr18_KZ115581v1_alt__138274__138288, chr18_KZ115581v1_alt__138293__1…
XR_002459962.1	110440210	LOC110440210	uncharacterized LOC110440210	chr14;chr14;chr14	41431561;41431917;41440772	41431702;41432009;41440958	-;-;-	422		-6.76509	-1.04048	0.000357418	0.0155999	0.0285537	-0.846591	-0.589273	-3.37434	-3.37434	1.27324	0.398094	0.655412	-2.12966	-2.12966	18	10	12	0	0		chr14__41442362__41442372		chr14__41434539__41434549, chr14__41438201__41438211			chr14__41442359__41442373		chr14__41438200__41438214				chr14__41442359__41442373
XM_009306311.2	553451	sptbn1	spectrin, beta, non-erythrocytic 1	chr11;chr11;chr11;chr11;chr11;chr11;chr11;chr11;chr11;chr11;chr11;chr11;chr11;chr11;chr11;chr11;chr11;chr11;chr11;chr11;chr11;chr11;chr11;chr11;chr11;chr11;chr11;chr11;chr11;chr11;chr11;chr11;chr11;chr11;chr11	43132519;43136515;43136805;43137552;43144644;43146542;43146944;43149712;43149911;43151126;43151685;43152205;43155111;43155346;43158815;43159220;43164206;43165910;43166817;43167657;43170633;43173663;43178785;43182493;43183335;43184379;43187188;43187388;43189040;43189235;43190823;43190980;43191207;43200323;43225753	43135428;43136557;43136978;43137760;43144698;43146645;43147140;43149796;43150049;43151370;43152059;43152409;43155241;43155624;43158904;43159444;43164469;43166056;43166907;43167859;43171389;43173800;43179655;43182646;43183637;43184537;43187305;43187575;43189152;43189350;43190903;43191071;43191380;43200474;43225871	-;-;-;-;-;-;-;-;-;-;-;-;-;-;-;-;-;-;-;-;-;-;-;-;-;-;-;-;-;-;-;-;-;-;-	9706		2.56884	4.89183	0.000359378	0.0156254	2.13959	2.58018	4.30365	6.3978	5.08873	-1.13929	-0.698697	1.02478	3.11892	1.80986	84	128	415	1491	802	ZDB-GENE-031006-3	chr11__43226433__43226443	chr11__43134692__43134702, chr11__43183330__43183340, chr11__43187183__43187193	chr11__43138517__43138527, chr11__43139254__43139264, chr11__43147356__43147366, chr11__43150292__43150302, chr11__43162321__43162331, chr11__43181695__43181705, chr11__43188618__43188628, chr11__43200550__43200560, chr11__43202486__43202496, chr11__43208003__43208013, chr11__43209086__43209096, chr11__43209202__43209212, chr11__43214430__43214440, chr11__43215962__43215972, chr11__43219920__4321…			chr11__43226430__43226444	chr11__43134257__43134271, chr11__43134622__43134636, chr11__43134691__43134705	chr11__43143058__43143072, chr11__43150223__43150237, chr11__43158370__43158384, chr11__43167388__43167402, chr11__43179864__43179878, chr11__43188617__43188631, chr11__43193911__43193925, chr11__43202379__43202393, chr11__43207801__43207815, chr11__43210942__43210956, chr11__43214318__43214332, chr11__43215937__43215951, chr11__43221912__43221926				chr11__43226430__43226444
XM_704110.8	567497	cbx3b	chromobox homolog 3b	chr16;chr16;chr16;chr16;chr16	21038520;21043837;21046636;21046916;21047646	21040497;21043994;21046804;21047061;21047895	-;-;-;-;-	2701		-4.52323	0.696735	0.000384066	0.0166351	1.7571	1.58127	0.408854	-1.91107	-2.84951	0.323611	0.147772	-1.02464	-3.34456	-4.283	64	63	26	3	1	ZDB-GENE-070628-2			chr16__21044416__21044426, chr16__21044750__21044760
NM_001089394.2	561938	thumpd3	THUMP domain containing 3	chr6;chr6;chr6;chr6;chr6;chr6;chr6;chr6;chr6;chr6;chr6;chr6_KZ115172v1_alt;chr6_KZ115172v1_alt;chr6_KZ115172v1_alt;chr6_KZ115172v1_alt;chr6_KZ115172v1_alt;chr6_KZ115172v1_alt;chr6_KZ115172v1_alt;chr6_KZ115172v1_alt;chr6_KZ115172v1_alt;chr6_KZ115172v1_alt	21993613;21993852;21995545;21996051;21999765;22001440;22001941;22004693;22007405;22012961;22022549;17609;17848;19541;20047;23761;25436;25937;28689;31406;36984	21993639;21994031;21995622;21996503;21999895;22001509;22002056;22004797;22007528;22013207;22022636;17635;18027;19618;20499;23891;25505;26052;28793;31529;37315	+;+;+;+;+;+;+;+;+;+;+;+;+;+;+;+;+;+;+;+;+	3235		-4.80053	0.625452	0.000392068	0.016917	0.880434	1.62492	1.27308	-1.91107	-3.37434	-0.813332	-0.0688438	-0.420687	-3.60483	-5.06811	34	65	49	3	0	ZDB-GENE-030131-9745	chr6__21992474__21992484, chr6_KZ115172v1_alt__16470__16480	chr6__21994025__21994035, chr6_KZ115172v1_alt__18021__18031						chr6__21995368__21995382, chr6__21995721__21995735, chr6__21999037__21999051, chr6__22002226__22002240, chr6__22005731__22005745, chr6__22006984__22006998, chr6__22019099__22019113, chr6_KZ115172v1_alt__19364__19378, chr6_KZ115172v1_alt__19717__19731, chr6_KZ115172v1_alt__23033__23047, chr6_KZ115172v1_alt__26222__26236, chr6_KZ115172v1_alt__29727__29741
NM_001098757.2	799963	gpt2	glutamic pyruvate transaminase (alanine aminotransferase) 2	chr7;chr7;chr7;chr7;chr7;chr7;chr7;chr7;chr7;chr7;chr7	41887783;41888023;41890908;41891218;41891428;41892600;41893532;41895902;41896244;41897356;41898797	41887910;41888112;41891016;41891351;41891671;41892679;41893668;41896076;41896399;41897468;41899190	+;+;+;+;+;+;+;+;+;+;+	1760		1.65413	3.38486	0.000395216	0.0169883	2.34295	2.51206	2.63345	4.09109	4.18631	1.52737	1.69649	1.81787	3.27552	3.37074	97	122	129	300	428	ZDB-GENE-030729-8			chr7__41889456__41889466, chr7__41892593__41892603			chr7__41886933__41886947	chr7__41899143__41899157	chr7__41889455__41889469, chr7__41890595__41890609		chr7__41899143__41899157
XM_001920799.7	565888	fap	fibroblast activation protein, alpha	chr9;chr9;chr9;chr9;chr9;chr9;chr9;chr9;chr9;chr9;chr9;chr9;chr9;chr9;chr9;chr9;chr9;chr9;chr9;chr9;chr9;chr9;chr9;chr9;chr9;chr9	51225254;51225792;51228154;51228339;51231125;51231283;51233074;51237237;51237906;51241877;51242086;51243591;51246750;51249246;51249416;51250817;51251061;51252359;51252543;51254905;51255369;51257475;51258476;51258616;51259520;51260817	51225600;51225876;51228246;51228433;51231199;51231335;51233146;51237357;51238060;51241974;51242215;51243629;51246848;51249316;51249469;51250944;51251111;51252460;51252612;51255099;51255423;51257574;51258534;51258688;51259593;51261577	+;+;+;+;+;+;+;+;+;+;+;+;+;+;+;+;+;+;+;+;+;+;+;+;+;+	3256		4.82738	1.66117	0.000399406	0.017079	-1.99793	-0.732012	-2.3873	3.81239	-0.29385	-3.70103	-2.43511	-4.0904	2.10929	-1.99695	3	11	2	247	17	ZDB-GENE-081104-439			chr9__51230309__51230319, chr9__51233193__51233203, chr9__51233600__51233610, chr9__51242982__51242992, chr9__51244618__51244628, chr9__51244901__51244911, chr9__51247199__51247209, chr9__51257036__51257046, chr9__51258540__51258550					chr9__51228890__51228904, chr9__51230306__51230320, chr9__51237572__51237586, chr9__51242492__51242506, chr9__51242981__51242995, chr9__51247029__51247043, chr9__51255493__51255507, chr9__51257033__51257047
XM_691171.6	567865	slco4a1	solute carrier organic anion transporter family, member 4A1	chr23;chr23;chr23;chr23;chr23;chr23;chr23;chr23;chr23;chr23;chr23;chr23;chr23	7066791;7068217;7070381;7071587;7074556;7077093;7079406;7079612;7086554;7089487;7093578;7100771;7125254	7067357;7068430;7070556;7071749;7074808;7077247;7079517;7079733;7086644;7089859;7094168;7100808;7125461	-;-;-;-;-;-;-;-;-;-;-;-;-	3063		5.21374	-1.22355	0.000400337	0.017079	-3.37434	-3.37434	-2.798	0.000344041	-0.29385	-4.98929	-4.98929	-4.41295	-1.6146	-1.9088	0	0	1	16	17	ZDB-GENE-060606-4	chr23__7126155__7126165		chr23__7078524__7078534, chr23__7090356__7090366, chr23__7091846__7091856, chr23__7091960__7091970, chr23__7097372__7097382, chr23__7098289__7098299, chr23__7101536__7101546, chr23__7103274__7103284, chr23__7117970__7117980, chr23__7118878__7118888, chr23__7121514__7121524, chr23__7123694__7123704, chr23__7123833__7123843, chr23__7124165__7124175			chr23__7094816__7094830, chr23__7095555__7095569, chr23__7126154__7126168	chr23__7067031__7067045	chr23__7067496__7067510, chr23__7070864__7070878, chr23__7077242__7077256, chr23__7078174__7078188, chr23__7090355__7090369, chr23__7091843__7091857, chr23__7094816__7094830, chr23__7095555__7095569, chr23__7098286__7098300, chr23__7115677__7115691, chr23__7117596__7117610, chr23__7117656__7117670, chr23__7118079__7118093, chr23__7121276__7121290
XM_021471624.1	325699	glipr2	GLI pathogenesis-related 2	chr5_KZ115124v1_alt;chr5_KZ115124v1_alt;chr5_KZ115124v1_alt;chr5_KZ115124v1_alt;chr5_KZ115124v1_alt;chr5_KZ115124v1_alt;chr5_KZ115124v1_alt;chr5_KZ115124v1_alt;chr5_KZ115124v1_alt;chr5_KZ115124v1_alt;chr5_KZ115124v1_alt;chr5_KZ115124v1_alt;chr5_KZ115124v1_alt	127786;130849;131012;132451;132977;133232;133564;133916;134517;134794;136075;137454;139825	129805;130926;131230;132573;133159;133309;133776;134014;134699;134871;136284;137480;140189	-;-;-;-;-;-;-;-;-;-;-;-;-	3876		1.81435	6.39909	0.000405055	0.0172156	5.89386	5.52841	4.37123	6.54383	7.66066	3.93929	3.57384	2.41667	4.58926	5.7061	1157	1002	435	1650	4780	ZDB-GENE-030131-4424	chr5__33039928__33039938, chr5__33041598__33041608, chr5_KZ115124v1_alt__140334__140344, chr5_KZ115124v1_alt__141999__142009	chr5_KZ115124v1_alt__128843__128853	chr5__33034777__33034787, chr5__33036063__33036073, chr5_KZ114865v1_alt__305811__305821, chr5_KZ114865v1_alt__307097__307107, chr5_KZ115124v1_alt__135770__135780, chr5_KZ115124v1_alt__137037__137047			chr5__33039925__33039939, chr5__33041595__33041609, chr5_KZ115124v1_alt__140331__140345, chr5_KZ115124v1_alt__141695__141709, chr5_KZ115124v1_alt__141996__142010	chr5__33033539__33033553, chr5_KZ114865v1_alt__304573__304587, chr5_KZ115124v1_alt__134532__134546	chr5__33030003__33030017, chr5__33030786__33030800, chr5__33035671__33035685, chr5_KZ114865v1_alt__301037__301051, chr5_KZ114865v1_alt__301820__301834, chr5_KZ114865v1_alt__306705__306719, chr5_KZ115124v1_alt__131719__131733, chr5_KZ115124v1_alt__136665__136679				chr5_KZ115124v1_alt__140331__140345
XM_017354454.2	101886853	LOC101886853	mucin-2-like	chrUn_KN149724v1;chrUn_KN149724v1;chrUn_KN149724v1	8736;8911;9168	8803;8958;11843	-;-;-	2792		-5.98057	1.04689	0.000411278	0.0174148	1.13756	-0.434475	2.82879	-3.37434	-2.4655	-0.343737	-1.91577	1.34749	-4.85564	-3.9468	41	14	148	0	2
NM_213330.1	406635	sgsm3	small G protein signaling modulator 3	chr3;chr3;chr3;chr3;chr3;chr3;chr3;chr3;chr3;chr3;chr3;chr3;chr3;chr3;chr3;chr3;chr3;chr3;chr3;chr3;chr3	33461075;33466057;33468827;33469052;33469239;33469378;33469596;33469935;33471017;33471160;33473023;33473282;33476529;33478295;33478591;33480784;33481208;33482824;33483032;33483206;33494017	33462245;33466117;33468949;33469137;33469287;33469448;33469748;33469984;33471071;33471315;33473205;33473515;33476674;33478490;33478734;33480891;33481419;33482887;33483117;33483263;33494146	-;-;-;-;-;-;-;-;-;-;-;-;-;-;-;-;-;-;-;-;-	3536		1.39589	4.70231	0.000413753	0.0174545	4.12423	4.25403	3.43906	5.53657	5.18584	2.30211	2.43192	1.61694	3.71445	3.36373	338	413	227	820	858	ZDB-GENE-040426-2635	chr3__33494721__33494731, chr3__33495304__33495314, chr3__33495779__33495789, chr3__33496087__33496097		chr3__33462450__33462460, chr3__33463939__33463949, chr3__33468633__33468643, chr3__33483399__33483409, chr3__33487217__33487227, chr3__33491077__33491087			chr3__33494718__33494732	chr3__33461126__33461140	chr3__33463762__33463776, chr3__33465174__33465188, chr3__33468630__33468644, chr3__33470097__33470111, chr3__33476260__33476274
XM_002664258.6	100329340	slc34a1a	solute carrier family 34 member 1a	chr14;chr14;chr14;chr14;chr14;chr14;chr14;chr14;chr14;chr14;chr14;chr14;chr14	836011;838947;842500;843000;845051;846537;846957;848901;850198;850740;852372;853115;858948	837425;839071;842616;843167;845168;846632;847152;849012;850341;850874;852494;853176;859237	-;-;-;-;-;-;-;-;-;-;-;-;-	3101		3.84196	0.206769	0.000418531	0.0175907	-1.50236	-1.83497	-2.798	1.12861	1.48766	-3.13509	-3.4677	-4.43074	-0.504121	-0.145069	5	4	1	37	64	ZDB-GENE-101006-3		chr14__842546__842556, chr14__845088__845098	chr14__845929__845939, chr14__853729__853739, chr14__855823__855833			chr14__860868__860882		chr14__837534__837548, chr14__850703__850717, chr14__855822__855836, chr14__857523__857537
XM_017354601.2	100007467	LOC100007467	interaptin-like	chr3;chr3;chr3;chr3;chr3;chr3	3126024;3126529;3126731;3127376;3132931;3139232	3126227;3126588;3127306;3127975;3135852;3140735	+;+;+;+;+;+	5866		2.96546	1.56498	0.00042072	0.0176175	-0.597653	0.0864152	-0.227535	1.75392	3.13956	-3.15003	-2.46596	-2.77991	-0.79846	0.58718	11	21	16	58	206
XM_001341582.7	100001665	LOC100001665	fibrous sheath CABYR-binding protein-like	chr24;chr24;chr24;chr24;chr24;chr24;chr24;chr24;chr24;chr24;chr24	10310002;10314078;10318747;10323399;10329313;10331957;10332162;10334453;10335580;10338244;10344045	10310652;10314475;10319772;10323575;10329600;10332042;10332268;10334596;10335708;10338513;10345138	+;+;+;+;+;+;+;+;+;+;+	4370		-1.25679	4.81542	0.000427768	0.0178467	5.15804	4.9978	5.40381	3.93467	3.95398	3.03041	2.87017	3.27618	1.80704	1.82635	694	693	892	269	364			chr24__10319378__10319388	chr24__10312519__10312529, chr24__10315811__10315821, chr24__10324017__10324027, chr24__10328863__10328873, chr24__10329736__10329746, chr24__10341524__10341534				chr24__10310051__10310065	chr24__10311067__10311081, chr24__10312516__10312530, chr24__10313744__10313758, chr24__10315797__10315811, chr24__10324014__10324028, chr24__10325037__10325051, chr24__10325906__10325920, chr24__10330071__10330085, chr24__10330487__10330501, chr24__10332683__10332697, chr24__10336459__10336473	chr24__10310051__10310065
NM_152978.1	170782	mkrn1	makorin, ring finger protein, 1	chr4;chr4;chr4;chr4;chr4;chr4;chr4;chr4	12292285;12293116;12298357;12301912;12304487;12304898;12306339;12306583	12292371;12293244;12298568;12302132;12304701;12305008;12306483;12307039	+;+;+;+;+;+;+;+	1577		-0.98285	7.03172	0.000436613	0.018149	7.06898	7.35321	7.58013	6.35264	6.38137	6.4118	6.69603	6.92295	5.69546	5.72418	2615	3555	4039	1445	1968	ZDB-GENE-020213-1			chr4__12292997__12293007, chr4__12300303__12300313, chr4__12303691__12303701					chr4__12296619__12296633, chr4__12300881__12300895
NM_200014.1	336426	chmp1b	chromatin modifying protein 1B	chr5;chr5;chr5;chr5;chr5;chr5;chr5;chr5;chr5_KZ115111v1_alt;chr5_KZ115111v1_alt;chr5_KZ115111v1_alt;chr5_KZ115111v1_alt;chr5_KZ115111v1_alt;chr5_KZ115111v1_alt;chr5_KZ115111v1_alt;chr5_KZ115111v1_alt	23024039;23024751;23026157;23026395;23026566;23026764;23027302;23027453;240101;240827;242243;242491;242662;242859;243397;243548	23024184;23024848;23026303;23026463;23026673;23026807;23027374;23028217;240246;240924;242389;242559;242769;242902;243469;244325	+;+;+;+;+;+;+;+;+;+;+;+;+;+;+;+	2913		0.918053	6.76156	0.000446644	0.0184982	6.17977	6.45918	6.31562	7.3824	7.08252	4.63726	4.91667	4.77311	5.83989	5.54001	1411	1912	1680	2952	3201	ZDB-GENE-030131-8370		chr5__23027324__23027334, chr5_KZ115111v1_alt__243419__243429	chr5__23025028__23025038, chr5_KZ115111v1_alt__241107__241117					chr5__23024593__23024607, chr5__23026712__23026726, chr5_KZ115111v1_alt__240669__240683, chr5_KZ115111v1_alt__242808__242822
XM_009307145.3	101180910	trim8a	tripartite motif containing 8a	chr13;chr13;chr13;chr13;chr13;chr13;chr13	11873916;11876145;11911896;11921385;11923673;11923789;11926622	11875213;11877009;11911991;11921618;11923704;11923904;11928231	+;+;+;+;+;+;+	4251		0.900651	6.94223	0.000454294	0.0187128	6.36539	6.58746	6.5755	7.557	7.25348	4.27759	4.49966	4.4877	5.46919	5.16568	1605	2090	2012	3332	3604	ZDB-GENE-130107-1		chr13__11921612__11921622	chr13__11879051__11879061, chr13__11883804__11883814, chr13__11896297__11896307, chr13__11900000__11900010, chr13__11905508__11905518, chr13__11909441__11909451				chr13__11921609__11921623	chr13__11877198__11877212, chr13__11883878__11883892, chr13__11886624__11886638, chr13__11891109__11891123, chr13__11901400__11901414, chr13__11902275__11902289, chr13__11908559__11908573, chr13__11921208__11921222, chr13__11924731__11924745
XM_009303690.3	103911450	LOC103911450	protein-lysine 6-oxidase-like	chr8;chr8;chr8;chr8	85849;86953;87913;90289	86460;87061;88044;90708	+;+;+;+	1273		-4.87146	0.10699	0.000455123	0.0187128	-0.207456	0.845745	1.27308	-2.70915	-2.84951	-0.555689	0.497513	0.924847	-3.05738	-3.19774	15	37	49	1	1		chr8__85025__85035	chr8__86323__86333				chr8__85022__85036
XM_021481079.1	100333296	si:ch1073-303k11.2	si:ch1073-303k11.2	chr14;chr14	1111175;1119024	1111406;1120699	+;+	1908		2.96109	1.67213	0.000477189	0.0195493	-0.295563	0.20622	-0.309826	3.3193	1.6904	-1.22762	-0.725841	-1.24189	2.38724	0.758337	14	23	15	175	74	ZDB-GENE-141216-99
NM_001328207.1	406270	acbd3	acyl-Coenzyme A binding domain containing 3	chr20;chr20;chr20;chr20;chr20;chr20;chr20;chr20	30702528;30704834;30709157;30710725;30712524;30715504;30717473;30719917	30702848;30704975;30709297;30710883;30712698;30715687;30717757;30721862	+;+;+;+;+;+;+;+	3353		1.45933	5.98517	0.000480614	0.0196187	5.30384	5.70278	4.34458	6.68437	6.67217	3.55838	3.95733	2.59913	4.93892	4.92671	768	1131	427	1819	2408	ZDB-GENE-040426-1930		chr20__30709291__30709301, chr20__30715659__30715669, chr20__30720578__30720588	chr20__30708446__30708456, chr20__30711256__30711266, chr20__30714064__30714074		chr20__30720578__30720588	chr20__30701241__30701255	chr20__30720575__30720589	chr20__30706829__30706843, chr20__30717382__30717396		chr20__30720575__30720589		chr20__30701241__30701255
XM_021471273.1	100007192	LOC100007192	cadherin-24	chr2_KZ115044v1_alt;chr2_KZ115044v1_alt;chr2_KZ115044v1_alt;chr2_KZ115044v1_alt;chr2_KZ115044v1_alt;chr2_KZ115044v1_alt;chr2_KZ115044v1_alt;chr2_KZ115044v1_alt;chr2_KZ115044v1_alt	15336;19741;22140;28349;32038;32533;35987;38812;41248	15470;20051;22276;28470;32155;32841;36191;39250;46219	+;+;+;+;+;+;+;+;+	6748		-7.28396	-0.609039	0.000514164	0.020913	0.839653	-0.0442472	-1.58553	-3.37434	-3.37434	-1.91481	-2.79871	-4.33999	-6.1288	-6.1288	33	19	5	0	0		chr2_KZ115044v1_alt__14087__14097, chr2_KZ115044v1_alt__14550__14560, chr2_KZ115044v1_alt__14759__14769	chr2__38689116__38689126, chr2_KZ115044v1_alt__22160__22170, chr2_KZ115044v1_alt__45575__45585	chr2__38453011__38453021, chr2__38464637__38464647, chr2__38467497__38467507, chr2__38469836__38469846, chr2__38475153__38475163, chr2__38478721__38478731, chr2__38480061__38480071, chr2__38481271__38481281, chr2__38494158__38494168, chr2__38505820__38505830, chr2__38507528__38507538, chr2__38509399__38509409, chr2__38511834__38511844, chr2__38518417__38518427, chr2__38521679__38521689, chr2__385…		chr2_KZ115044v1_alt__45575__45585	chr2_KZ115044v1_alt__14547__14561	chr2__38555643__38555657	chr2__38450577__38450591, chr2__38457920__38457934, chr2__38467608__38467622, chr2__38476330__38476344, chr2__38480320__38480334, chr2__38481268__38481282, chr2__38496661__38496675, chr2__38521678__38521692, chr2__38523462__38523476, chr2__38547181__38547195, chr2__38550739__38550753, chr2__38552318__38552332, chr2__38558620__38558634, chr2__38564125__38564139, chr2__38567825__38567839, chr2__385…
XM_003198072.5	100535063	dnaaf5	dynein, axonemal, assembly factor 5	chr3;chr3;chr3;chr3;chr3	13150261;13152932;13155133;13159579;13165311	13150513;13153082;13155289;13159770;13165806	+;+;+;+;+	1249		-7.03945	-0.812995	0.000533405	0.0216181	0.0993595	0.316835	-1.58553	-3.37434	-3.37434	-0.221414	-0.00393876	-1.90631	-3.69511	-3.69511	19	25	5	0	0	ZDB-GENE-120511-3			chr3__13154316__13154326, chr3_KZ115059v1_alt__70478__70488, chr3_KZ115059v1_alt__73481__73491, chr3_KZ115059v1_alt__74626__74636, chr3_KZ115059v1_alt__76160__76170, chr3_KZ115059v1_alt__78483__78493, chr3_KZ115059v1_alt__87256__87266, chr3_KZ115059v1_alt__99969__99979, chrUn_KN150562v1__3563__3573, chrUn_KN150562v1__6256__6266, chrUn_KN150562v1__7400__7410, chrUn_KN150562v1__8919__8929					chr3_KZ115059v1_alt__65788__65802, chr3_KZ115059v1_alt__70584__70598, chr3_KZ115059v1_alt__70593__70607, chr3_KZ115059v1_alt__76346__76360, chr3_KZ115059v1_alt__76796__76810, chr3_KZ115059v1_alt__87253__87267, chrUn_KN150562v1__1750__1764, chrUn_KN150562v1__3670__3684, chrUn_KN150562v1__3679__3693, chrUn_KN150562v1__9105__9119, chrUn_KN150562v1__9553__9567
XM_017355448.2	108183587	LOC108183587	scavenger receptor cysteine-rich domain-containing group B protein-like	chr4;chr4;chr4;chr4;chr4;chr4;chr4	5406574;5408673;5410103;5412577;5415208;5416567;5416782	5407966;5409011;5410411;5412885;5415513;5416691;5417047	+;+;+;+;+;+;+	3047		-2.8241	3.85651	0.00054282	0.0219177	3.79685	4.78337	4.62209	0.000344041	2.41765	2.18947	3.17599	3.0147	-1.60705	0.810265	269	597	518	16	124				chr4__5409186__5409196, chr4__5415701__5415711					chr4__5414610__5414624
NM_178297.4	352931	selenop	selenoprotein P	chr8;chr8;chr8;chr8;chr8;chr8_KZ115270v1_alt;chr8_KZ115270v1_alt;chr8_KZ115270v1_alt;chr8_KZ115270v1_alt;chr8_KZ115270v1_alt	31435586;31437112;31437467;31437756;31441629;192350;193876;194231;194520;195931	31435648;31437339;31437676;31437873;31443262;192412;194103;194440;194637;197565	+;+;+;+;+;+;+;+;+;+	4507		1.13673	5.68577	0.000544658	0.0219177	4.68942	5.42106	5.16194	6.23963	6.27345	2.51725	3.2489	2.98977	4.06746	4.10129	501	930	754	1336	1826	ZDB-GENE-030311-1
XM_021472690.1	110438970	LOC110438970	uncharacterized LOC110438970	chr3;chr3	6122049;6128358	6124393;6128784	-;-	2772		2.26116	3.14636	0.000562693	0.0225634	2.41411	1.84394	0.848934	3.57318	4.43515	0.943187	0.373011	-0.621994	2.10225	2.96422	102	76	36	209	509			chr3__6128455__6128465			chr3__6128455__6128465			chr3__6124559__6124573, chr3__6127895__6127909
XM_021479871.1	556199	phka2	phosphorylase kinase, alpha 2 (liver)	chr11;chr11;chr11;chr11;chr11;chr11;chr11;chr11;chr11;chr11;chr11;chr11;chr11;chr11;chr11;chr11;chr11;chr11;chr11;chr11;chr11;chr11;chr11;chr11;chr11;chr11;chr11;chr11;chr11;chr11;chr11;chr11	33872185;33875562;33875859;33879277;33879616;33879987;33882161;33882351;33884850;33885005;33886936;33887182;33888658;33888835;33891813;33892027;33892188;33900138;33900325;33902014;33902226;33902564;33902842;33903085;33905647;33907837;33908017;33908180;33909324;33910069;33912504;33918937	33873794;33875762;33876086;33879330;33879639;33880105;33882262;33882480;33884928;33885084;33887092;33887315;33888758;33889008;33891937;33892105;33892332;33900247;33900459;33902092;33902333;33902659;33902964;33903138;33905793;33907935;33908097;33908262;33909492;33910116;33912662;33919593	-;-;-;-;-;-;-;-;-;-;-;-;-;-;-;-;-;-;-;-;-;-;-;-;-;-;-;-;-;-;-;-	5690		-4.02343	1.36685	0.000570065	0.0227084	1.84214	1.72861	2.40745	-0.86687	-2.84951	-0.666285	-0.779817	-0.100981	-3.3753	-5.35794	68	70	110	8	1	ZDB-GENE-130422-1		chr11__33873600__33873610, chr11__33887294__33887304	chr11__33877848__33877858, chr11__33891272__33891282, chr11__33892573__33892583, chr11__33895184__33895194, chr11__33905821__33905831, chr11__33911398__33911408, chr11__33914875__33914885, chr11__33915525__33915535				chr11__33872791__33872805, chr11__33887291__33887305, chr11__33900335__33900349, chr11__33902056__33902070, chr11__33919157__33919171	chr11__33880494__33880508, chr11__33880503__33880517, chr11__33881338__33881352, chr11__33891271__33891285, chr11__33892680__33892694, chr11__33892689__33892703, chr11__33895181__33895195, chr11__33907636__33907650, chr11__33910791__33910805, chr11__33911051__33911065, chr11__33911397__33911411, chr11__33911981__33911995, chr11__33914872__33914886, chr11__33914945__33914959, chr11__33916914__3391…
NM_001328347.1	550243	zbtb8b	zinc finger and BTB domain containing 8B	chr19;chr19;chr19;chr19	32505192;32510010;32515022;32518460	32506055;32510167;32516076;32518556	-;-;-;-	2174	zbtb8b	-1.57304	3.94537	0.000572728	0.0227084	4.21471	4.37082	4.55973	2.52236	3.07583	3.09436	3.25047	3.43938	1.40201	1.95548	360	448	496	100	197	ZDB-GENE-050417-42		chr19__32515411__32515421	chr19__32510713__32510723, chr19__32511721__32511731, chr19__32513524__32513534					chr19__32507094__32507108, chr19__32508918__32508932, chr19__32509733__32509747, chr19__32510710__32510724
XM_694808.9	30750	pparda	peroxisome proliferator-activated receptor delta a	chr22;chr22;chr22;chr22;chr22;chr22;chr22;chr22	997755;1006528;1007835;1011655;1013009;1015170;1016231;1018351	997897;1006873;1007968;1011793;1013211;1015376;1016474;1022435	+;+;+;+;+;+;+;+	5501	pparda	5.39257	-0.365761	0.000573059	0.0227084	-2.3288	-3.37434	-3.37434	-0.36906	1.42084	-4.78849	-5.83404	-5.83404	-2.82875	-1.03885	2	0	0	12	61	ZDB-GENE-990415-212		chr22__1022418__1022428	chr22__1002922__1002932, chr22__1003688__1003698, chr22__1005194__1005204, chr22__1014550__1014560		chr22__1022418__1022428	chr22__996838__996852, chr22__997025__997039	chr22__1015319__1015333	chr22__1002218__1002232, chr22__1016767__1016781				chr22__996838__996852
NM_131605.2	58128	fabp7a	fatty acid binding protein 7, brain, a	chr17;chr17;chr17;chr17	15433528;15433801;15434127;15435590	15433654;15433973;15434228;15435875	+;+;+;+	688		1.19616	7.10059	0.000574313	0.0227084	6.43292	6.12762	6.84876	8.02986	7.26026	6.97244	6.66714	7.38828	8.56938	7.79978	1682	1519	2432	4625	3621	ZDB-GENE-000627-1			chr17__15435434__15435444
XM_021471947.1	110438783	LOC110438783	C-type lectin domain family 7 member A-like	chr3;chr3;chr3;chr3;chr3;chr3	966087;972705;978050;978377;978568;978874	966149;972900;978301;978498;978683;979211	+;+;+;+;+;+	1087		-6.80906	-1.00182	0.000580351	0.0228674	-0.389403	0.20622	-1.39382	-3.37434	-3.37434	-0.509755	0.0858683	-1.51418	-3.49469	-3.49469	13	23	6	0	0			chr3__978295__978305	chr3__974456__974466, chr3__977042__977052			chr3__965361__965375	chr3__978292__978306	chr3__966168__966182, chr3__974032__974046, chr3__974455__974469, chr3__976056__976070
NM_001044311.2	324984	txlng	taxilin gamma	chr11;chr11;chr11;chr11;chr11;chr11;chr11;chr11;chr11	12784959;12787844;12790006;12792695;12795354;12795633;12796742;12800713;12802050	12785658;12787939;12790173;12792814;12795548;12795803;12796833;12800956;12802123	-;-;-;-;-;-;-;-;-	1860		-1.65842	3.84875	0.000586332	0.0230232	4.05911	4.32854	4.49758	2.94903	2.31098	3.16381	3.43324	3.60228	2.05373	1.41568	323	435	475	135	115	ZDB-GENE-060616-122	chr11__12802641__12802651		chr11__12787606__12787616, chr11__12789353__12789363, chr11__12790293__12790303, chr11__12792429__12792439, chr11__12801361__12801371			chr11__12802536__12802550		chr11__12788243__12788257, chr11__12800198__12800212, chr11__12801449__12801463
NM_131073.1	30280	jak1	Janus kinase 1	chr6;chr6;chr6;chr6;chr6;chr6;chr6;chr6;chr6;chr6;chr6;chr6;chr6;chr6;chr6;chr6;chr6;chr6;chr6;chr6;chr6;chr6;chr6;chr6;chr6_KZ115188v1_alt;chr6_KZ115188v1_alt;chr6_KZ115188v1_alt;chr6_KZ115188v1_alt;chr6_KZ115188v1_alt;chr6_KZ115188v1_alt;chr6_KZ115188v1_alt;chr6_KZ115188v1_alt;chr6_KZ115188v1_alt;chr6_KZ115188v1_alt;chr6_KZ115188v1_alt;chr6_KZ115188v1_alt;chr6_KZ115188v1_alt;chr6_KZ115188v1_alt…	31368071;31386050;31390861;31393964;31394404;31395721;31396179;31397904;31399386;31401480;31405852;31407070;31409099;31410388;31411647;31414012;31416065;31417094;31417284;31417582;31419410;31419733;31422439;31426120;12513;17326;20429;20869;22186;22644;24369;25851;27945;32317;33535;35564;36853;38112;40477;42530;43559;43749;44047;45875;46198;48904;52585	31368274;31386255;31390984;31394117;31394567;31396069;31396352;31398061;31399500;31401678;31405961;31407219;31409186;31410515;31411782;31414163;31416215;31417182;31417476;31417706;31419582;31419850;31422549;31426386;12720;17449;20582;21032;22534;22817;24526;25965;28143;32426;33684;35651;36980;38247;40628;42680;43647;43941;44171;46047;46315;49014;52851	+;+;+;+;+;+;+;+;+;+;+;+;+;+;+;+;+;+;+;+;+;+;+;+;+;+;+;+;+;+;+;+;+;+;+;+;+;+;+;+;+;+;+;+;+;+;+	7474		1.43565	4.84281	0.000595433	0.0232999	4.1453	3.71709	4.35463	4.99544	5.9132	1.24342	0.815211	1.45275	2.09356	3.01132	343	284	430	563	1422	ZDB-GENE-980526-142		chr6__31390937__31390947, chr6__31417278__31417288, chr6_KZ115188v1_alt__17402__17412, chr6_KZ115188v1_alt__43743__43753	chr6__31369913__31369923, chr6__31386953__31386963, chr6__31388010__31388020, chr6__31392060__31392070, chr6__31396441__31396451, chr6__31397294__31397304, chr6__31398692__31398702, chr6__31398872__31398882, chr6__31399856__31399866, chr6__31403160__31403170, chr6__31404006__31404016, chr6__31406946__31406956, chr6__31409813__31409823, chr6__31419392__31419402, chr6__31420881__31420891, chr6__314…			chr6_KZ115188v1_alt__10818__10832, chr6_KZ115188v1_alt__11966__11980	chr6__31416130__31416144, chr6_KZ115188v1_alt__42595__42609	chr6__31377224__31377238, chr6__31384353__31384367, chr6__31385501__31385515, chr6__31388530__31388544, chr6__31391958__31391972, chr6__31398869__31398883, chr6__31398987__31399001, chr6__31399855__31399869, chr6__31403159__31403173, chr6__31403837__31403851, chr6__31403981__31403995, chr6__31408544__31408558, chr6__31409810__31409824, chr6__31420208__31420222, chr6__31420880__31420894, chr6__314…
XM_002665855.5	100331049	LOC100331049	serine protease HTRA2, mitochondrial-like	chr21;chr21;chr21;chr21;chr21;chr21;chr21;chr21	4393039;4395558;4403089;4403384;4404992;4405185;4405912;4406093	4393070;4395762;4403283;4403416;4405100;4405254;4406007;4406694	+;+;+;+;+;+;+;+	1342		-7.28458	-0.608517	0.000600407	0.0233873	0.616429	-1.83497	0.356456	-3.37434	-3.37434	0.192045	-2.25935	-0.0679285	-3.79873	-3.79873	28	4	25	0	0									chr21__4395377__4395391, chr21__4403321__4403335
XM_021470939.1	100329589	LOC100329589	ephrin type-A receptor 4a-like	chrUn_KN149753v1;chrUn_KN149753v1;chrUn_KN149753v1;chrUn_KN149753v1;chrUn_KN149753v1;chrUn_KN149753v1;chrUn_KN149753v1	863;2849;4953;5619;9692;10104;11827	1166;2910;5156;5771;9882;10268;13517	+;+;+;+;+;+;+	2770		-1.78283	3.48376	0.000603281	0.0233873	4.25404	3.82397	3.75463	2.40417	1.96511	2.78415	2.35409	2.28474	0.934286	0.495229	370	306	283	92	90				chrUn_KN149753v1__1326__1336, chrUn_KN149753v1__5778__5788, chrUn_KN149753v1__8099__8109, chrUn_KN149753v1__9538__9548					chrUn_KN149753v1__1325__1339, chrUn_KN149753v1__3603__3617, chrUn_KN149753v1__5777__5791
XR_224314.3	101882260	si:dkeyp-72g6.2	si:dkeyp-72g6.2	chr1;chr1	20936737;20938046	20936931;20938443	+;+	593		-2.41178	2.24737	0.00060385	0.0233873	2.93335	2.90632	2.54257	0.538182	0.40431	3.68724	3.66022	3.29646	1.29208	1.15821	147	161	121	24	29	ZDB-GENE-090312-41
XM_021469689.1	558026	si:ch211-250k18.7	si:ch211-250k18.7	chr22;chr22;chr22;chr22;chr22;chr22;chr22;chr22;chr22;chr22;chr22	9290027;9291223;9293747;9294251;9295393;9296129;9305591;9306800;9312937;9313732;9314525	9290112;9291393;9293920;9294421;9295566;9296299;9305764;9306973;9313110;9313893;9315427	+;+;+;+;+;+;+;+;+;+;+	2534		2.28314	2.27112	0.000611406	0.0235994	0.958691	1.34065	0.459416	3.39872	2.95508	-0.382725	-0.000764983	-0.882001	2.0573	1.61366	36	53	27	185	181	ZDB-GENE-070912-246
NM_001326458.1	100151629	tnfrsf9b	tumor necrosis factor receptor superfamily, member 9b	chr11;chr11;chr11;chr11;chr11;chr11;chr11	40088204;40090668;40093619;40093851;40094006;40096595;40100936	40088886;40090793;40093740;40093920;40094140;40096714;40101197	-;-;-;-;-;-;-	1518		-3.98073	1.84665	0.000614125	0.023624	3.42187	0.769991	2.22951	-1.63315	-0.83173	2.8197	0.16782	1.62734	-2.23532	-1.4339	207	35	97	4	11	ZDB-GENE-101109-2	chr11__40101854__40101864, chr11__40101946__40101956, chr11__40102039__40102049, chr11__40102132__40102142, chr11__40102225__40102235, chr11__40102318__40102328, chr11__40102595__40102605	chr11__40088694__40088704	chr11__40090899__40090909, chr11__40091257__40091267, chr11__40093345__40093355, chr11__40095846__40095856, chr11__40097336__40097346, chr11__40099360__40099370			chr11__40101943__40101957, chr11__40102129__40102143, chr11__40102315__40102329		chr11__40095843__40095857, chr11__40098479__40098493, chr11__40099467__40099481, chr11__40100472__40100486
XM_017352496.2	100002591	LOC100002591	GTPase IMAP family member 4	chr2;chr2;chr2	58161228;58174134;58176651	58163692;58174786;58176911	-;-;-	3379		2.16878	2.62812	0.000624658	0.0239481	1.23512	0.917719	1.86709	3.20906	3.78272	-0.521472	-0.838878	0.110496	1.45246	2.02612	44	39	75	162	323		chr2__58177222__58177232		chr2__58166290__58166300, chr2__58175701__58175711			chr2__58177202__58177216	chr2__58163057__58163071	chr2__58166860__58166874
NM_001003864.1	445387	ddx51	DEAD (Asp-Glu-Ala-Asp) box polypeptide 51	chr8;chr8;chr8;chr8;chr8;chr8;chr8;chr8;chr8;chr8;chr8;chr8;chr8;chr8;chr8;chr8	49065348;49067091;49071179;49071421;49072972;49075286;49075447;49075674;49076770;49078696;49078958;49081199;49082346;49082550;49086082;49089231	49065496;49067401;49071336;49071571;49073117;49075357;49075553;49075782;49076912;49078873;49079073;49081315;49082447;49082613;49086216;49089371	+;+;+;+;+;+;+;+;+;+;+;+;+;+;+;+	2199		-1.98469	3.61904	0.000634134	0.0242295	4.12423	3.9834	4.26509	1.36843	2.66868	2.98738	2.84655	3.12824	0.231585	1.53184	338	342	404	44	148	ZDB-GENE-040927-28		chr8__49067163__49067173	chr8__49069112__49069122, chr8__49077288__49077298, chr8__49080814__49080824, chr8__49081402__49081412, chr8__49081728__49081738				chr8__49067160__49067174	chr8__49066438__49066452, chr8__49066598__49066612, chr8__49067769__49067783, chr8__49068996__49069010, chr8__49070329__49070343, chr8__49070714__49070728, chr8__49075897__49075911, chr8__49076122__49076136, chr8__49077104__49077118, chr8__49079278__49079292, chr8__49080708__49080722, chr8__49084820__49084834, chr8__49085449__49085463, chr8__49088391__49088405
XM_009307010.3	103911968	LOC103911968	poly(ADP-ribose) glycohydrolase-like	chr12;chr12;chr12;chr12;chr12	49173322;49173533;49178145;49178453;49178700	49173440;49173641;49178250;49178581;49178912	+;+;+;+;+	676		-1.38491	4.2323	0.000642695	0.0244742	4.64868	4.66289	4.60535	3.45925	3.03917	5.21359	5.2278	5.17026	4.02415	3.60407	487	549	512	193	192		chr12__49172603__49172613					chr12__49171493__49171507
XM_021472246.1	101882881	dok2l	docking protein 2-like	chr10_KZ115316v1_alt;chr10_KZ115316v1_alt;chr10_KZ115316v1_alt	102054;102460;106745	102340;102756;107002	-;-;-	842		-5.29977	-0.329199	0.000668044	0.0253253	0.839653	0.369116	-0.589273	-3.37434	-2.84951	1.08776	0.617224	-0.341165	-3.12623	-2.6014	33	26	12	0	1				chr10__20046595__20046605, chr10__20057071__20057081, chr10__20060031__20060041, chr10__20060314__20060324			chr10__20065187__20065201, chr10__20066011__20066025, chr10_KZ115316v1_alt__108314__108328		chr10__20035380__20035394, chr10__20037182__20037196, chr10__20037243__20037257, chr10__20037275__20037289, chr10__20046594__20046608, chr10__20049734__20049748, chr10__20057068__20057082, chr10__20063703__20063717, chr10_KZ115316v1_alt__106019__106033				chr10__20065187__20065201
NM_194408.2	373868	cdk8	cyclin-dependent kinase 8	chr24;chr24;chr24;chr24;chr24;chr24;chr24;chr24;chr24;chr24;chr24;chr24;chr24;chr24_KZ115708v1_alt;chr24_KZ115708v1_alt;chr24_KZ115708v1_alt;chr24_KZ115708v1_alt;chr24_KZ115708v1_alt;chr24_KZ115708v1_alt;chr24_KZ115708v1_alt;chr24_KZ115708v1_alt;chr24_KZ115708v1_alt;chr24_KZ115708v1_alt;chr24_KZ115708v1_alt;chr24_KZ115708v1_alt;chr24_KZ115708v1_alt	21514286;21527976;21529811;21530004;21530926;21531079;21531293;21533116;21533263;21533415;21534327;21535106;21538236;181470;197926;200425;200618;201537;201690;201904;203722;203869;204021;204933;205712;208841	21514738;21528051;21529921;21530144;21530983;21531210;21531436;21533185;21533335;21533512;21534405;21535267;21539341;181922;198001;200535;200758;201594;201821;202047;203791;203941;204118;205011;205873;209964	+;+;+;+;+;+;+;+;+;+;+;+;+;+;+;+;+;+;+;+;+;+;+;+;+;+	5424		2.67943	1.72041	0.000669509	0.0253253	-0.207456	-0.434475	0.771008	2.83944	2.58976	-2.64681	-2.87383	-1.66835	0.400082	0.150405	15	14	34	125	140	ZDB-GENE-030903-2			chr24__21516556__21516566, chr24__21516672__21516682, chr24__21531462__21531472, chr24__21532388__21532398, chr24_KZ115708v1_alt__183755__183765, chr24_KZ115708v1_alt__183871__183881, chr24_KZ115708v1_alt__187882__187892, chr24_KZ115708v1_alt__190606__190616, chr24_KZ115708v1_alt__193294__193304, chr24_KZ115708v1_alt__193805__193815, chr24_KZ115708v1_alt__202073__202083, chr24_KZ115708v1_alt__202…					chr24__21515539__21515553, chr24__21519299__21519313, chr24__21527770__21527784, chr24__21528707__21528721, chr24_KZ115708v1_alt__182734__182748, chr24_KZ115708v1_alt__190410__190424, chr24_KZ115708v1_alt__190605__190619, chr24_KZ115708v1_alt__193293__193307, chr24_KZ115708v1_alt__196432__196446, chr24_KZ115708v1_alt__197721__197735
NM_199987.1	335916	jun	Jun proto-oncogene, AP-1 transcription factor subunit	chr20	15552747	15554606	+	1860	jun	1.32702	6.80664	0.000682866	0.0257447	6.33454	5.31511	6.47617	7.64798	7.2252	5.43924	4.41981	5.58087	6.75267	6.3299	1571	864	1878	3549	3534	ZDB-GENE-030131-7859	chr20__15550905__15550915, chr20__15551385__15551395						chr20__15554333__15554347, chr20__15554584__15554598			chr20__15554333__15554347, chr20__15554584__15554598
XM_021471451.1	108182824	si:dkey-66i24.9	si:dkey-66i24.9	chr3_KZ115071v1_alt;chr3_KZ115071v1_alt	167183;168885	167264;170616	+;+	1814	si:dkey-66i24.9	4.88809	1.81687	0.000689892	0.0258432	-0.207456	-3.37434	-2.798	3.06068	3.03172	-1.06663	-4.23352	-3.65718	2.20151	2.17255	15	0	1	146	191	ZDB-GENE-130531-63
NM_199899.2	334431	adsl	adenylosuccinate lyase	chr3;chr3;chr3;chr3;chr3;chr3;chr3;chr3;chr3;chr3;chr3;chr3;chr3;chr3_KZ114851v1_alt;chr3_KZ114851v1_alt;chr3_KZ114851v1_alt;chr3_KZ114851v1_alt;chr3_KZ114851v1_alt;chr3_KZ114851v1_alt;chr3_KZ114851v1_alt;chr3_KZ114851v1_alt;chr3_KZ114851v1_alt;chr3_KZ114851v1_alt;chr3_KZ114851v1_alt;chr3_KZ114851v1_alt;chr3_KZ114851v1_alt;chr3_KZ115068v1_alt;chr3_KZ115068v1_alt;chr3_KZ115068v1_alt;chr3_KZ115068v…	24207243;24209670;24210748;24211687;24212122;24214517;24214722;24215763;24215917;24216140;24216982;24218169;24218471;36189;38616;39694;40633;41068;43463;43668;44709;44863;45086;45928;47115;47417;218036;220417;221495;222426;222842;225110;225315;226357;226510;226734;227576;228779;229081	24207560;24209873;24210792;24211766;24212293;24214563;24214812;24215832;24216064;24216230;24217071;24218345;24218627;36506;38819;39738;40712;41239;43509;43758;44778;45010;45176;46017;47291;47573;218353;220620;221539;222505;223013;225156;225405;226426;226657;226824;227665;228955;229240	+;+;+;+;+;+;+;+;+;+;+;+;+;+;+;+;+;+;+;+;+;+;+;+;+;+;+;+;+;+;+;+;+;+;+;+;+;+;+	5073		1.17643	4.81965	0.000690033	0.0258432	4.33696	4.00421	4.33446	5.20217	5.58347	1.99412	1.66138	1.99162	2.85933	3.24063	392	347	424	650	1131	ZDB-GENE-030131-6363		chr3__24214806__24214816, chr3_KZ114851v1_alt__43752__43762, chr3_KZ115068v1_alt__225399__225409	chr3__24207674__24207684, chr3__24214950__24214960, chr3__24215682__24215692, chr3__24217723__24217733, chr3_KZ114851v1_alt__36620__36630, chr3_KZ114851v1_alt__43896__43906, chr3_KZ114851v1_alt__44628__44638, chr3_KZ114851v1_alt__46669__46679, chr3_KZ115068v1_alt__218467__218477, chr3_KZ115068v1_alt__225543__225553, chr3_KZ115068v1_alt__226275__226285, chr3_KZ115068v1_alt__228332__228342					chr3__24208567__24208581, chr3__24211122__24211136, chr3__24215644__24215658, chr3__24215681__24215695, chr3__24217291__24217305, chr3_KZ114851v1_alt__37513__37527, chr3_KZ114851v1_alt__40068__40082, chr3_KZ114851v1_alt__44590__44604, chr3_KZ114851v1_alt__44627__44641, chr3_KZ114851v1_alt__46237__46251, chr3_KZ115068v1_alt__219328__219342, chr3_KZ115068v1_alt__221863__221877, chr3_KZ115068v1_alt_…
XM_021472094.1	792450	LOC792450	uncharacterized LOC792450	chr3;chr3;chr3;chr3;chr3;chr3;chr3;chr3	3169085;3174963;3175704;3176924;3178081;3178897;3182481;3183863	3171425;3175646;3175760;3177619;3178737;3178938;3182620;3183941	-;-;-;-;-;-;-;-	4696		-3.81328	0.680197	0.000699219	0.0261011	0.996284	1.82535	0.958457	-2.25561	-1.69905	-1.23515	-0.406086	-1.27298	-4.48704	-3.93049	37	75	39	2	5			chr3__3170833__3170843	chr3__3174819__3174829, chr3__3183727__3183737					chr3__3174818__3174832, chr3__3176127__3176141, chr3__3180996__3181010
XM_021467480.1	100334442	tiam2a	T cell lymphoma invasion and metastasis 2a	chr17;chr17;chr17;chr17;chr17;chr17;chr17;chr17;chr17;chr17;chr17;chr17;chr17;chr17;chr17;chr17;chr17;chr17;chr17;chr17;chr17;chr17;chr17;chr17;chr17;chr17;chr17;chr17	49039109;49091661;49096222;49102219;49103111;49105214;49113869;49117224;49121285;49127017;49130529;49131874;49132063;49132262;49137166;49153870;49189809;49197068;49199228;49201746;49205923;49208549;49208764;49209186;49212145;49212332;49212505;49217015	49039327;49091743;49097326;49102699;49103280;49105438;49114054;49117370;49121329;49127073;49130696;49131978;49132141;49132351;49137378;49153955;49189997;49197136;49199353;49201854;49206102;49208667;49208872;49209244;49212241;49212413;49212659;49218365	+;+;+;+;+;+;+;+;+;+;+;+;+;+;+;+;+;+;+;+;+;+;+;+;+;+;+;+	6104		-5.26948	-0.356488	0.000706739	0.0262953	0.958691	-0.187933	-0.227535	-3.37434	-2.84951	-1.65106	-2.79769	-2.83729	-5.9841	-5.45926	36	17	16	0	1	ZDB-GENE-030219-98		chr17__49102680__49102690, chr17__49105227__49105237	chr17__49040989__49040999, chr17__49050121__49050131, chr17__49061452__49061462, chr17__49065605__49065615, chr17__49067385__49067395, chr17__49067915__49067925, chr17__49068738__49068748, chr17__49071334__49071344, chr17__49089445__49089455, chr17__49091900__49091910, chr17__49105175__49105185, chr17__49106439__49106449, chr17__49109690__49109700, chr17__49110385__49110395, chr17__49112613__4911…			chr17__49081014__49081028, chr17__49162872__49162886, chr17__49162881__49162895	chr17__49105226__49105240	chr17__49040988__49041002, chr17__49043444__49043458, chr17__49043656__49043670, chr17__49045622__49045636, chr17__49045631__49045645, chr17__49053255__49053269, chr17__49061449__49061463, chr17__49066656__49066670, chr17__49067384__49067398, chr17__49081014__49081028, chr17__49102115__49102129, chr17__49104083__49104097, chr17__49106204__49106218, chr17__49106436__49106450, chr17__49108559__4910…
NM_001024653.2	554230	kdr	kinase insert domain receptor (a type III receptor tyrosine kinase)	chr20;chr20;chr20;chr20;chr20;chr20;chr20;chr20;chr20;chr20;chr20;chr20;chr20;chr20;chr20;chr20;chr20;chr20;chr20;chr20;chr20;chr20;chr20;chr20;chr20;chr20;chr20;chr20;chr20;chr20	22220988;22232351;22232630;22234937;22235576;22237184;22239614;22239889;22241360;22242879;22250355;22253722;22253926;22256504;22258805;22265675;22266200;22266819;22267000;22268624;22268991;22270434;22270932;22271147;22271973;22272192;22273360;22273636;22276077;22276249	22221279;22232447;22232844;22235058;22235744;22237320;22239806;22240006;22241535;22243035;22250466;22253830;22254270;22256650;22258936;22265781;22266335;22266923;22267113;22268712;22269156;22270525;22271054;22271258;22272072;22272297;22273502;22273720;22276162;22277544	+;+;+;+;+;+;+;+;+;+;+;+;+;+;+;+;+;+;+;+;+;+;+;+;+;+;+;+;+;+	5381		3.68455	0.389874	0.000720922	0.0267354	-1.72897	-1.25774	-2.3873	2.03811	0.657478	-4.15685	-3.68562	-4.81517	-0.389764	-1.7704	4	7	2	71	35	ZDB-GENE-041001-112		chr20__22267056__22267066	chr20__22246539__22246549, chr20__22248209__22248219, chr20__22266131__22266141, chr20__22266141__22266151					chr20__22229861__22229875, chr20__22237606__22237620, chr20__22237875__22237889, chr20__22238781__22238795, chr20__22242557__22242571, chr20__22248208__22248222, chr20__22255037__22255051, chr20__22261681__22261695, chr20__22262289__22262303, chr20__22262298__22262312, chr20__22266140__22266154, chr20__22274047__22274061, chr20__22274056__22274070
XM_005169431.4	101886304	si:ch1073-272o11.3	si:ch1073-272o11.3	chr12;chr12;chr12;chr12;chr12	1000340;1002845;1003813;1006422;1008955	1000604;1002957;1003961;1006562;1010521	+;+;+;+;+	2235		-1.45404	4.00594	0.000727481	0.0268907	4.44286	4.38993	4.44523	3.19132	2.74351	3.28258	3.22965	3.28495	2.03105	1.58323	422	454	458	160	156	ZDB-GENE-101203-4
NM_131392.3	30666	psmb8a	proteasome 20S subunit beta 8A	chr19;chr19;chr19;chr19;chr19;chr19	7105838;7106252;7106848;7109403;7109662;7110157	7106013;7106456;7106977;7109514;7109803;7110580	-;-;-;-;-;-	1189		1.08304	7.69786	0.000751326	0.027682	6.5513	7.35443	7.4345	8.26472	8.22962	6.30155	7.10468	7.18476	8.01498	7.97987	1826	3558	3651	5443	7092	ZDB-GENE-990415-141
XM_021466853.1	110437969	LOC110437969	uncharacterized LOC110437969	chr16;chr16	9987041;9989292	9989140;9993084	-;-	5893		4.83207	-0.472519	0.000757674	0.0278255	-3.37434	-2.4084	-2.798	1.36843	-0.629328	-5.93334	-4.9674	-5.35701	-1.19057	-3.18833	0	2	1	44	13
NM_001020608.2	554985	gdi1	GDP dissociation inhibitor 1	chr23;chr23;chr23;chr23;chr23;chr23;chr23;chr23;chr23;chr23;chr23	26063598;26066575;26067466;26067962;26069096;26069282;26073968;26074242;26074492;26075457;26076835	26065315;26066629;26067610;26068133;26069195;26069413;26074166;26074376;26074591;26075564;26077109	-;-;-;-;-;-;-;-;-;-;-	3139		1.11325	5.36008	0.000761104	0.0278613	4.86479	4.979	4.55393	6.14146	5.66152	3.21448	3.32869	2.90362	4.49115	4.01122	566	684	494	1248	1194	ZDB-GENE-050522-504			chr23__26065762__26065772, chr23__26067641__26067651, chr23__26071280__26071290, chr23__26073074__26073084, chr23__26076813__26076823			chr23__26078435__26078449		chr23__26065759__26065773, chr23__26066124__26066138, chr23__26071502__26071516, chr23__26073934__26073948
XR_002457331.1	110438934	LOC110438934	uncharacterized LOC110438934	chr3;chr3;chr3;chr3;chr3	1372081;1373325;1373459;1373786;1374531	1372420;1373360;1373596;1374128;1374720	+;+;+;+;+	1047		4.85915	-0.862188	0.000768857	0.0280546	-2.75886	-2.81199	-3.37434	0.885619	-0.83173	-2.82512	-2.87825	-3.4406	0.819357	-0.897992	1	1	0	31	11				chr3__1374394__1374404			chr3__1370309__1370323
XM_021479070.1	317731	ttn.2	titin, tandem duplicate 2	chr9;chr9;chr9;chr9;chr9;chr9;chr9;chr9;chr9;chr9;chr9;chr9;chr9;chr9;chr9;chr9;chr9;chr9;chr9;chr9;chr9;chr9;chr9;chr9;chr9;chr9;chr9;chr9;chr9;chr9;chr9;chr9;chr9;chr9;chr9;chr9;chr9;chr9;chr9;chr9;chr9;chr9;chr9;chr9;chr9;chr9;chr9;chr9;chr9;chr9;chr9;chr9;chr9;chr9;chr9;chr9;chr9;chr9;chr9;chr9;chr9;chr9;chr9;chr9;chr9;chr9;chr9;chr9;chr9;chr9;chr9;chr9;chr9;chr9;chr9;chr9;chr9;chr9;chr9;chr9…	42895816;42896258;42896644;42902474;42903168;42903593;42904258;42904638;42905035;42905738;42906152;42906570;42907594;42907992;42908677;42909077;42909468;42909907;42910298;42910682;42911072;42911480;42913630;42914019;42914587;42914971;42916830;42917228;42917623;42918131;42918874;42919268;42919960;42920368;42937599;42938029;42938710;42939220;42939513;42939823;42940705;42941077;42941449;42941831;429…	42896172;42896554;42902361;42903067;42903473;42904168;42904557;42904943;42905619;42906040;42906454;42906869;42907884;42908585;42908958;42909379;42909773;42910206;42910588;42910987;42911374;42913546;42913929;42914297;42914880;42916737;42917135;42917530;42917922;42918715;42919176;42919855;42920256;42937470;42937901;42938616;42939006;42939417;42939617;42940410;42940992;42941367;42941736;42942136;429…	-;-;-;-;-;-;-;-;-;-;-;-;-;-;-;-;-;-;-;-;-;-;-;-;-;-;-;-;-;-;-;-;-;-;-;-;-;-;-;-;-;-;-;-;-;-;-;-;-;-;-;-;-;-;-;-;-;-;-;-;-;-;-;-;-;-;-;-;-;-;-;-;-;-;-;-;-;-;-;-;-;-;-;-;-;-;-;-;-;-;-;-;-;-;-;-;-;-;-;-;-;-;-;-;-;-;-;-;-;-;-;-;-;-;-;-;-;-;-;-;-;-;-;-;-;-;-;-;-;-;-;-;-;-;-;-;-;-;-;-;-;-;-;-;-;-;-;-;-;-;-;-;-;-;-;-;-;-;-;-;-;-;-;-;-;-;-;-;-;-;-;-;-;-;-;-;-;-;-;-;-;-;-;-;-;-;-;-;-;-;-;-;-;-;-;-;-;-;-;-…	94704		-1.46836	4.30481	0.000774084	0.0280807	4.95346	4.66551	4.53342	3.56632	2.8989	-1.61189	-1.89985	-2.03193	-2.99904	-3.66645	602	550	487	208	174	ZDB-GENE-030113-2
NM_001136255.2	100192219	gch1	GTP cyclohydrolase 1	chr17;chr17;chr17;chr17;chr17;chr17	15126976;15128233;15128408;15131383;15139530;15148797	15127102;15128317;15128439;15131438;15139639;15149243	-;-;-;-;-;-	857		5.28928	-0.452366	0.000775311	0.0280807	-2.3288	-3.37434	-3.37434	-0.478348	1.32663	-2.10617	-3.15171	-3.15171	-0.255715	1.54927	2	0	0	11	57	ZDB-GENE-070720-5		chr17__15126985__15126995	chr17__15127304__15127314, chr17__15131240__15131250, chr17__15132046__15132056, chr17__15136844__15136854, chr17__15145398__15145408, chr17__15146577__15146587, chr17__15148466__15148476					chr17__15128837__15128851, chr17__15131237__15131251, chr17__15139387__15139401, chr17__15146456__15146470, chr17__15146574__15146588, chr17__15146854__15146868, chr17__15148577__15148591
NM_001017543.1	548339	zgc:113364	zgc:113364	chr14;chr14;chr14;chr14;chr14;chr14_KZ115448v1_alt;chr14_KZ115448v1_alt	28528226;28530156;28531001;28534004;28534189;75028;76126	28528486;28530535;28531223;28534097;28534563;75668;76353	-;-;-;-;-;-;-	2202	zgc:113364	3.30907	0.65654	0.000776994	0.0280807	-1.13418	-0.846591	-2.06798	2.03811	1.35077	-2.273	-1.98541	-3.20679	0.899296	0.211954	7	10	3	71	58	ZDB-GENE-050410-5	chr14_KZ115448v1_alt__77879__77889		chr14__28533038__28533048, chr14__28533951__28533961			chr14__28535864__28535878, chr14__28536383__28536397		chr14__28533948__28533962
NM_152954.1	259306	cyp2ad2	cytochrome P450, family 2, subfamily AD, polypeptide 2	chr20;chr20;chr20;chr20;chr20;chr20;chr20;chr20;chr20	25534672;25537506;25537867;25538141;25538355;25540350;25540605;25540853;25541950	25535216;25537647;25538054;25538282;25538531;25540507;25540754;25541015;25542171	-;-;-;-;-;-;-;-;-	1887		-7.80286	-0.149197	0.000787572	0.0283726	0.663923	1.34065	-2.3873	-3.37434	-3.37434	-0.252172	0.424557	-3.30339	-4.29044	-4.29044	29	53	2	0	0	ZDB-GENE-020812-2								chr20__25536916__25536930, chr20__25537208__25537222
NM_001044783.1	387600	xab2	XPA binding protein 2	chr3;chr3;chr3;chr3;chr3;chr3;chr3;chr3;chr3;chr3;chr3;chr3;chr3;chr3;chr3;chr3;chr3;chr3;chr3	53317040;53319119;53319351;53325555;53326978;53328967;53329492;53329718;53329972;53331884;53340919;53341137;53342596;53343399;53344632;53344837;53346691;53346922;53350243	53317179;53319267;53319474;53325752;53327112;53329131;53329636;53329869;53330091;53332015;53341050;53341250;53342758;53343589;53344754;53345008;53346817;53347037;53350547	+;+;+;+;+;+;+;+;+;+;+;+;+;+;+;+;+;+;+	2903		0.992001	5.54912	0.000821872	0.0294991	5.23081	4.87888	5.07746	6.0098	6.1072	3.69327	3.34133	3.53991	4.47225	4.56966	730	638	711	1139	1627	ZDB-GENE-040426-685			chr3__53319958__53319968, chr3__53320033__53320043, chr3__53321851__53321861, chr3__53329677__53329687, chr3__53333923__53333933, chr3__53336446__53336456, chr3__53337744__53337754, chr3__53338896__53338906, chr3__53339685__53339695, chr3__53339709__53339719				chr3__53350339__53350353	chr3__53319676__53319690, chr3__53320032__53320046, chr3__53335015__53335029, chr3__53337633__53337647, chr3__53345981__53345995		chr3__53350339__53350353
XM_003199874.3	100537905	si:dkey-203a12.4	si:dkey-203a12.4	chr14;chr14;chr14;chr14	15331544;15331793;15331911;15332110	15331615;15331827;15332020;15332268	+;+;+;+	376		-6.60792	-1.16568	0.00082404	0.0294991	-0.124422	-0.347528	-1.58553	-3.37434	-3.37434	1.28677	1.06367	-0.174339	-1.96315	-1.96315	16	15	5	0	0	ZDB-GENE-141216-169
NM_152975.2	117234	mab21l2	mab-21-like 2	chr1	24076286	24078099	+	1814		-4.65757	0.662718	0.000865186	0.0308746	1.20333	1.98463	0.356456	-3.37434	-1.91226	0.344156	1.12546	-0.502718	-4.23352	-2.77143	43	84	25	0	4	ZDB-GENE-011101-3		chr1__24076818__24076828
XM_003198282.5	564715	si:ch211-265o23.1	si:ch211-265o23.1	chr4;chr4;chr4;chr4;chr4;chr4;chr4;chr4;chr4	26036782;26039589;26041787;26042411;26043804;26046749;26047783;26047998;26048506	26036863;26039994;26041938;26042603;26044039;26046891;26047908;26048076;26049883	+;+;+;+;+;+;+;+;+	2795		-7.17368	-0.705969	0.000877766	0.0312253	0.958691	-1.61589	-0.6959	-3.37434	-3.37434	-0.524157	-3.09873	-2.17875	-4.85719	-4.85719	36	5	11	0	0	ZDB-GENE-060503-509
XR_224578.3	101883756	si:ch73-359m17.6	si:ch73-359m17.6	chr19;chr19;chr19	48334088;48335514;48336416	48335380;48335679;48336581	-;-;-	1625		3.17779	0.994768	0.000885661	0.0314078	-0.980221	-0.265525	-1.80668	2.37305	1.67136	-1.68066	-0.965964	-2.50712	1.67261	0.970921	8	16	4	90	73	ZDB-GENE-141212-358
NM_001076588.2	767648	spata5l1	spermatogenesis associated 5-like 1	chr18;chr18;chr18;chr18;chr18;chr18;chr18;chr18;chr18;chr18	5530083;5530337;5531527;5533130;5534169;5535107;5535338;5536967;5539334;5542310	5530258;5530462;5531661;5533366;5534378;5535265;5535520;5537613;5539751;5542367	-;-;-;-;-;-;-;-;-;-	2349		-1.07677	5.38405	0.000896958	0.0317041	5.55751	5.79166	5.80912	4.81034	4.47137	4.32546	4.55961	4.57708	3.57829	3.23933	916	1203	1182	495	522	ZDB-GENE-060929-204			chr18__5533654__5533664, chr18__5534471__5534481, chr18__5541973__5541983					chr18__5531663__5531677, chr18__5532657__5532671, chr18__5533651__5533665, chr18__5538260__5538274
NM_001077387.1	570158	alkbh5	alkB homolog 5, RNA demethylase	chr1;chr1;chr1;chr1	8508753;8511596;8511769;8516284	8509789;8511676;8511894;8516591	+;+;+;+	1552		1.30941	5.74265	0.000899604	0.0317041	4.84946	5.14375	5.20332	6.83544	5.71479	4.21534	4.50962	4.56919	6.20132	5.08067	560	767	776	2020	1239	ZDB-GENE-061013-602		chr1__8511873__8511883	chr1__8509939__8509949, chr1__8511388__8511398, chr1__8514845__8514855, chr1__8515356__8515366			chr1__8507831__8507845		chr1__8509938__8509952, chr1__8511387__8511401, chr1__8513141__8513155, chr1__8515509__8515523
XM_001332052.5	792620	commd6	COMM domain containing 6	chr9;chr9;chr9;chr9;chr9;chr9;chr9	30577927;30580375;30581230;30581449;30581643;30581904;30582141	30578137;30580433;30581295;30581525;30581811;30582056;30582658	+;+;+;+;+;+;+	1253		-1.73237	3.4486	0.000906933	0.0317674	3.57879	4.10014	4.02184	2.40417	1.98066	3.2534	3.77475	3.69646	2.07879	1.65528	231	371	341	92	91	ZDB-GENE-070912-209								chr9__30579518__30579532, chr9__30579527__30579541
XM_021471349.1	108182795	LOC108182795	gastrula zinc finger protein XlCGF7.1-like	chr3_KZ115054v1_alt;chr3_KZ115054v1_alt	56733;61797	57631;62102	-;-	1205		-6.54377	-1.21844	0.000907667	0.0317674	0.0285537	-1.42573	-0.811042	-3.37434	-3.37434	-0.240479	-1.69476	-1.08007	-3.64337	-3.64337	18	6	10	0	0			chr3__6911396__6911406, chr3_KZ114850v1_alt__49691__49701, chr3_KZ115054v1_alt__56842__56852	chr3__6919385__6919395, chr3__6930418__6930428, chr3__6934399__6934409					chr3__6918924__6918938, chr3__6920744__6920758, chr3__6935755__6935769, chr3__6937482__6937496
NM_001004521.2	368878	si:busm1-266f07.2	si:busm1-266f07.2	chr8;chr8;chr8;chr8	36472444;36474212;36474693;36475216	36473389;36474496;36474938;36475328	-;-;-;-	1590		1.52017	5.39143	0.000909798	0.0317674	4.43261	4.62308	4.69775	5.18882	6.66075	3.76358	3.95405	4.02873	4.51979	5.99172	419	534	546	644	2389	ZDB-GENE-030616-436
NM_001123237.1	556612	serpine3	serpin peptidase inhibitor, clade E (nexin, plasminogen activator inhibitor type 1), member 3	chr9;chr9;chr9;chr9;chr9;chr9;chr9;chr9;chr9	23842884;23844248;23845262;23845453;23845787;23846066;23846793;23848980;23850667	23843213;23844331;23845348;23845553;23845985;23846296;23847026;23849264;23850978	-;-;-;-;-;-;-;-;-	1863		3.16578	1.92589	0.00092016	0.0319507	-0.714256	0.952402	-1.39382	3.32744	2.59987	-1.61188	0.0547746	-2.29145	2.42982	1.70224	10	40	6	176	141	ZDB-GENE-050309-223	chr9__23852584__23852594		chr9__23843859__23843869, chr9__23850298__23850308					chr9__23845227__23845241
NM_001328531.1	327320	f5	coagulation factor V	chr9;chr9;chr9;chr9;chr9;chr9;chr9;chr9;chr9;chr9;chr9;chr9;chr9;chr9;chr9;chr9;chr9;chr9;chr9;chr9;chr9;chr9;chr9;chr9;chr9	34127005;34129726;34129891;34130407;34132734;34135205;34135577;34135825;34136108;34137902;34138768;34139006;34139348;34142993;34143253;34143620;34145365;34145616;34145827;34146039;34146227;34147018;34147261;34147509;34147772	34127199;34129808;34130013;34130619;34132895;34135426;34135742;34136005;34136204;34138107;34138918;34139218;34141790;34143161;34143489;34143836;34145544;34145732;34145898;34146127;34146382;34147162;34147412;34147691;34147996	+;+;+;+;+;+;+;+;+;+;+;+;+;+;+;+;+;+;+;+;+;+;+;+;+	6397		1.0844	6.63014	0.000921469	0.0319507	6.26502	5.83645	6.15425	7.52107	6.73254	3.58762	3.15906	3.47685	4.84367	4.05514	1497	1241	1502	3250	2511	ZDB-GENE-030131-5531						chr9__34126179__34126193, chr9__34126276__34126290		chr9__34136368__34136382, chr9__34138113__34138127, chr9__34144718__34144732
NM_001083833.1	561210	micu1	mitochondrial calcium uptake 1	chr13;chr13;chr13;chr13;chr13;chr13;chr13;chr13;chr13;chr13;chr13;chr13;chr13	4871997;4883498;4888198;4899522;4916172;4926407;4945721;4948302;4951631;4956038;4958549;4965104;4968411	4872149;4883662;4888384;4899684;4916215;4926418;4945835;4948384;4951831;4956175;4958657;4965193;4969687	+;+;+;+;+;+;+;+;+;+;+;+;+	2737		-2.31654	2.49703	0.000924032	0.0319507	2.9526	3.43384	2.63345	1.01223	0.536441	1.5	1.98125	1.18085	-0.44037	-0.916155	149	233	129	34	32	ZDB-GENE-070410-22		chr13__4948362__4948372, chr13__4969162__4969172, chr13__4969384__4969394	chr13__4873181__4873191, chr13__4880185__4880195, chr13__4881557__4881567, chr13__4883016__4883026, chr13__4888419__4888429, chr13__4897228__4897238, chr13__4897911__4897921, chr13__4898527__4898537, chr13__4904491__4904501, chr13__4909827__4909837, chr13__4911139__4911149, chr13__4918715__4918725, chr13__4923754__4923764, chr13__4925179__4925189, chr13__4925210__4925220, chr13__4930305__4930315,…		chr13__4969162__4969172, chr13__4969384__4969394			chr13__4877014__4877028, chr13__4881554__4881568, chr13__4881894__4881908, chr13__4887732__4887746, chr13__4888416__4888430, chr13__4893582__4893596, chr13__4897910__4897924, chr13__4898524__4898538, chr13__4898867__4898881, chr13__4906239__4906253, chr13__4906607__4906621, chr13__4906720__4906734, chr13__4914298__4914312, chr13__4918714__4918728, chr13__4920826__4920840, chr13__4923833__4923847,…
XM_003201011.5	100535646	si:ch211-213a13.1	si:ch211-213a13.1	chr22;chr22;chr22;chr22;chr22;chr22	8979867;8982983;8987016;8990404;8990877;8994882	8980098;8983309;8987249;8990715;8990979;8996338	+;+;+;+;+;+	2665		1.31099	4.41076	0.000926312	0.0319507	3.34383	3.70188	4.08761	4.98776	5.10656	1.92969	2.28775	2.67347	3.57362	3.69243	196	281	357	560	812	ZDB-GENE-050208-471
XM_005168605.3	101886968	cst14b.2	cystatin 14b, tandem duplicate 2	chr5;chr5;chr5	4575820;4576262;4577983	4575956;4576363;4578241	+;+;+	498		-1.61059	4.14576	0.000944937	0.0324944	4.68942	4.78578	4.25797	3.38318	2.47368	5.6952	5.79156	5.26375	4.38896	3.47946	501	598	402	183	129	ZDB-GENE-140912-1
NM_001044938.1	560682	pycr3	pyrroline-5-carboxylate reductase 3	chr20;chr20;chr20;chr20;chr20;chr20;chr20	52529093;52529313;52531124;52532963;52534602;52538900;52540479	52529187;52529391;52531188;52533142;52534814;52538992;52541512	+;+;+;+;+;+;+	1759		-8.4092	0.406385	0.000962631	0.0330028	0.616429	2.2446	-2.798	-3.37434	-3.37434	-0.198326	1.42984	-3.61276	-4.1891	-4.1891	28	101	1	0	0	ZDB-GENE-041014-244			chr20__52530564__52530574, chr20__52530918__52530928, chr20__52535621__52535631, chr20__52536950__52536960					chr20__52530669__52530683, chr20__52530678__52530692
NM_001003625.1	445231	nup85	nucleoporin 85	chr3;chr3;chr3;chr3;chr3;chr3;chr3;chr3;chr3;chr3;chr3;chr3;chr3;chr3;chr3;chr3;chr3	6443994;6445119;6451944;6454474;6455375;6457294;6459999;6461602;6464083;6465914;6467950;6469760;6471735;6472619;6474463;6474928;6477564	6444151;6445212;6452100;6454544;6455418;6457363;6460120;6461736;6464205;6466045;6468054;6469913;6471852;6472719;6474614;6475017;6477769	+;+;+;+;+;+;+;+;+;+;+;+;+;+;+;+;+	2032		0.961155	5.60253	0.000973636	0.0332796	5.27354	5.15868	4.97257	6.1541	6.04292	4.25064	4.13578	3.94967	5.1312	5.02002	752	775	661	1259	1556	ZDB-GENE-040801-145		chr3__6468026__6468036, chr3__6477724__6477734	chr3__6444640__6444650, chr3__6447704__6447714, chr3__6453009__6453019, chr3__6453199__6453209, chr3__6457111__6457121, chr3__6459710__6459720, chr3__6470116__6470126		chr3__6477724__6477734			chr3__6444165__6444179, chr3__6445531__6445545, chr3__6455549__6455563, chr3__6458632__6458646, chr3__6465387__6465401, chr3__6471300__6471314, chr3__6475204__6475218
XM_021477763.1	793278	bcl6b	BCL6B transcription repressor	chr7;chr7;chr7;chr7;chr7;chr7;chr7;chr7;chr7;chr7;chr7;chr7	20017188;20017977;20019114;20021190;20022080;20022908;20023544;20023871;20024075;20024318;20024558;20026389	20017342;20018041;20019324;20021423;20022223;20023085;20023767;20023983;20024215;20024448;20024695;20028171	+;+;+;+;+;+;+;+;+;+;+;+	3517	bcl6b	-3.80352	0.482844	0.000981404	0.0334444	0.996284	1.60326	0.555514	-2.25561	-1.91226	-0.818062	-0.211087	-1.25883	-4.06996	-3.7266	37	64	29	2	4	ZDB-GENE-120907-1		chr7__20024110__20024120, chr7__20026980__20026990, chr7__20027301__20027311, chr7_KZ115221v1_alt__174510__174520, chr7_KZ115221v1_alt__177367__177377, chr7_KZ115221v1_alt__177687__177697			chr7__20026980__20026990, chr7__20027301__20027311, chr7_KZ115221v1_alt__177367__177377, chr7_KZ115221v1_alt__177687__177697	chr7__20016891__20016905, chr7_KZ115221v1_alt__167284__167298		chr7__20022577__20022591, chr7_KZ115221v1_alt__168688__168702, chr7_KZ115221v1_alt__172976__172990
XM_001331171.7	792275	si:ch211-113a14.18	si:ch211-113a14.18	chr25	36339745	36340567	+	823		-2.7754	1.44831	0.000988993	0.0336021	1.92245	2.08182	2.09206	-0.596599	-0.537867	2.20348	2.36286	2.3731	-0.315563	-0.256831	72	90	88	10	14	ZDB-GENE-121214-116
XM_021475772.1	100333433	LOC100333433	protein NLRC3	chr4;chr4;chr4	70187210;70191453;70192361	70187356;70191575;70194356	+;+;+	2266		2.40258	2.49725	0.000997058	0.033775	0.958691	1.58127	0.555514	2.5643	3.989	-0.221457	0.401117	-0.624634	1.38415	2.80885	36	63	29	103	373									chr4__70188719__70188733
XM_684153.8	560748	si:ch211-113a14.22	si:ch211-113a14.22	chr25	36347078	36347740	+	663		-4.40458	0.089746	0.00101348	0.0342291	1.06865	0.419569	0.645609	-3.37434	-2.16252	1.66157	1.01249	1.23853	-2.78142	-1.5696	39	27	31	0	3	ZDB-GENE-121214-203
XM_017357715.2	58094	dap1b	death associated protein 1b	chr9;chr9;chr9;chr9	52378477;52381249;52382265;52403640	52378956;52381312;52382352;52403793	-;-;-;-	786		-7.50099	-0.416752	0.00103218	0.0347571	0.409083	1.01936	-2.3873	-3.37434	-3.37434	0.756482	1.36676	-2.0399	-3.02694	-3.02694	24	42	2	0	0	ZDB-GENE-000511-4	chr9__52386952__52386962, chr9__52387407__52387417, chr9__52388535__52388545, chr9__52403973__52403983, chr9__52404431__52404441, chr9__52405554__52405564		chr9__52386952__52386962, chr9__52387407__52387417, chr9__52388535__52388545, chr9__52389841__52389851					chr9__52389840__52389854
XM_009303490.3	100334524	rnf166	ring finger protein 166	chr7;chr7;chr7;chr7;chr7;chr7	55220442;55228885;55232657;55257044;55261026;55291947	55224020;55228992;55232771;55257156;55261182;55292346	-;-;-;-;-;-	4472		-1.34829	4.26272	0.00104938	0.0352317	4.76759	4.67851	4.53047	3.54553	3.06128	2.60667	2.51759	2.36955	1.38461	0.900357	529	555	486	205	195		chr7__55293570__55293580	chr7__55223425__55223435, chr7__55223678__55223688	chr7__55228187__55228197, chr7__55232456__55232466, chr7__55240264__55240274, chr7__55245792__55245802, chr7__55246562__55246572, chr7__55247098__55247108, chr7__55247325__55247335, chr7__55257488__55257498, chr7__55260476__55260486, chr7__55261348__55261358, chr7__55263257__55263267, chr7__55272528__55272538, chr7__55275214__55275224, chr7__55281589__55281599, chr7__55290654__55290664			chr7__55293567__55293581		chr7__55227118__55227132, chr7__55228184__55228198, chr7__55229277__55229291, chr7__55239778__55239792, chr7__55243663__55243677, chr7__55251640__55251654, chr7__55256763__55256777, chr7__55259641__55259655, chr7__55261458__55261472, chr7__55265928__55265942, chr7__55280611__55280625, chr7__55283691__55283705, chr7__55284790__55284804, chr7__55285764__55285778, chr7__55289335__55289349, chr7__552…
XM_009299904.3	101886309	LOC101886309	gastrula zinc finger protein XlCGF8.2DB-like	chr3_KZ115081v1_alt;chr3_KZ115081v1_alt;chr3_KZ115081v1_alt	153566;164777;170850	153631;164919;174875	+;+;+	4235		4.72413	-0.959433	0.00106966	0.0357506	-3.37434	-3.37434	-2.3873	-0.0835224	0.308983	-5.4567	-5.4567	-4.46966	-2.16588	-1.77338	0	0	2	15	27		chr3_KZ115081v1_alt__151651__151661, chr3_KZ115081v1_alt__161753__161763		chr3_KZ115081v1_alt__154497__154507, chr3_KZ115081v1_alt__157779__157789, chr3_KZ115081v1_alt__161050__161060, chr3_KZ115081v1_alt__161059__161069, chr3_KZ115081v1_alt__161753__161763, chr3_KZ115081v1_alt__163916__163926			chr3_KZ115081v1_alt__151650__151664		chr3_KZ115081v1_alt__155052__155066, chr3_KZ115081v1_alt__157445__157459, chr3_KZ115081v1_alt__157726__157740
NM_001326598.1	436635	ppfibp2b	PPFIA binding protein 2b	chr25;chr25;chr25;chr25;chr25;chr25;chr25;chr25;chr25;chr25;chr25;chr25;chr25;chr25;chr25;chr25;chr25;chr25;chr25;chr25;chr25;chr25;chr25;chr25;chr25;chr25;chr25	15938880;15961329;15974155;15994100;15998098;16002512;16007522;16008484;16010907;16014989;16015172;16015619;16016612;16020733;16020960;16022410;16027782;16028862;16030107;16030641;16032200;16032389;16032606;16035960;16038325;16040525;16040825	15939362;15961420;15974369;15994186;15998211;16002649;16007725;16008576;16011018;16015050;16015247;16015731;16016679;16020793;16020995;16022548;16027917;16028981;16030257;16030752;16032288;16032511;16032731;16036148;16038507;16040590;16042941	+;+;+;+;+;+;+;+;+;+;+;+;+;+;+;+;+;+;+;+;+;+;+;+;+;+;+	5505		-0.800069	7.37158	0.00107219	0.0357506	7.72513	7.62688	7.56578	6.78756	6.89265	5.26439	5.16614	5.10504	4.32682	4.43191	4122	4298	3999	1954	2806	ZDB-GENE-040718-54	chr25__15938097__15938107	chr25__16030739__16030749	chr25__15940665__15940675, chr25__15941190__15941200, chr25__15941219__15941229, chr25__15951711__15951721, chr25__15953549__15953559, chr25__15960262__15960272, chr25__15963931__15963941, chr25__15966017__15966027, chr25__15966372__15966382, chr25__15969952__15969962, chr25__15976092__15976102, chr25__15982712__15982722, chr25__15985409__15985419, chr25__15989092__15989102, chr25__15994912__1599…			chr25__15938094__15938108	chr25__16030197__16030211, chr25__16030736__16030750	chr25__15940213__15940227, chr25__15940662__15940676, chr25__15944200__15944214, chr25__15947054__15947068, chr25__15953433__15953447, chr25__15953442__15953456, chr25__15959233__15959247, chr25__15961877__15961891, chr25__15962207__15962221, chr25__15965027__15965041, chr25__15966122__15966136, chr25__15966131__15966145, chr25__15971314__15971328, chr25__15971323__15971337, chr25__15971824__1597…				chr25__15938094__15938108
XM_021468989.1	562049	LOC562049	formin-binding protein 1-like	chr21;chr21;chr21;chr21;chr21;chr21;chr21;chr21;chr21;chr21;chr21;chr21;chr21;chr21;chr21;chr21;chr21;chr21	6258674;6291012;6303951;6307426;6328801;6329461;6336374;6338123;6341232;6349544;6365146;6365424;6373858;6375484;6375705;6376273;6377708;6385668	6258949;6291127;6304001;6307573;6328863;6329565;6336502;6338269;6341426;6349735;6365160;6365459;6373967;6375616;6375832;6376436;6377866;6386153	+;+;+;+;+;+;+;+;+;+;+;+;+;+;+;+;+;+	2653		-2.32459	5.01949	0.00107428	0.0357506	5.35537	5.26598	5.98983	4.00234	1.67136	3.94775	3.85835	4.58221	2.59472	0.263736	796	835	1340	282	73		chr21__6256941__6256951, chr21__6280414__6280424, chr21_KZ115615v1_alt__205488__205498	chr21__6349688__6349698	chr21__6216078__6216088, chr21__6218492__6218502, chr21__6220041__6220051, chr21__6220299__6220309, chr21__6227412__6227422, chr21__6229638__6229648, chr21__6240976__6240986, chr21__6241501__6241511, chr21__6246852__6246862, chr21__6248897__6248907, chr21__6250237__6250247, chr21__6256205__6256215, chr21__6256941__6256951, chr21__6263080__6263090, chr21__6265037__6265047, chr21__6266139__6266149,…			chr21__6256940__6256954, chr21__6280273__6280287, chr21__6280413__6280427, chr21_KZ115615v1_alt__205359__205373, chr21_KZ115615v1_alt__205487__205501	chr21__6258892__6258906, chr21__6377871__6377885, chr21_KZ115615v1_alt__207315__207329	chr21__6224628__6224642, chr21__6231441__6231455, chr21__6237122__6237136, chr21__6240973__6240987, chr21__6244128__6244142, chr21__6246745__6246759, chr21__6253921__6253935, chr21__6254265__6254279, chr21__6256076__6256090, chr21__6256204__6256218, chr21__6256940__6256954, chr21__6258892__6258906, chr21__6262653__6262667, chr21__6265036__6265050, chr21__6275692__6275706, chr21__6280273__6280287,…
XM_009304159.3	101882501	LOC101882501	SET domain-containing protein 5-like	chr8;chr8;chr8;chr8;chr8;chr8;chr8;chr8;chr8;chr8	39057009;39058117;39058524;39059665;39066231;39066433;39066621;39066769;39066908;39069708	39057166;39058249;39058686;39059857;39066299;39066507;39066692;39066822;39066979;39069862	+;+;+;+;+;+;+;+;+;+	1144		-2.61481	3.33458	0.00108068	0.0358078	4.00019	4.60684	2.31437	1.46015	1.22585	3.80611	4.41275	2.12028	1.26606	1.03176	310	528	103	47	53				chr8__39059909__39059919, chr8__39063912__39063922					chr8__39059188__39059202
NM_001002315.3	436586	ccm2	CCM2 scaffold protein	chr20;chr20;chr20;chr20;chr20;chr20;chr20;chr20;chr20;chr20	18775670;18780125;18782778;18783000;18783278;18786415;18786657;18786921;18788656;18794721	18776571;18780263;18782919;18783057;18783413;18786545;18786840;18787004;18788832;18795048	-;-;-;-;-;-;-;-;-;-	2281		1.35063	6.26122	0.00108231	0.0358078	5.22884	5.06472	6.15329	6.57237	7.19177	4.03917	3.87505	4.96362	5.3827	6.0021	729	726	1501	1683	3453	ZDB-GENE-040712-6			chr20__18776706__18776716, chr20__18777537__18777547, chr20__18783105__18783115, chr20__18786637__18786647				chr20__18788688__18788702	chr20__18776705__18776719, chr20__18777952__18777966, chr20__18786636__18786650
XM_680072.9	557091	wnk4b	WNK lysine deficient protein kinase 4b	chr3;chr3;chr3;chr3;chr3;chr3;chr3;chr3;chr3;chr3;chr3;chr3;chr3;chr3;chr3;chr3;chr3;chr3;chr3;chr3	22442939;22487499;22489334;22490152;22514161;22516650;22516946;22518294;22519459;22521593;22523213;22527082;22529199;22530386;22534225;22538717;22542183;22544744;22546710;22546949	22443954;22487671;22489554;22490309;22514249;22516869;22517351;22518490;22519532;22521728;22523329;22527255;22529253;22530505;22535120;22538825;22542753;22544949;22546804;22547316	+;+;+;+;+;+;+;+;+;+;+;+;+;+;+;+;+;+;+;+	5401		-2.3415	4.8093	0.00109097	0.0359894	5.80132	4.70672	5.38759	3.75318	1.57221	3.3681	2.2735	2.95436	1.31996	-0.86102	1085	566	882	237	68	ZDB-GENE-131120-119	chr3__22442701__22442711, chr3__22442707__22442717	chr3__22521654__22521664	chr3__22443982__22443992, chr3__22444228__22444238, chr3__22445309__22445319, chr3__22447268__22447278, chr3__22447542__22447552, chr3__22448619__22448629, chr3__22452288__22452298, chr3__22467611__22467621, chr3__22468921__22468931, chr3__22475030__22475040, chr3__22484337__22484347, chr3__22489907__22489917, chr3__22490012__22490022, chr3__22504291__22504301, chr3__22505272__22505282, chr3__225…			chr3__22442706__22442720		chr3__22447267__22447281, chr3__22447530__22447544, chr3__22459437__22459451, chr3__22489906__22489920, chr3__22490009__22490023, chr3__22492537__22492551, chr3__22512075__22512089, chr3__22513137__22513151, chr3__22513154__22513168, chr3__22514591__22514605, chr3__22521994__22522008, chr3__22523329__22523343, chr3__22530720__22530734, chr3__22537703__22537717, chr3__22539187__22539201, chr3__225…				chr3__22442706__22442720
XM_690112.6	566824	unc119a	unc-119 homolog a (C. elegans)	chr15;chr15;chr15;chr15;chr15	28106534;28120432;28120727;28124630;28124888	28106992;28120545;28120826;28124802;28125413	+;+;+;+;+	1372		2.18403	2.67804	0.00113762	0.0374102	0.709903	2.11282	1.09264	3.4293	3.71461	0.253622	1.65654	0.636364	2.97302	3.25832	30	92	43	189	308	ZDB-GENE-090930-2			chr15__28110695__28110705, chr15__28119152__28119162					chr15__28110694__28110708, chr15__28114857__28114871
XM_684666.7	573073	si:ch211-113a14.24	si:ch211-113a14.24	chr25	36368283	36369250	-	968		-4.02776	0.152844	0.00114236	0.0374102	0.754462	1.23192	0.186774	-2.70915	-2.16252	0.801383	1.27884	0.233695	-2.66223	-2.1156	31	49	22	1	3	ZDB-GENE-121214-122
NM_200059.2	337240	rps3a	ribosomal protein S3A	chr1;chr1;chr1;chr1;chr1;chr1;chr1_KZ114841v1_alt;chr1_KZ114841v1_alt;chr1_KZ114841v1_alt;chr1_KZ114841v1_alt;chr1_KZ114841v1_alt;chr1_KZ114841v1_alt;chr1_KZ115019v1_alt;chr1_KZ115019v1_alt;chr1_KZ115019v1_alt;chr1_KZ115019v1_alt;chr1_KZ115019v1_alt;chr1_KZ115019v1_alt	24355521;24356110;24356706;24357914;24358463;24359478;91877;92466;93062;94270;94819;95834;227864;228453;229050;230247;230783;231781	24355607;24356213;24356893;24358122;24358572;24360249;91963;92569;93249;94478;94928;96605;227950;228556;229237;230455;230892;232555	+;+;+;+;+;+;+;+;+;+;+;+;+;+;+;+;+;+	4413		-1.09006	6.34351	0.00114393	0.0374102	6.97325	6.40699	6.6234	5.8621	5.27683	4.83149	4.26523	4.48164	3.72034	3.13507	2447	1844	2080	1028	914	ZDB-GENE-030131-9184	chr1__24353728__24353738, chr1__24354660__24354670, chr1__24355119__24355129, chr1_KZ114841v1_alt__90084__90094, chr1_KZ114841v1_alt__91016__91026, chr1_KZ114841v1_alt__91475__91485, chr1_KZ115019v1_alt__226111__226121, chr1_KZ115019v1_alt__227042__227052, chr1_KZ115019v1_alt__227460__227470	chr1__24356737__24356747, chr1_KZ114841v1_alt__93093__93103, chr1_KZ115019v1_alt__229081__229091	chr1__24358712__24358722, chr1_KZ114841v1_alt__95068__95078, chr1_KZ115019v1_alt__231031__231041			chr1__24353836__24353850, chr1_KZ114841v1_alt__90192__90206, chr1_KZ115019v1_alt__226219__226233		chr1__24358401__24358415, chr1_KZ114841v1_alt__94757__94771
NM_001014339.2	541526	camkk1a	calcium/calmodulin-dependent protein kinase kinase 1, alpha a	chr5;chr5;chr5;chr5;chr5;chr5;chr5;chr5;chr5;chr5;chr5;chr5;chr5;chr5;chr5;chr5_KZ115121v1_alt;chr5_KZ115121v1_alt;chr5_KZ115121v1_alt;chr5_KZ115121v1_alt;chr5_KZ115121v1_alt;chr5_KZ115121v1_alt;chr5_KZ115121v1_alt;chr5_KZ115121v1_alt;chr5_KZ115121v1_alt;chr5_KZ115121v1_alt;chr5_KZ115121v1_alt;chr5_KZ115121v1_alt;chr5_KZ115121v1_alt;chr5_KZ115121v1_alt	31350927;31365979;31366212;31394042;31394251;31398807;31400190;31401758;31410364;31413065;31413303;31417935;31419263;31419788;31431615;9475;9728;37544;37753;43113;44497;46074;53789;56557;56795;61008;62311;62836;82043	31351097;31366026;31366265;31394093;31394384;31398843;31400211;31401846;31410563;31413118;31413376;31418022;31419391;31419891;31432721;9542;9781;37595;37886;43149;44518;46162;53988;56610;56868;61095;62439;62939;83146	+;+;+;+;+;+;+;+;+;+;+;+;+;+;+;+;+;+;+;+;+;+;+;+;+;+;+;+;+	4572		-5.13911	-0.466144	0.00116498	0.037989	-0.841118	0.20622	0.730407	-3.37434	-2.84951	-3.03394	-1.98661	-1.46242	-5.56717	-5.04233	9	23	33	0	1	ZDB-GENE-050327-62	chr5__31349389__31349399	chr5__31435484__31435494	chr5__31285132__31285142, chr5__31286272__31286282, chr5__31292898__31292908, chr5__31293952__31293962, chr5__31298111__31298121, chr5__31309008__31309018, chr5__31314803__31314813, chr5__31319295__31319305, chr5__31322838__31322848, chr5__31326048__31326058, chr5__31327189__31327199, chr5__31328962__31328972, chr5__31329844__31329854, chr5__31332917__31332927, chr5__31348655__31348665, chr5__313…		chr5__31435484__31435494	chr5__31350669__31350683, chr5_KZ115121v1_alt__8967__8981	chr5__31434325__31434339, chr5__31435483__31435497	chr5__31286859__31286873, chr5__31287771__31287785, chr5__31291628__31291642, chr5__31293949__31293963, chr5__31297655__31297669, chr5__31298110__31298124, chr5__31298538__31298552, chr5__31300616__31300630, chr5__31307558__31307572, chr5__31319329__31319343, chr5__31319503__31319517, chr5__31322835__31322849, chr5__31329841__31329855, chr5__31330179__31330193, chr5__31341383__31341397, chr5__313…		chr5__31434325__31434339, chr5__31435483__31435497
XM_009300706.3	100331399	pdzd7b	PDZ domain containing 7b	chr12;chr12;chr12;chr12;chr12;chr12;chr12;chr12;chr12;chr12;chr12;chr12;chr12;chr12;chr12;chr12;chr12;chr12	47724591;47745109;47745492;47747129;47749161;47750275;47750821;47753769;47753928;47756968;47759529;47761991;47764444;47766657;47769692;47770544;47771146;47772326	47724674;47745281;47745592;47747373;47749395;47750346;47750912;47753860;47754043;47757117;47759924;47762051;47764591;47766833;47769866;47770666;47771212;47772562	-;-;-;-;-;-;-;-;-;-;-;-;-;-;-;-;-;-	2744		4.39833	-0.779781	0.00122246	0.0397494	-2.3288	-3.37434	-2.798	0.794587	-0.370693	-3.78508	-4.83062	-4.25429	-0.661693	-1.82697	2	0	1	29	16	ZDB-GENE-100624-3			chr12__47735815__47735825, chr12__47746728__47746738, chr12__47747716__47747726, chr12__47756866__47756876, chr12__47762356__47762366, chr12__47763893__47763903, chr12__47769877__47769887, chr12__47770447__47770457					chr12__47725493__47725507, chr12__47730663__47730677, chr12__47730733__47730747, chr12__47730803__47730817, chr12__47731223__47731237, chr12__47731328__47731342, chr12__47736265__47736279, chr12__47740846__47740860, chr12__47745730__47745744, chr12__47751580__47751594, chr12__47751627__47751641, chr12__47751740__47751754, chr12__47751853__47751867, chr12__47751965__47751979, chr12__47752078__4775…
NM_001110121.1	100000341	rps23	ribosomal protein S23	chr11;chr11;chr11;chr11	42556465;42557554;42560376;42561019	42556498;42557713;42560496;42561211	+;+;+;+	508		-0.975348	7.93092	0.00124498	0.0403359	8.03724	8.35643	8.32478	7.56863	6.89778	9.01434	9.33353	9.30188	8.54573	7.87488	5118	7128	6769	3359	2816	ZDB-GENE-080220-50		chr11__42561152__42561162						chr11__42558966__42558980
XM_017358037.2	101884588	zmp:0000000937	zmp:0000000937	chr10;chr10;chr10;chr10	23520888;23521657;23521902;23522129	23521536;23521775;23522008;23523273	+;+;+;+	2020		-2.92017	1.88045	0.00124761	0.0403359	3.01803	2.60219	1.38194	-0.36906	-0.220895	2.00367	1.58783	0.367583	-1.38342	-1.23525	156	130	53	12	18	ZDB-GENE-130530-940		chr10__23522416__23522426, chr10_KZ115321v1_alt__307384__307394			chr10__23522416__23522426, chr10_KZ115321v1_alt__307384__307394	chr10__23519329__23519343, chr10_KZ115321v1_alt__304299__304313	chr10__23522189__23522203, chr10_KZ115321v1_alt__307157__307171
NM_131564.2	58083	appa	amyloid beta (A4) precursor protein a	chr1;chr1;chr1;chr1;chr1;chr1;chr1;chr1;chr1;chr1;chr1;chr1;chr1;chr1;chr1;chr1	617799;621565;622017;624540;625677;626550;628682;629586;630207;633234;634788;635670;636000;637359;638269;656634	621475;621711;622099;624593;625875;626678;628840;629660;630340;633401;634996;635860;636112;637488;638436;656793	-;-;-;-;-;-;-;-;-;-;-;-;-;-;-;-	5796		2.53217	2.64446	0.00128291	0.0413592	-0.489774	1.28731	1.79017	3.80658	3.41606	-3.02483	-1.24775	-0.744889	1.27152	0.881002	12	51	71	246	250	ZDB-GENE-000616-13	chr1__658476__658486	chr1__618187__618197, chr1__629581__629591, chr1__635995__636005	chr1__621903__621913, chr1__629179__629189, chr1__643073__643083, chr1__644387__644397, chr1__647871__647881, chr1__649511__649521, chr1__655575__655585			chr1__658473__658487		chr1__623682__623696, chr1__637969__637983, chr1__643072__643086, chr1__644699__644713, chr1__647868__647882, chr1__655642__655656
XM_009305864.3	504036	ly75	lymphocyte antigen 75	chr11;chr11;chr11;chr11;chr11;chr11;chr11;chr11;chr11;chr11;chr11;chr11;chr11;chr11;chr11;chr11;chr11;chr11;chr11;chr11;chr11;chr11;chr11;chr11;chr11;chr11;chr11;chr11;chr11;chr11;chr11;chr11;chr11;chr11;chr11	11120598;11126663;11141613;11144532;11148855;11152164;11152383;11154874;11155131;11157224;11159841;11161593;11161882;11162139;11162350;11163964;11165416;11165542;11166264;11169654;11171308;11171521;11171739;11173943;11174161;11177113;11177375;11177797;11181888;11184676;11184999;11186201;11187760;11190065;11191820	11120867;11127031;11141786;11144690;11148971;11152298;11152577;11155031;11155241;11157312;11160010;11161801;11162024;11162220;11162421;11164087;11165451;11165711;11166331;11169730;11171444;11171629;11171902;11174072;11174381;11177275;11177527;11177919;11182073;11184899;11185182;11186356;11187882;11190250;11193055	+;+;+;+;+;+;+;+;+;+;+;+;+;+;+;+;+;+;+;+;+;+;+;+;+;+;+;+;+;+;+;+;+;+;+	6423		1.25642	5.3172	0.00128845	0.0414202	5.05493	4.74184	4.08761	5.6722	6.15681	2.37168	2.0586	1.40436	2.98895	3.47356	646	580	357	901	1684	ZDB-GENE-050309-166		chr11__11126845__11126855, chr11__11192270__11192280	chr11__11125224__11125234, chr11__11132273__11132283, chr11__11135043__11135053, chr11__11135580__11135590, chr11__11144052__11144062, chr11__11148592__11148602, chr11__11155344__11155354, chr11__11155793__11155803, chr11__11156092__11156102, chr11__11157991__11158001, chr11__11163743__11163753, chr11__11170662__11170672, chr11__11170712__11170722, chr11__11181483__11181493, chr11__11186372__1118…		chr11__11192270__11192280	chr11__11118766__11118780		chr11__11135042__11135056, chr11__11142364__11142378, chr11__11144051__11144065, chr11__11146606__11146620, chr11__11146798__11146812, chr11__11148490__11148504, chr11__11148499__11148513, chr11__11152902__11152916, chr11__11163742__11163756, chr11__11164108__11164122, chr11__11165406__11165420, chr11__11165510__11165524, chr11__11170661__11170675, chr11__11170711__11170725, chr11__11173488__1117…
XM_021466539.1	100332468	pde2a	phosphodiesterase 2A	chr15;chr15;chr15;chr15;chr15;chr15;chr15;chr15;chr15;chr15;chr15;chr15;chr15;chr15;chr15;chr15;chr15;chr15;chr15;chr15;chr15;chr15;chr15;chr15;chr15	47097583;47103825;47104090;47104253;47107195;47107383;47111128;47113166;47113624;47115216;47115307;47117261;47120909;47126695;47127858;47128037;47131963;47132373;47132635;47132748;47140598;47142161;47148913;47155776;47159117	47100620;47103931;47104128;47104365;47107294;47107457;47111250;47113236;47113824;47115304;47115327;47117435;47120990;47126758;47127897;47128148;47132076;47132470;47132676;47132822;47140650;47142308;47148972;47155831;47159246	-;-;-;-;-;-;-;-;-;-;-;-;-;-;-;-;-;-;-;-;-;-;-;-;-	5226		-2.86666	3.61034	0.00131603	0.0421874	4.40492	3.90589	4.29672	-0.725415	2.20906	2.01922	1.52018	1.91101	-3.11112	-0.176651	411	324	413	9	107				chr15__47115370__47115380, chr15__47124037__47124047, chr15__47146474__47146484, chr15__47148694__47148704, chr15__47150504__47150514, chr15__47153560__47153570, chr15__47154448__47154458					chr15__47120091__47120105, chr15__47134043__47134057, chr15__47136383__47136397, chr15__47144559__47144573, chr15__47151489__47151503
XM_017353253.2	321938	cyth1a	cytohesin 1a	chr3;chr3;chr3;chr3;chr3;chr3;chr3;chr3;chr3;chr3;chr3;chr3;chr3	57462225;57468000;57469390;57472313;57488541;57492008;57494040;57494370;57497902;57498105;57498281;57503153;57555147	57465978;57468154;57469458;57472389;57488652;57492156;57494152;57494450;57498020;57498171;57498345;57503235;57555453	-;-;-;-;-;-;-;-;-;-;-;-;-	5151		3.50011	2.34511	0.00133432	0.0425343	-1.50236	-1.61589	1.32854	3.50303	3.44437	-3.86721	-3.98074	-1.03632	1.13818	1.07952	5	5	51	199	255	ZDB-GENE-030131-657		chr3__57464870__57464880, chr3__57465266__57465276	chr3__57469727__57469737, chr3__57470936__57470946, chr3__57475239__57475249, chr3__57480924__57480934, chr3__57491118__57491128, chr3__57502872__57502882, chr3__57507426__57507436, chr3__57508990__57509000, chr3__57518254__57518264, chr3__57518283__57518293, chr3__57518924__57518934, chr3__57554559__57554569, chr3__57561174__57561184, chr3__57561379__57561389, chr3__57567923__57567933, chr3__575…				chr3__57463257__57463271	chr3__57479405__57479419, chr3__57479414__57479428, chr3__57481561__57481575, chr3__57499516__57499530, chr3__57501112__57501126, chr3__57503861__57503875, chr3__57505110__57505124, chr3__57518282__57518296, chr3__57522141__57522155, chr3__57540295__57540309, chr3__57541138__57541152, chr3__57543159__57543173, chr3__57561278__57561292, chr3__57561378__57561392, chr3__57568829__57568843, chr3__575…
NM_001172397.1	560951	xylt1	xylosyltransferase I	chr3;chr3;chr3;chr3;chr3;chr3;chr3;chr3;chr3;chr3;chr3	26418451;26426068;26433131;26439351;26443715;26445966;26446286;26458662;26461520;26469113;26524560	26418773;26426401;26433326;26439616;26443891;26446182;26446366;26458864;26461692;26469635;26524826	-;-;-;-;-;-;-;-;-;-;-	2760		-0.996964	7.00686	0.00133435	0.0425343	7.152	7.57392	7.22078	6.59446	6.01109	5.68733	6.10925	5.75611	5.12979	4.54643	2770	4143	3148	1709	1522	ZDB-GENE-111017-2		chr3__26469427__26469437	chr3__26423550__26423560, chr3__26425631__26425641, chr3__26437899__26437909, chr3__26449240__26449250, chr3__26453748__26453758, chr3__26457974__26457984, chr3__26487020__26487030, chr3__26496357__26496367, chr3__26498353__26498363, chr3__26501332__26501342, chr3__26503197__26503207, chr3__26504619__26504629, chr3__26506138__26506148, chr3__26524122__26524132			chr3__26525776__26525790, chr3__26525803__26525817		chr3__26425511__26425525, chr3__26425520__26425534, chr3__26430503__26430517, chr3__26449568__26449582, chr3__26453747__26453761, chr3__26454204__26454218, chr3__26457973__26457987, chr3__26460203__26460217, chr3__26463575__26463589, chr3__26465524__26465538, chr3__26468930__26468944, chr3__26472199__26472213, chr3__26472208__26472222, chr3__26482871__26482885, chr3__26487019__26487033, chr3__264…
NM_131629.1	58153	slc40a1	solute carrier family 40 member 1	chr9;chr9;chr9;chr9;chr9;chr9;chr9;chr9	41103150;41103537;41105395;41105747;41106961;41107857;41109274;41111734	41103420;41103604;41105554;41105862;41107087;41108105;41109894;41113878	+;+;+;+;+;+;+;+	3757		-1.9833	6.86997	0.00133944	0.0425768	6.75144	7.64919	7.58406	4.07667	6.07858	4.84186	5.7396	5.67447	2.16709	4.169	2098	4365	4050	297	1595	ZDB-GENE-000511-8	chr9__41101283__41101293		chr9__41107222__41107232, chr9__41108578__41108588, chr9__41110976__41110986				chr9__41107888__41107902	chr9__41107219__41107233, chr9__41109226__41109240, chr9__41109920__41109934, chr9__41111065__41111079
NM_201014.1	393989	rom1b	retinal outer segment membrane protein 1b	chr14;chr14;chr14;chr14;chr14;chr14	45675310;45676701;45680295;45681827;45688765;45699112	45675403;45676851;45680570;45681981;45689011;45699755	+;+;+;+;+;+	1567		-1.61651	4.25372	0.00135647	0.0429978	4.91962	4.92326	4.13892	3.46664	2.6099	4.27162	4.27526	3.49092	2.81863	1.9619	588	658	370	194	142	ZDB-GENE-040426-1073			chr14__45695078__45695088, chr14__45699066__45699076			chr14__45674819__45674833		chr14__45678092__45678106, chr14__45684848__45684862, chr14__45685575__45685589, chr14__45688523__45688537, chr14__45688622__45688636, chr14__45692923__45692937, chr14__45692932__45692946, chr14__45695432__45695446
XM_005156496.4	415201	mea1	male-enhanced antigen 1	chr13;chr13;chr13;chr13	4225136;4226438;4228250;4231253	4225250;4226729;4228358;4232686	+;+;+;+	1950		-1.56655	3.81003	0.00137593	0.0434931	4.40143	3.86551	4.42311	2.40417	2.93925	3.43795	2.90204	3.45963	1.4407	1.97578	410	315	451	92	179	ZDB-GENE-070424-117		chr13__4232679__4232689	chr13__4227613__4227623		chr13__4232679__4232689
NM_001123231.2	407646	tcn2	transcobalamin II	chr5;chr5;chr5;chr5;chr5;chr5;chr5;chr5;chr5;chr5	26795502;26795928;26798669;26799088;26799928;26802214;26802837;26805098;26805379;26805608	26795765;26795982;26798852;26799254;26800080;26802386;26803011;26805278;26805497;26806101	+;+;+;+;+;+;+;+;+;+	1965		1.7989	3.4925	0.00140146	0.0441579	2.48194	3.05735	1.6665	4.48237	4.07482	1.50741	2.08282	0.691968	3.50785	3.10029	107	179	65	394	396	ZDB-GENE-030131-4648	chr5__26794935__26794945		chr5__26797355__26797365			chr5__26794559__26794573		chr5__26797354__26797368, chr5__26803279__26803293, chr5__26803428__26803442
NM_001004296.1	286739	msna	moesin a	chr5;chr5;chr5;chr5;chr5;chr5;chr5;chr5;chr5;chr5;chr5;chr5;chr5;chr5;chr5_KZ115109v1_alt;chr5_KZ115109v1_alt;chr5_KZ115109v1_alt;chr5_KZ115109v1_alt;chr5_KZ115109v1_alt;chr5_KZ115109v1_alt;chr5_KZ115109v1_alt;chr5_KZ115109v1_alt;chr5_KZ115109v1_alt;chr5_KZ115109v1_alt;chr5_KZ115109v1_alt;chr5_KZ115109v1_alt;chr5_KZ115109v1_alt;chr5_KZ115109v1_alt	22133375;22151529;22157685;22159656;22159927;22161041;22161248;22163416;22163895;22164887;22167901;22168270;22170512;22172204;125676;144196;151152;153149;153420;155323;155530;157641;158120;159112;162162;162539;164785;166512	22133535;22151612;22157780;22159778;22160078;22161124;22161394;22163512;22164058;22165017;22168061;22168362;22170742;22174037;125836;144279;151247;153271;153571;155406;155676;157737;158283;159242;162322;162631;165015;168348	+;+;+;+;+;+;+;+;+;+;+;+;+;+;+;+;+;+;+;+;+;+;+;+;+;+;+;+	7119		0.887048	7.25294	0.00140474	0.0441579	6.98499	6.98671	6.46151	7.60593	7.8215	4.15331	4.15503	3.62984	4.77425	4.98983	2467	2757	1859	3447	5344	ZDB-GENE-021211-2	chr5__22132479__22132489, chr5__22150828__22150838, chr5_KZ115109v1_alt__124895__124905	chr5__22168288__22168298, chr5_KZ115109v1_alt__162557__162567	chr5__22142205__22142215, chr5__22143246__22143256, chr5__22148710__22148720, chr5__22149093__22149103, chr5__22150828__22150838, chr5__22167513__22167523, chr5_KZ115109v1_alt__128452__128462, chr5_KZ115109v1_alt__135744__135754, chr5_KZ115109v1_alt__141364__141374, chr5_KZ115109v1_alt__141747__141757, chr5_KZ115109v1_alt__143497__143507, chr5_KZ115109v1_alt__148482__148492, chr5_KZ115109v1_alt__…			chr5__22132476__22132490, chr5__22133069__22133083, chr5__22138192__22138206, chr5__22150825__22150839, chr5_KZ115109v1_alt__124892__124906, chr5_KZ115109v1_alt__125369__125383		chr5__22138192__22138206, chr5__22140628__22140642, chr5__22142204__22142218, chr5__22143243__22143257, chr5__22148128__22148142, chr5__22149090__22149104, chr5__22150825__22150839, chr5__22155065__22155079, chr5__22161721__22161735, chr5_KZ115109v1_alt__130496__130510, chr5_KZ115109v1_alt__135741__135755, chr5_KZ115109v1_alt__141744__141758, chr5_KZ115109v1_alt__143494__143508, chr5_KZ115109v1_a…				chr5__22138192__22138206, chr5__22150825__22150839
NM_130927.1	30084	nme2b.2	NME/NM23 nucleoside diphosphate kinase 2b, tandem duplicate 2	chr19;chr19;chr19;chr19;chr19	48111285;48112676;48113647;48113828;48114032	48111334;48112808;48113748;48113940;48114446	+;+;+;+;+	813		-1.56064	3.54544	0.00141043	0.0442143	4.15364	4.05297	3.71356	2.50811	2.37122	4.45231	4.35165	4.01223	2.80678	2.66989	345	359	275	99	120	ZDB-GENE-000210-33
XM_017354591.2	767786	rpusd1	RNA pseudouridine synthase domain containing 1	chr3;chr3;chr3;chr3;chr3;chr3	35542046;35542454;35544495;35544703;35544898;35548569	35542347;35542641;35544618;35544805;35544999;35550978	+;+;+;+;+;+	3229		-3.22842	0.980785	0.0014402	0.045023	1.26623	2.08182	1.27308	-1.63315	-1.06724	-0.424856	0.390735	-0.418008	-3.32424	-2.75832	45	90	49	4	9	ZDB-GENE-060929-444			chr3__35545035__35545045, chr3__35547419__35547429				chr3__35549444__35549458	chr3__35547506__35547520		chr3__35549444__35549458
XR_222811.4	100537838	si:dkey-17e16.18	si:dkey-17e16.18	chr21;chr21	25747176;25748693	25747574;25749084	-;-	791		-1.4478	3.98233	0.00149429	0.0465858	4.74844	4.19733	4.18472	3.08008	2.84044	5.08669	4.53558	4.52297	3.41834	3.17869	522	397	382	148	167	ZDB-GENE-091116-13
XR_002458552.1	110439567	LOC110439567	uncharacterized LOC110439567	chr4;chr4;chr4	56922471;56923920;56925321	56923710;56923997;56925614	+;+;+	1612		-7.13195	-0.728996	0.00151693	0.0471619	-2.3288	0.845745	-0.309826	-3.37434	-3.37434	-3.01765	0.156893	-0.998677	-4.06319	-4.06319	2	37	15	0	0		chr4__56921231__56921241
XM_021476087.1	445219	srek1	splicing regulatory glutamine/lysine-rich protein 1	chr5;chr5;chr5;chr5;chr5;chr5;chr5;chr5;chr5;chr5;chr5	55160413;55165151;55165346;55168115;55168335;55171262;55171457;55172233;55173057;55175138;55175594	55160717;55165265;55165420;55168246;55168445;55171367;55171587;55172411;55173221;55175253;55176591	-;-;-;-;-;-;-;-;-;-;-	2433		4.13581	-0.972107	0.00153007	0.0474406	-2.3288	-3.37434	-2.798	0.000344041	0.153027	-3.61154	-4.65708	-4.08074	-1.28239	-1.12971	2	0	1	16	24	ZDB-GENE-040801-132	chr5__55176983__55176993, chr5__55197463__55197473, chr5__55197993__55198003	chr5__55165383__55165393, chr5__55176459__55176469, chr5_KZ115149v1_alt__28268__28278	chr5__55164020__55164030, chr5__55165383__55165393, chr5__55166630__55166640, chr5__55169489__55169499, chr5__55170576__55170586, chr5__55176459__55176469, chr5__55176983__55176993, chr5__55179785__55179795, chr5__55195854__55195864, chr5__55197463__55197473, chr5__55197993__55198003, chr5__55199313__55199323, chr5_KZ115149v1_alt__26903__26913, chr5_KZ115149v1_alt__29471__29481, chr5_KZ115149v1_a…			chr5__55177089__55177103, chr5__55177098__55177112, chr5__55197351__55197365, chr5__55198264__55198278		chr5__55164373__55164387, chr5__55164914__55164928, chr5__55165029__55165043, chr5__55169391__55169405, chr5__55170458__55170472, chr5__55177089__55177103, chr5__55177098__55177112, chr5__55180654__55180668, chr5__55185692__55185706, chr5__55187016__55187030, chr5__55188228__55188242, chr5__55188313__55188327, chr5__55189137__55189151, chr5__55193900__55193914, chr5__55197351__55197365, chr5__551…
NM_001089323.1	322121	abhd17aa	abhydrolase domain containing 17Aa	chr2;chr2;chr2;chr2;chr2	49039159;49044763;49057611;49057911;49063349	49039328;49045206;49057805;49058090;49063911	+;+;+;+;+	1552		1.13134	4.65288	0.00154803	0.0475472	4.25791	3.93219	4.07145	5.42528	4.98269	3.62378	3.29806	3.43732	4.79115	4.34856	371	330	353	759	745	ZDB-GENE-030131-840	chr2__49037505__49037515		chr2__49039721__49039731, chr2__49043714__49043724, chr2__49049050__49049060, chr2__49050153__49050163, chr2__49050280__49050290, chr2__49052805__49052815, chr2__49055002__49055012, chr2__49055413__49055423			chr2__49037608__49037622, chr2__49037617__49037631		chr2__49045889__49045903, chr2__49049047__49049061, chr2__49050277__49050291, chr2__49052804__49052818, chr2__49053565__49053579
NM_194395.2	373107	birc2	baculoviral IAP repeat containing 2	chr21;chr21;chr21;chr21;chr21;chr21;chr21;chr21;chr21;chr21_KZ115628v1_alt;chr21_KZ115628v1_alt;chr21_KZ115628v1_alt;chr21_KZ115628v1_alt;chr21_KZ115628v1_alt;chr21_KZ115628v1_alt;chr21_KZ115628v1_alt;chr21_KZ115628v1_alt;chr21_KZ115628v1_alt	22845324;22846757;22848381;22848558;22849773;22849903;22850223;22850696;22850879;263491;265556;267173;267350;270535;270665;270985;271458;271640	22845394;22848300;22848480;22848636;22849821;22850145;22850477;22850737;22851097;263568;267092;267272;267428;270583;270907;271239;271499;271858	+;+;+;+;+;+;+;+;+;+;+;+;+;+;+;+;+;+	5204		1.71416	5.38979	0.00154903	0.0475472	3.80747	4.9978	4.31743	6.73574	5.21736	1.42785	2.61818	1.9378	4.35612	2.83774	271	693	419	1885	877	ZDB-GENE-030825-6	chr21__22844171__22844181	chr21__22840241__22840251, chr21__22846834__22846844, chr21__22850943__22850953, chr21_KZ115628v1_alt__265634__265644, chr21_KZ115628v1_alt__271704__271714	chr21__22840241__22840251, chr21__22844171__22844181, chr21__22845864__22845874, chr21_KZ115628v1_alt__270186__270196	chr21__22840241__22840251, chr21__22846834__22846844, chr21_KZ115628v1_alt__265634__265644		chr21__22832131__22832145, chr21__22832608__22832622	chr21__22840238__22840252, chr21__22846831__22846845, chr21_KZ115628v1_alt__265631__265645	chr21__22834303__22834317, chr21__22840238__22840252, chr21__22845861__22845875	chr21__22840238__22840252, chr21__22846831__22846845, chr21_KZ115628v1_alt__265631__265645
NM_001202448.1	566608	upf3a	UPF3A regulator of nonsense mediated mRNA decay	chr9;chr9;chr9;chr9;chr9;chr9;chr9;chr9;chr9;chr9;chr9;chr9_KZ115297v1_alt;chr9_KZ115297v1_alt;chr9_KZ115297v1_alt;chr9_KZ115297v1_alt;chr9_KZ115297v1_alt;chr9_KZ115297v1_alt;chr9_KZ115297v1_alt;chr9_KZ115297v1_alt;chr9_KZ115297v1_alt;chr9_KZ115297v1_alt;chr9_KZ115297v1_alt	34902971;34905861;34906250;34908452;34908699;34908935;34911839;34912610;34912849;34913050;34915220;192841;195736;196125;198339;198586;198822;201951;202721;202960;203161;205196	34903430;34905938;34906538;34908585;34908857;34908990;34911949;34912708;34912955;34913156;34915394;193301;195813;196413;198472;198744;198877;202061;202819;203066;203267;205370	-;-;-;-;-;-;-;-;-;-;-;-;-;-;-;-;-;-;-;-;-;-	3551		4.68642	-1.60886	0.00154909	0.0475472	-3.37434	-2.81199	-3.37434	-0.596599	-0.629328	-5.20257	-4.64022	-5.20257	-2.42482	-2.45755	0	1	0	10	13	ZDB-GENE-060721-2	chr9__34915939__34915949, chr9__34916417__34916427, chr9_KZ115297v1_alt__206346__206356		chr9__34911312__34911322, chr9__34912704__34912714, chr9__34913555__34913565, chr9__34913799__34913809, chr9__34915939__34915949, chr9__34916417__34916427, chr9_KZ115297v1_alt__201416__201426, chr9_KZ115297v1_alt__202815__202825, chr9_KZ115297v1_alt__203654__203664, chr9_KZ115297v1_alt__203893__203903			chr9__34917190__34917204, chr9_KZ115297v1_alt__207119__207133	chr9__34902517__34902531	chr9__34912227__34912241, chr9__34912245__34912259, chr9__34912703__34912717, chr9__34913906__34913920, chr9__34913915__34913929, chr9__34917190__34917204, chr9__34917629__34917643, chr9_KZ115297v1_alt__202338__202352, chr9_KZ115297v1_alt__202356__202370, chr9_KZ115297v1_alt__202814__202828, chr9_KZ115297v1_alt__204000__204014
NM_001126455.1	569993	zgc:162944	zgc:162944	chr9;chr9;chr9;chr9;chr9_KZ114903v1_alt;chr9_KZ114903v1_alt;chr9_KZ114903v1_alt;chr9_KZ114903v1_alt	21826724;21829098;21829365;21831269;195724;198097;198364;200268	21826959;21829269;21829563;21831588;195959;198268;198562;200587	+;+;+;+;+;+;+;+	1854		-0.991678	5.38862	0.00155027	0.0475472	5.5778	5.83296	5.70165	4.62461	4.8063	4.68716	4.94232	4.81101	3.73397	3.91566	929	1238	1097	435	659	ZDB-GENE-070424-75		chr9__21831499__21831509, chr9_KZ114903v1_alt__200498__200508	chr9__21828787__21828797, chr9__21828911__21828921, chr9_KZ114903v1_alt__197782__197792, chr9_KZ114903v1_alt__197910__197920		chr9__21831499__21831509, chr9_KZ114903v1_alt__200498__200508	chr9__21824805__21824819, chr9__21826332__21826346, chr9_KZ114903v1_alt__193796__193810, chr9_KZ114903v1_alt__195333__195347		chr9__21831225__21831239, chr9_KZ114903v1_alt__200224__200238
XM_002665462.5	572007	cdca7b	cell division cycle associated 7b	chr19;chr19;chr19;chr19;chr19;chr19;chr19;chr19;chr19;chr19	2569155;2570604;2571409;2571811;2574970;2575267;2576693;2578512;2580532;2582715	2569530;2570740;2571558;2571954;2575140;2575329;2577052;2578631;2580621;2582864	-;-;-;-;-;-;-;-;-;-	1761		-4.35896	0.607164	0.00155457	0.0475506	0.709903	1.55893	1.38194	-1.63315	-3.37434	-0.106492	0.742536	0.565544	-2.44954	-4.19074	30	62	53	4	0	ZDB-GENE-030131-607	chr19__2583482__2583492		chr19__2571214__2571224, chr19__2573242__2573252					chr19__2570876__2570890, chr19__2571213__2571227, chr19__2572833__2572847, chr19__2573241__2573255
XM_017356400.2	100529857	nup214	nucleoporin 214	chr5;chr5;chr5;chr5;chr5;chr5;chr5;chr5;chr5;chr5;chr5;chr5;chr5;chr5;chr5;chr5;chr5;chr5;chr5;chr5;chr5;chr5;chr5;chr5;chr5;chr5;chr5;chr5;chr5;chr5;chr5;chr5;chr5;chr5;chr5;chr5	71924879;71927264;71927577;71928115;71928712;71928946;71929319;71930522;71930719;71931164;71931445;71934260;71937166;71938008;71939590;71940273;71941775;71943565;71944098;71944834;71945995;71946317;71946893;71955683;71955853;71956438;71956702;71958237;71960859;71962141;71963529;71964256;71967276;71968625;71970055;71970320	71925101;71927459;71927728;71928316;71928782;71929009;71929422;71930628;71930785;71931290;71931603;71934974;71937278;71938066;71939670;71940422;71941933;71943668;71944280;71944919;71946078;71946592;71947054;71955749;71955931;71956516;71956754;71959181;71961338;71962217;71963688;71964408;71967447;71968890;71970088;71970552	+;+;+;+;+;+;+;+;+;+;+;+;+;+;+;+;+;+;+;+;+;+;+;+;+;+;+;+;+;+;+;+;+;+;+;+	6442		-1.17167	5.31424	0.0015605	0.0475577	5.4311	5.81776	5.75069	4.81902	4.11412	2.74359	3.13025	3.06318	2.13152	1.42661	839	1225	1135	498	407	ZDB-GENE-110203-3	chr5__71923018__71923028, chr5__71923238__71923248	chr5__71927722__71927732, chr5__71930749__71930759, chr5__71964402__71964412	chr5__71942110__71942120, chr5__71942213__71942223, chr5__71952801__71952811, chr5__71955455__71955465, chr5__71955609__71955619				chr5__71964399__71964413	chr5__71926611__71926625, chr5__71936235__71936249, chr5__71939868__71939882, chr5__71942367__71942381, chr5__71946843__71946857, chr5__71951466__71951480, chr5__71954647__71954661, chr5__71955452__71955466
NM_213234.1	793290	spred2b	sprouty related EVH1 domain containing 2b	chr13;chr13;chr13;chr13;chr13;chr13	5870644;5874350;5893817;5894265;5897369;5936640	5872725;5874490;5893881;5894433;5897546;5937021	-;-;-;-;-;-	3017		-3.78461	0.761753	0.00156319	0.0475577	0.663923	2.06607	1.09264	-1.40022	-2.4655	-0.929192	0.472958	-0.50047	-2.99333	-4.05862	29	89	43	5	2	ZDB-GENE-040426-2342			chr13__5873883__5873893, chr13__5883119__5883129, chr13__5884222__5884232, chr13__5887065__5887075, chr13__5893952__5893962, chr13__5900034__5900044, chr13__5907948__5907958, chr13__5909125__5909135, chr13__5912170__5912180, chr13__5915615__5915625, chr13__5916612__5916622, chr13__5922013__5922023, chr13__5923162__5923172, chr13__5924551__5924561, chr13__5928004__5928014					chr13__5873880__5873894, chr13__5873992__5874006, chr13__5880932__5880946, chr13__5882442__5882456, chr13__5882773__5882787, chr13__5883118__5883132, chr13__5887064__5887078, chr13__5890625__5890639, chr13__5895016__5895030, chr13__5902782__5902796, chr13__5906427__5906441, chr13__5907945__5907959, chr13__5909495__5909509, chr13__5909703__5909717, chr13__5912167__5912181, chr13__5916611__5916625,…
XM_005165218.4	101882707	nexmifa	neurite extension and migration factor a	chr5;chr5;chr5;chr5	23117630;23125518;23125821;23129776	23118287;23125639;23129394;23132395	+;+;+;+	6974		3.68011	-0.77695	0.00157768	0.0478703	-2.3288	-2.81199	-2.3873	0.593239	-0.151451	-5.13079	-5.61398	-5.18929	-2.20875	-2.95344	2	1	2	25	19	ZDB-GENE-110411-102
XM_001342036.6	100007087	si:dkey-23i12.7	si:dkey-23i12.7	chr7;chr7;chr7	25052588;25053934;25056690	25053558;25054020;25058145	+;+;+	2514		-3.95499	-0.242443	0.00159266	0.0481959	0.35223	0.690039	-0.00555874	-2.70915	-2.4655	-0.977754	-0.639946	-1.33554	-4.03913	-3.79549	23	33	19	1	2	ZDB-GENE-160728-52
NM_212620.2	322509	acta2	actin alpha 2, smooth muscle	chr12;chr12;chr12;chr12;chr12;chr12;chr12;chr12;chr12	17100473;17102734;17106117;17106713;17111246;17111414;17112308;17113044;17115223	17100522;17102905;17106245;17106823;17111330;17111575;17112499;17113225;17115730	+;+;+;+;+;+;+;+;+	1591		-2.34096	3.00357	0.00164047	0.0495107	2.79087	4.14206	3.42004	1.72955	0.577925	2.12094	3.47212	2.7501	1.05962	-0.0920088	133	382	224	57	33	ZDB-GENE-030131-1229			chr12__17103345__17103355, chr12__17104055__17104065, chr12__17105589__17105599, chr12__17107202__17107212, chr12__17107642__17107652, chr12__17107875__17107885, chr12__17110901__17110911, chr12__17111951__17111961				chr12__17115492__17115506	chr12__17100703__17100717, chr12__17103239__17103253, chr12__17104054__17104068, chr12__17104940__17104954, chr12__17105472__17105486, chr12__17105481__17105495, chr12__17105811__17105825, chr12__17111840__17111854		chr12__17115492__17115506
XM_009302524.2	563225	gtpbp6	GTP binding protein 6 (putative)	chr6;chr6;chr6;chr6;chr6;chr6;chr6;chr6;chr6;chr6	37441782;37442727;37442934;37443519;37443885;37444062;37444297;37445247;37446335;37449270	37442354;37442864;37443004;37443649;37443955;37444220;37444505;37445395;37446487;37449551	+;+;+;+;+;+;+;+;+;+	1936		-3.06541	1.26605	0.00166963	0.0502572	2.38607	1.14463	1.82914	-0.725415	-1.20117	1.43299	0.191549	0.876064	-1.67849	-2.15425	100	46	73	9	8	ZDB-GENE-031118-62		chr6__37445349__37445359, chr6__37445380__37445390, chr6__37449333__37449343	chr6__37445198__37445208, chr6__37446680__37446690
XM_021469549.1	103908669	LOC103908669	uncharacterized LOC103908669	chr22;chr22;chr22;chr22;chr22;chr22;chr22;chr22;chr22;chr22;chr22	7676282;7682793;7683642;7693558;7694452;7699273;7699904;7701654;7701921;7702638;7718083	7677770;7683095;7683929;7693860;7694763;7699572;7700209;7701779;7702265;7702958;7718383	-;-;-;-;-;-;-;-;-;-;-	4394		1.24629	4.52403	0.00167985	0.0504309	3.6862	4.21885	3.71875	4.82479	5.39324	1.55066	2.08332	1.58322	2.68925	3.2577	249	403	276	500	991		chr22__7718776__7718786	chr22__7699320__7699330	chr22__7680069__7680079, chr22__7686567__7686577, chr22__7686940__7686950, chr22__7687226__7687236, chr22__7688366__7688376, chr22__7698774__7698784, chr22__7701353__7701363, chr22__7710612__7710622					chr22__7682096__7682110, chr22__7686939__7686953, chr22__7687223__7687237, chr22__7688363__7688377, chr22__7691800__7691814, chr22__7698159__7698173, chr22__7701350__7701364, chr22__7704180__7704194, chr22__7706012__7706026, chr22__7706021__7706035, chr22__7714679__7714693, chr22__7715014__7715028, chr22__7716037__7716051
XM_021473072.1	100537130	si:ch211-278p9.2	si:ch211-278p9.2	chr17_KZ115513v1_alt;chr17_KZ115513v1_alt;chr17_KZ115513v1_alt;chr17_KZ115513v1_alt;chr17_KZ115513v1_alt;chr17_KZ115513v1_alt;chr17_KZ115513v1_alt;chr17_KZ115513v1_alt	148952;150815;152270;153641;155596;161747;165902;166197	149528;150861;152431;153811;155766;163579;166048;166378	-;-;-;-;-;-;-;-	3290		-6.20328	-1.47678	0.00169979	0.0508949	-0.597653	-1.83497	-0.589273	-3.37434	-3.37434	-2.31574	-3.55305	-2.30736	-5.09243	-5.09243	11	4	12	0	0	ZDB-GENE-081028-37
NM_200552.1	393524	zgc:65811	zgc:65811	chrUn_KN149855v1;chrUn_KN149855v1;chrUn_KN149855v1;chrUn_KN149855v1;chrUn_KN149855v1;chrUn_KN149855v1;chrUn_KN149855v1;chrUn_KN149855v1;chrUn_KN149855v1;chrUn_KN149855v1	17135;17486;18797;19027;19225;19442;19446;19450;19747;19896	17208;17563;18899;19124;19263;19443;19447;19556;19836;19974	+;+;+;+;+;+;+;+;+;+	672		0.728629	9.19536	0.00172437	0.0514951	8.72917	8.84892	8.9867	9.47519	9.69127	9.30264	9.42239	9.56017	10.0487	10.2647	8269	10029	10711	12598	19537	ZDB-GENE-040426-1428			chrUn_KN149855v1__18308__18318					chrUn_KN149855v1__18305__18319
NM_214784.2	407658	acta1b	actin alpha 1, skeletal muscle b	chr13;chr13;chr13;chr13;chr13;chr13;chr13	24279058;24280407;24280633;24281062;24282028;24282304;24283986	24279104;24280546;24280957;24281223;24282219;24282485;24284442	+;+;+;+;+;+;+	1505		-3.44664	0.387737	0.00176432	0.0524297	1.35572	0.986272	0.555514	-1.91107	-1.91226	0.765958	0.396508	-0.0342493	-2.50083	-2.50202	48	41	29	3	4	ZDB-GENE-030131-55		chr13__24280864__24280874					chr13__24280863__24280877
XR_002458741.1	101886839	LOC101886839	uncharacterized LOC101886839	chr1;chr1;chr1;chr1;chr1;chr1	13598721;13599488;13601330;13601659;13602766;13603605	13599244;13599656;13601533;13601869;13602838;13603662	-;-;-;-;-;-	1239		-6.43919	-1.2912	0.00176646	0.0524297	-1.99793	0.0225627	-0.811042	-3.37434	-3.37434	-2.30711	-0.286613	-1.12022	-3.68352	-3.68352	3	20	10	0	0				chr1__13601095__13601105					chr1__13601094__13601108
NM_001020746.1	553782	zgc:110425	zgc:110425	chr7	6469133	6470428	-	1296		-2.26763	3.47971	0.00177091	0.0524297	4.88497	3.43384	3.09177	1.84747	1.72774	4.51091	3.05978	2.7177	1.4734	1.35367	574	233	178	62	76	ZDB-GENE-050522-103		chr7__6469532__6469542			chr7__6469532__6469542	chr7__6472184__6472198	chr7__6469531__6469545			chr7__6469531__6469545
NM_200649.1	393622	acsl4a	acyl-CoA synthetase long chain family member 4a	chr14;chr14;chr14;chr14;chr14;chr14;chr14;chr14;chr14;chr14;chr14;chr14;chr14;chr14;chr14;chr14_KZ115448v1_alt;chr14_KZ115448v1_alt;chr14_KZ115448v1_alt	28438947;28442821;28444022;28444389;28446339;28446665;28448394;28448645;28448806;28449031;28452201;28453103;28454315;28454562;28457768;504;752;3958	28439011;28443304;28444199;28444498;28446477;28446815;28448517;28448716;28448945;28449200;28452275;28453294;28454429;28454719;28459446;619;909;5636	+;+;+;+;+;+;+;+;+;+;+;+;+;+;+;+;+;+	5805		0.970462	5.72921	0.00177794	0.0524297	5.06823	5.54271	5.12522	6.35464	6.09475	2.53093	3.00541	2.58792	3.81734	3.55745	652	1012	735	1447	1613	ZDB-GENE-040426-1565			chr14__28440974__28440984, chr14__28445002__28445012, chr14__28452095__28452105, chr14__28454519__28454529, chr14__28457110__28457120, chr14_KZ115448v1_alt__709__719, chr14_KZ115448v1_alt__3300__3310			chr14_KZ115448v1_alt__142__156		chr14__28444654__28444668, chr14__28444794__28444808, chr14__28452270__28452284, chr14__28453952__28453966, chr14__28457109__28457123, chr14_KZ115448v1_alt__3299__3313
XM_005167671.4	360145	mxc	myxovirus (influenza virus) resistance C	chr9;chr9;chr9;chr9;chr9;chr9;chr9;chr9;chr9;chr9;chr9;chr9	32805466;32808117;32808514;32809529;32809956;32810227;32810941;32811240;32811472;32811731;32812949;32818394	32806473;32808412;32808660;32809670;32810081;32810305;32811139;32811378;32811626;32811868;32813177;32818588	-;-;-;-;-;-;-;-;-;-;-;-	2853		-6.31257	-1.38922	0.00177877	0.0524297	-1.99793	-0.625867	-0.309826	-3.37434	-3.37434	-3.51041	-2.13835	-1.82231	-4.88682	-4.88682	3	12	15	0	0	ZDB-GENE-030721-7	chr9__32813705__32813715	chr9__32811021__32811031	chr9__32806867__32806877, chr9__32806887__32806897, chr9__32813705__32813715, chr9__32815870__32815880, chr9__32816199__32816209, chr9__32816889__32816899			chr9__32813795__32813809, chr9__32813813__32813827, chr9__32814137__32814151, chr9__32814146__32814160		chr9__32806884__32806898, chr9__32809925__32809939, chr9__32813795__32813809, chr9__32813813__32813827, chr9__32814137__32814151, chr9__32814146__32814160, chr9__32816689__32816703, chr9__32816838__32816852, chr9__32816888__32816902, chr9__32817091__32817105, chr9__32817828__32817842
NM_001012251.1	449875	gsx1	GS homeobox 1	chr5;chr5	67909644;67910648	67910558;67911100	-;-	1368	gsx1	4.16063	-1.37348	0.0018464	0.0539369	-2.75886	-2.81199	-3.37434	-0.36906	-0.370693	-3.21093	-3.26406	-3.82641	-0.821128	-0.822761	1	1	0	12	16	ZDB-GENE-041008-135							chr5__67909882__67909896
XM_021468272.1	108180146	erv	endogenous retrovirus	chr19;chr19	7960468;7965310	7961212;7968667	+;+	4103		3.63335	1.51359	0.0018471	0.0539369	0.0993595	-0.846591	-2.798	3.23526	1.65207	-1.93732	-2.88327	-4.83468	1.19858	-0.384612	19	10	1	165	72	ZDB-GENE-030131-5890
NM_001017558.1	280651	ets1	v-ets avian erythroblastosis virus E26 oncogene homolog 1	chr18;chr18;chr18;chr18;chr18;chr18;chr18	48276158;48279205;48292379;48295224;48296583;48300124;48324191	48276494;48279464;48292624;48295301;48296784;48300158;48324423	-;-;-;-;-;-;-	1391		0.738579	8.35572	0.00185132	0.0539369	8.06736	7.88851	8.07815	8.87623	8.61682	7.59124	7.41239	7.60203	8.40011	8.1407	5226	5153	5705	8317	9276	ZDB-GENE-021115-5	chr18__48326126__48326136		chr18__48298010__48298020, chr18__48310699__48310709, chr18__48312107__48312117, chr18__48315655__48315665, chr18__48316111__48316121, chr18__48320934__48320944					chr18__48280664__48280678, chr18__48281039__48281053, chr18__48287589__48287603, chr18__48289035__48289049, chr18__48289044__48289058, chr18__48291221__48291235, chr18__48294459__48294473, chr18__48301952__48301966, chr18__48301961__48301975, chr18__48309100__48309114, chr18__48310696__48310710, chr18__48314605__48314619, chr18__48317868__48317882, chr18__48320113__48320127, chr18__48320296__4832…
NM_001256393.1	557734	lrp8	low density lipoprotein receptor-related protein 8, apolipoprotein e receptor	chr6;chr6;chr6;chr6;chr6;chr6;chr6;chr6;chr6;chr6;chr6;chr6;chr6;chr6;chr6;chr6;chr6;chr6;chr6;chr6_KZ114885v1_alt;chr6_KZ114885v1_alt;chr6_KZ114885v1_alt;chr6_KZ114885v1_alt;chr6_KZ115192v1_alt;chr6_KZ115192v1_alt;chr6_KZ115192v1_alt;chr6_KZ115192v1_alt;chr6_KZ115755v1_alt;chr6_KZ115755v1_alt;chr6_KZ115755v1_alt;chr6_KZ115755v1_alt;chr6_KZ115755v1_alt;chr6_KZ115755v1_alt;chr6_KZ115755v1_alt;chr6…	34512425;34513361;34640794;34681488;34710435;34719021;34722607;34734111;34734485;34752847;34767013;34768998;34772100;34779389;34785370;34787434;34795657;34801291;34805757;162650;163581;290397;331091;386273;387207;514621;555315;19494;20430;147982;183274;210615;218908;228550;237194;237568;260042;268661;271058;274789;282615;288596;290660;291044;291048	34512491;34513480;34640916;34681616;34710818;34719146;34722729;34734230;34734610;34753018;34767240;34769116;34772239;34779530;34785522;34787814;34795731;34801478;34805795;162716;163700;290519;331219;386339;387326;514743;555443;19560;20549;148104;183402;210998;219033;228672;237313;237693;260213;268888;271176;274928;282756;288748;291042;291046;291053	+;+;+;+;+;+;+;+;+;+;+;+;+;+;+;+;+;+;+;+;+;+;+;+;+;+;+;+;+;+;+;+;+;+;+;+;+;+;+;+;+;+;+;+;+	6497		4.1677	-1.36511	0.00185216	0.0539369	-2.75886	-3.37434	-2.798	-0.267471	-0.45186	-5.45863	-6.07411	-5.49778	-2.96724	-3.15163	1	0	1	13	15	ZDB-GENE-050506-134	chr6__34511000__34511010, chr6__34511341__34511351, chr6_KZ114885v1_alt__161224__161234, chr6_KZ115192v1_alt__384857__384867, chr6_KZ115755v1_alt__18069__18079, chr6_KZ115755v1_alt__18410__18420	chr6__34752991__34753001, chr6_KZ115755v1_alt__260186__260196	chr6__34513535__34513545, chr6__34514739__34514749, chr6__34519127__34519137, chr6__34519151__34519161, chr6__34525838__34525848, chr6__34528921__34528931, chr6__34530038__34530048, chr6__34541105__34541115, chr6__34542632__34542642, chr6__34551079__34551089, chr6__34553518__34553528, chr6__34558976__34558986, chr6__34561577__34561587, chr6__34561667__34561677, chr6__34564075__34564085, chr6__345…			chr6__34510347__34510361, chr6__34510356__34510370, chr6__34510793__34510807, chr6__34511816__34511830, chr6_KZ114885v1_alt__162041__162055, chr6_KZ115192v1_alt__384650__384664, chr6_KZ115192v1_alt__385664__385678, chr6_KZ115755v1_alt__17862__17876, chr6_KZ115755v1_alt__18885__18899	chr6__34734577__34734591, chr6_KZ115755v1_alt__237660__237674	chr6__34514359__34514373, chr6__34519124__34519138, chr6__34519949__34519963, chr6__34525166__34525180, chr6__34541205__34541219, chr6__34542631__34542645, chr6__34546499__34546513, chr6__34547649__34547663, chr6__34549477__34549491, chr6__34551076__34551090, chr6__34560904__34560918, chr6__34561014__34561028, chr6__34564819__34564833, chr6__34565418__34565432, chr6__34565781__34565795, chr6__345…
NM_194397.3	373110	birc5a	baculoviral IAP repeat containing 5a	chr12;chr12;chr12;chr12	34429702;34434618;34434904;34435095	34430434;34434735;34435013;34435337	-;-;-;-	1204		-1.97102	2.7499	0.00185366	0.0539369	3.52193	3.21564	2.97498	1.01223	1.57221	3.25409	2.9478	2.70714	0.74439	1.30437	222	200	164	34	68	ZDB-GENE-030826-1			chr12__34432213__34432223					chr12__34432212__34432226
XM_021480672.1	791890	rnaset2	ribonuclease T2	chr13;chr13;chr13;chr13;chr13;chr13;chr13;chr13;chr13;chr13;chr13	7049201;7049489;7049823;7050579;7050734;7050967;7051112;7051449;7054445;7054874;7061357	7049410;7049519;7049920;7050633;7050783;7051024;7051176;7051562;7054490;7054948;7064068	+;+;+;+;+;+;+;+;+;+;+	3514		0.775404	8.30275	0.00189848	0.0550997	7.6655	8.03628	8.08697	8.76336	8.66845	5.85238	6.22316	6.27386	6.95025	6.85533	3955	5709	5740	7691	9614	ZDB-GENE-030131-2513			chr13__7049749__7049759, chr13__7061228__7061238					chr13__7059499__7059513
NM_194414.1	566945	mmp14b	matrix metallopeptidase 14b (membrane-inserted)	chr2;chr2;chr2;chr2;chr2;chr2;chr2;chr2;chr2;chr2;chr2_KZ115043v1_alt;chr2_KZ115043v1_alt;chr2_KZ115043v1_alt;chr2_KZ115043v1_alt;chr2_KZ115043v1_alt;chr2_KZ115043v1_alt;chr2_KZ115043v1_alt;chr2_KZ115043v1_alt;chr2_KZ115043v1_alt;chr2_KZ115043v1_alt	38161318;38173608;38174176;38174632;38175367;38177830;38178083;38178308;38178541;38180950;206698;217498;218066;218522;219257;221826;222079;222304;222537;224950	38161783;38173756;38174298;38174939;38175528;38177996;38178221;38178458;38178656;38183457;207163;217646;218188;218829;219418;221992;222217;222454;222652;227474	+;+;+;+;+;+;+;+;+;+;+;+;+;+;+;+;+;+;+;+	8595		-2.42091	3.95251	0.00194016	0.0561655	4.17018	5.34642	3.32097	2.64469	1.30209	1.06668	2.24292	0.217475	-0.458808	-1.80141	349	883	209	109	56	ZDB-GENE-030901-2		chr2_KZ115043v1_alt__219286__219296	chr2__38162148__38162158, chr2__38162160__38162170, chr2__38163395__38163405, chr2__38164311__38164321, chr2__38168184__38168194, chr2__38169065__38169075, chr2__38172289__38172299, chr2__38174332__38174342, chr2__38178268__38178278, chr2__38180795__38180805, chr2__38180928__38180938, chr2_KZ115043v1_alt__207526__207536, chr2_KZ115043v1_alt__207538__207548, chr2_KZ115043v1_alt__208781__208791, ch…				chr2_KZ115043v1_alt__219283__219297, chr2_KZ115043v1_alt__226375__226389	chr2__38162157__38162171, chr2__38163392__38163406, chr2__38164308__38164322, chr2__38172010__38172024, chr2__38174329__38174343, chr2__38174585__38174599, chr2__38179050__38179064, chr2__38180448__38180462, chr2__38180719__38180733, chr2__38180794__38180808, chr2_KZ115043v1_alt__207535__207549, chr2_KZ115043v1_alt__208778__208792, chr2_KZ115043v1_alt__209694__209708, chr2_KZ115043v1_alt__218219_…		chr2_KZ115043v1_alt__226375__226389
XM_005166355.4	101885359	si:cabz01030277.1	si:cabz01030277.1	chr7;chr7;chr7;chr7;chr7;chr7;chr7;chr7;chr7;chr7;chr7;chr7;chr7;chr7;chr7	7952413;7953118;7955642;7956547;7965769;7968316;7972202;7974221;7974379;7978699;7978842;7979136;7979982;7983572;7983847	7952770;7953298;7955778;7956784;7966184;7968498;7972378;7974280;7974525;7978756;7979063;7979366;7981487;7983699;7984099	-;-;-;-;-;-;-;-;-;-;-;-;-;-;-	4295		-7.29106	-0.594571	0.001952	0.0563647	-2.75886	0.316835	0.771008	-3.37434	-3.37434	-4.86152	-1.78582	-1.33165	-5.477	-5.477	1	25	34	0	0	ZDB-GENE-160114-55
NM_194432.3	259193	oaz1b	ornithine decarboxylase antizyme 1b	chr21;chr21;chr21;chr21;chr21;chr21	723971;728612;728665;729017;731118;734095	724185;728663;728751;729189;731203;735589	+;+;+;+;+;+	2108		1.28699	9.36114	0.00196323	0.0565449	7.75011	8.73727	9.25225	9.94376	10.0382	6.67423	7.6614	8.17637	8.86789	8.96228	4194	9282	12876	17433	24848	ZDB-GENE-020731-5			chr21__725021__725031					chr21__731453__731467
NM_001109704.1	559351	trim35-28	tripartite motif containing 35-28	chr16;chr16;chr16;chr16;chr16;chr16	26439593;26440219;26441448;26442195;26443464;26443672	26440133;26440314;26441678;26442217;26443582;26444307	+;+;+;+;+;+	1646		0.941096	5.50866	0.00199016	0.0571756	5.01657	4.93632	5.20702	5.81656	6.15681	4.2976	4.21735	4.48806	5.09759	5.43785	629	664	778	996	1684	ZDB-GENE-071004-19		chr16__26444033__26444043, chr16__26444290__26444300	chr16__26442880__26442890		chr16__26444290__26444300
NM_200680.1	393653	rhogd	ras homolog gene family, member Gd	chr14;chr14;chr14;chr14_KZ115433v1_alt;chr14_KZ115433v1_alt	12170019;12172871;12174204;280425;283226	12170030;12174175;12176369;280436;286769	+;+;+;+;+	7039		1.04782	5.80377	0.00202328	0.0579803	5.12023	4.9514	5.69507	6.19472	6.46804	2.30486	2.13603	2.8797	3.37935	3.65267	676	671	1092	1295	2090	ZDB-GENE-040426-1504	chr14__12169373__12169383, chr14_KZ115433v1_alt__279781__279791	chr14__12173520__12173530, chr14__12173759__12173769, chr14_KZ115433v1_alt__283875__283885, chr14_KZ115433v1_alt__284115__284125			chr14__12173520__12173530, chr14__12173759__12173769, chr14_KZ115433v1_alt__283875__283885, chr14_KZ115433v1_alt__284115__284125	chr14__12169372__12169386, chr14_KZ115433v1_alt__279780__279794
NM_001014346.1	323203	snx4	sorting nexin 4	chr9;chr9;chr9;chr9;chr9;chr9;chr9;chr9;chr9;chr9;chr9;chr9;chr9;chr9	38588091;38589325;38599901;38600129;38602855;38603326;38603469;38603727;38609238;38615397;38615839;38618092;38619707;38619960	38588185;38589449;38600039;38600278;38602902;38603381;38603541;38603788;38609303;38615486;38615938;38618237;38619821;38621202	+;+;+;+;+;+;+;+;+;+;+;+;+;+	2508		0.969814	5.87723	0.00203676	0.0582196	5.19084	5.40237	5.6067	6.09453	6.61478	3.8643	4.07583	4.28016	4.76799	5.28824	710	918	1027	1208	2314	ZDB-GENE-030131-1923	chr9__38587804__38587814		chr9__38596293__38596303, chr9__38603439__38603449, chr9__38606370__38606380, chr9__38608773__38608783, chr9__38609403__38609413, chr9__38610531__38610541, chr9__38618391__38618401			chr9__38586811__38586825	chr9__38620285__38620299	chr9__38589304__38589318, chr9__38589542__38589556, chr9__38598050__38598064, chr9__38609759__38609773, chr9__38612062__38612076, chr9__38615580__38615594, chr9__38617148__38617162, chr9__38617929__38617943, chr9__38618390__38618404, chr9__38619404__38619418		chr9__38620285__38620299
XM_017351946.2	564531	si:ch211-132b12.7	si:ch211-132b12.7	chr18;chr18;chr18	40668508;40674169;40680712	40671533;40674329;40681711	-;-;-	4187		1.19087	6.22424	0.00206407	0.058852	5.2229	5.45925	6.06523	7.1719	6.34578	3.15699	3.39333	3.99931	5.10598	4.27987	726	955	1412	2551	1920	ZDB-GENE-050419-250
XM_005168796.4	569207	kdm6al	lysine (K)-specific demethylase 6A, like	chr6;chr6;chr6;chr6;chr6;chr6;chr6;chr6;chr6;chr6;chr6;chr6;chr6;chr6;chr6;chr6;chr6;chr6;chr6;chr6;chr6;chr6;chr6;chr6;chr6;chr6;chr6;chr6;chr6;chr6	59851523;59854800;59862646;59864199;59864770;59865034;59865265;59870058;59871277;59872061;59872306;59873955;59874504;59877397;59879069;59879571;59882609;59883076;59884160;59884387;59889615;59889929;59890059;59890993;59891219;59892029;59892845;59893111;59893306;59894312	59854630;59854863;59862754;59864248;59864828;59865154;59865319;59870092;59871370;59872187;59872404;59874174;59874638;59877534;59879146;59879678;59882866;59883731;59884289;59884492;59889820;59889990;59890133;59891141;59891333;59892216;59892986;59893237;59893479;59895080	+;+;+;+;+;+;+;+;+;+;+;+;+;+;+;+;+;+;+;+;+;+;+;+;+;+;+;+;+;+	7757		-2.35215	1.95103	0.00209656	0.0596286	2.67974	2.20199	2.57732	-0.0835224	0.493728	-0.275759	-0.753505	-0.378178	-3.03902	-2.46177	123	98	124	15	31	ZDB-GENE-070112-2002		chr6__59889750__59889760	chr6__59870802__59870812, chr6__59878350__59878360					chr6__59856620__59856634, chr6__59861113__59861127, chr6__59870476__59870490, chr6__59891481__59891495, chr6__59892228__59892242, chr6__59892354__59892368
XM_021471275.1	110438582	LOC110438582	uncharacterized LOC110438582	chr2_KZ115046v1_alt;chr2_KZ115046v1_alt;chr2_KZ115046v1_alt;chr2_KZ115046v1_alt;chr2_KZ115046v1_alt	192943;193793;194885;195380;196665	193002;194457;194981;195577;196913	-;-;-;-;-	1269		-7.27644	-0.611716	0.00212754	0.0603583	0.293045	0.769991	-2.798	-3.37434	-3.37434	-0.0506466	0.426299	-3.1417	-3.71803	-3.71803	22	35	1	0	0		chr2_KZ115046v1_alt__196937__196947		chr2_KZ115046v1_alt__193558__193568				chr2_KZ115046v1_alt__194329__194343	chr2_KZ115046v1_alt__194616__194630, chr2_KZ115046v1_alt__196453__196467
XM_009305139.3	103911722	LOC103911722	interaptin-like	chr10;chr10;chr10;chr10;chr10	8509447;8509988;8512649;8514653;8519766	8509909;8511541;8512794;8514756;8520584	+;+;+;+;+	3086		4.17656	-0.612937	0.00214043	0.0605726	-1.99793	-2.81199	-3.37434	-0.172567	0.905737	-3.62367	-4.43773	-5.00008	-1.7983	-0.720001	3	1	0	14	42		chr10__8508096__8508106	chr10__8520007__8520017	chr10__8516196__8516206		chr10__8520007__8520017	chr10__8508095__8508109, chr10__8508728__8508742, chr10__8509056__8509070, chr10__8509343__8509357	chr10__8520006__8520020	chr10__8512381__8512395		chr10__8520006__8520020
NM_001077618.1	777606	znhit2	zinc finger, HIT-type containing 2	chr10;chr10;chr10_KZ114914v1_alt;chr10_KZ114914v1_alt;chr10_KZ115324v1_alt;chr10_KZ115324v1_alt	26982254;26985095;7667;10508;205448;208303	26983906;26985231;9319;10644;207100;208439	-;-;-;-;-;-	5370		-4.61287	-0.19858	0.00215464	0.0607231	0.616429	-0.732012	0.958457	-3.37434	-2.4655	-1.80849	-3.15693	-1.46647	-5.79926	-4.89043	28	11	39	0	2	ZDB-GENE-061103-46
NM_205729.2	494487	nr1d1	nuclear receptor subfamily 1, group d, member 1	chr3;chr3;chr3;chr3;chr3;chr3;chr3;chr3	23488621;23492309;23492701;23492886;23493645;23494467;23494739;23495271	23488959;23492614;23492789;23493030;23494372;23494652;23494949;23496223	+;+;+;+;+;+;+;+	2957	nr1d1	3.14614	2.42238	0.00215645	0.0607231	1.61934	-0.526999	-1.58553	3.53853	3.47214	0.0552025	-2.09113	-3.14967	1.9744	1.90801	58	13	5	204	260	ZDB-GENE-050105-1			chr3__23489384__23489394				chr3__23495490__23495504	chr3__23489381__23489395, chr3__23489704__23489718		chr3__23495490__23495504
XM_021473383.1	110439056	LOC110439056	uncharacterized LOC110439056	chr20_KZ115614v1_alt;chr20_KZ115614v1_alt;chr20_KZ115614v1_alt;chr20_KZ115614v1_alt	43821;45478;45945;47230	45050;45574;46142;47426	-;-;-;-	1722		-1.66935	3.47963	0.0022331	0.0626634	3.35833	4.00421	4.30019	2.17072	2.39462	2.57425	3.22013	3.5161	1.38664	1.61054	198	347	414	78	122			chr20_KZ115614v1_alt__44151__44161				chr20_KZ115614v1_alt__48425__48439	chr20_KZ115614v1_alt__44922__44936	chr20_KZ115614v1_alt__45209__45223, chr20_KZ115614v1_alt__47018__47032
XM_005164936.4	101886030	LOC101886030	copine-8	chr4;chr4;chr4;chr4;chr4;chr4;chr4;chr4;chr4;chr4;chr4;chr4;chr4;chr4	75314377;75321895;75327636;75331931;75336093;75341293;75343942;75380688;75388766;75392254;75405996;75410044;75410400;75416519	75314440;75321998;75327740;75331972;75336168;75341346;75344003;75380734;75388947;75392381;75406098;75410101;75410473;75417918	+;+;+;+;+;+;+;+;+;+;+;+;+;+	2499		-3.3473	1.83624	0.00224642	0.0626634	1.59504	3.21564	2.09206	0.000344041	-1.91226	0.273689	1.89429	0.77071	-1.32101	-3.23361	57	200	88	16	4		chr4__75314344__75314354		chr4__75317173__75317183, chr4__75319462__75319472, chr4__75326114__75326124, chr4__75330182__75330192, chr4__75330641__75330651, chr4__75338159__75338169, chr4__75348254__75348264, chr4__75350046__75350056, chr4__75362289__75362299, chr4__75367665__75367675, chr4__75369370__75369380, chr4__75369848__75369858, chr4__75373079__75373089, chr4__75381289__75381299, chr4__75381827__75381837, chr4__753…				chr4__75314391__75314405	chr4__75320858__75320872, chr4__75329824__75329838, chr4__75336567__75336581, chr4__75338158__75338172, chr4__75343743__75343757, chr4__75352310__75352324, chr4__75358214__75358228, chr4__75358251__75358265, chr4__75367662__75367676, chr4__75369010__75369024, chr4__75381286__75381300, chr4__75381824__75381838, chr4__75382366__75382380, chr4__75383443__75383457, chr4__75383984__75383998, chr4__753…
NM_001142263.1	407621	disc1	DISC1 scaffold protein	chr13;chr13;chr13;chr13;chr13;chr13;chr13;chr13;chr13;chr13;chr13;chr13;chr13;chr13	49057107;49074950;49078597;49081320;49092025;49102238;49105594;49107226;49110330;49111797;49114113;49122993;49124472;49144706	49057408;49075067;49078641;49081560;49092085;49102426;49105696;49107280;49110541;49111890;49114266;49123062;49125841;49144881	-;-;-;-;-;-;-;-;-;-;-;-;-;-	3190		-2.04499	3.0236	0.00224757	0.0626634	3.99556	3.20129	3.28638	0.885619	1.96511	2.322	1.52773	1.61282	-0.787938	0.291558	309	198	204	31	90	ZDB-GENE-090122-1			chr13__49062410__49062420, chr13__49062945__49062955, chr13__49072300__49072310, chr13__49074332__49074342, chr13__49075532__49075542, chr13__49080510__49080520, chr13__49086855__49086865, chr13__49109188__49109198, chr13__49111521__49111531, chr13__49113492__49113502, chr13__49116197__49116207, chr13__49120852__49120862, chr13__49123735__49123745, chr13__49129390__49129400, chr13__49129474__4912…					chr13__49057758__49057772, chr13__49058164__49058178, chr13__49060913__49060927, chr13__49062407__49062421, chr13__49064873__49064887, chr13__49065163__49065177, chr13__49076299__49076313, chr13__49083629__49083643, chr13__49084191__49084205, chr13__49088283__49088297, chr13__49088436__49088450, chr13__49092573__49092587, chr13__49092582__49092596, chr13__49093630__49093644, chr13__49098673__4909…
NM_200290.1	393260	nol12	nucleolar protein 12	chr3;chr3;chr3;chr3;chr3;chr3	1150376;1153545;1153767;1153920;1154256;1155090	1150526;1153650;1153815;1154056;1154335;1156033	+;+;+;+;+;+	1467		1.33775	4.63923	0.00225272	0.0626634	4.39792	3.46421	3.84772	5.60179	4.88484	3.84505	2.91134	3.29486	5.04892	4.33197	409	238	302	858	696	ZDB-GENE-040426-1035			chr3__1152028__1152038			chr3__1148835__1148849
XM_001920635.8	564377	si:ch1073-205c8.3	si:ch1073-205c8.3	chr19;chr19;chr19;chr19;chr19;chr19	48018609;48020660;48020860;48021084;48022008;48022945	48018987;48020754;48020898;48021187;48022071;48023768	+;+;+;+;+;+	1505		-0.989063	6.49972	0.00225297	0.0626634	6.67018	6.87137	6.90285	6.1541	5.41486	6.08042	6.2816	6.31309	5.56434	4.8251	1983	2545	2525	1259	1006	ZDB-GENE-030131-1059
NM_201576.1	259183	tagln2	transgelin 2	chr5;chr5;chr5;chr5;chr5;chr5_KZ115132v1_alt;chr5_KZ115132v1_alt;chr5_KZ115132v1_alt;chr5_KZ115132v1_alt;chr5_KZ115132v1_alt	37087623;37091630;37091905;37093337;37094756;333971;337957;338232;339569;341007	37087772;37091814;37092076;37093439;37095457;334120;338141;338403;339671;341708	+;+;+;+;+;+;+;+;+;+	2624		-0.772764	8.30937	0.00226049	0.062719	8.72568	8.38884	8.5787	7.91096	7.67657	7.33391	6.99708	7.18693	6.51919	6.2848	8249	7290	8072	4259	4833	ZDB-GENE-020802-2	chr5__37087545__37087555, chr5_KZ115132v1_alt__333893__333903		chr5__37089066__37089076, chr5__37090305__37090315, chr5__37090723__37090733, chr5_KZ115132v1_alt__335393__335403, chr5_KZ115132v1_alt__336636__336646, chr5_KZ115132v1_alt__337050__337060			chr5__37086288__37086302	chr5__37091698__37091712, chr5_KZ115132v1_alt__338025__338039	chr5__37089166__37089180, chr5__37090302__37090316, chr5__37090720__37090734, chr5_KZ115132v1_alt__335493__335507, chr5_KZ115132v1_alt__336633__336647, chr5_KZ115132v1_alt__337047__337061
XM_017355377.2	100005625	si:ch211-171l17.4	si:ch211-171l17.4	chr4;chr4;chr4	70094225;70097681;70098905	70096270;70097959;70098939	-;-;-	2360		1.62138	4.16571	0.00226844	0.0627859	3.75361	2.65579	3.28638	4.22785	5.37276	2.51482	1.417	2.04759	2.98906	4.13397	261	135	204	330	977	ZDB-GENE-050208-534
XM_021472009.1	100005640	LOC100005640	uncharacterized LOC100005640	chr3;chr3;chr3;chr3	1728591;1734889;1735277;1735646	1729572;1734924;1735540;1736762	+;+;+;+	2399		-2.9337	0.940383	0.00227505	0.0628158	1.46701	1.86229	1.18568	-1.19972	-1.06724	0.204578	0.599861	-0.0767525	-2.46215	-2.32967	52	77	46	6	9							chr3__1726620__1726634		chr3__1734995__1735009
NM_001305577.1	326962	cox5ab	cytochrome c oxidase subunit 5Ab	chr18;chr18;chr18;chr18;chr18	808911;810568;811001;811567;812612	809066;810684;811122;811702;812753	+;+;+;+;+	673		-0.791238	6.68455	0.00231041	0.0636372	6.80869	7.01313	7.02171	6.1655	6.15595	7.38001	7.58445	7.59303	6.73682	6.72728	2183	2808	2742	1269	1683	ZDB-GENE-030131-5162	chr18__807667__807677		chr18__809274__809284					chr18__809273__809287
NM_001017624.2	550287	psmd4b	proteasome 26S subunit, non-ATPase 4b	chr16;chr16;chr16;chr16;chr16;chr16;chr16;chr16;chr16;chr16	9762279;9766478;9766729;9769588;9769790;9771173;9771467;9774120;9774329;9777375	9762317;9766618;9766843;9769674;9769858;9771388;9771575;9774233;9774396;9777919	+;+;+;+;+;+;+;+;+;+	1503		0.806191	6.51918	0.00234637	0.0644349	6.09892	6.20876	6.11536	6.74261	7.12599	5.51108	5.62092	5.52751	6.15476	6.53815	1334	1607	1462	1894	3299	ZDB-GENE-050417-96		chr16__9771169__9771179	chr16__9769482__9769492, chr16__9776023__9776033			chr16__9762190__9762204	chr16__9771166__9771180	chr16__9769481__9769495, chr16__9771878__9771892
NM_201117.1	394092	nudt21	nudix hydrolase 21	chr18;chr18;chr18;chr18;chr18;chr18;chr18	22721551;22728522;22728724;22729400;22731928;22732200;22734719	22721921;22728636;22728799;22729489;22731991;22732400;22734963	-;-;-;-;-;-;-	1162		1.02205	5.54727	0.00235594	0.0644349	5.08577	5.01431	5.05091	5.64965	6.39521	4.86916	4.7977	4.8343	5.43304	6.1786	660	701	698	887	1987	ZDB-GENE-040426-1316	chr18__22735782__22735792, chr18__22735963__22735973		chr18__22725968__22725978, chr18__22727187__22727197, chr18__22730471__22730481			chr18__22735572__22735586, chr18__22735779__22735793, chr18__22735960__22735974		chr18__22730925__22730939				chr18__22735779__22735793, chr18__22735960__22735974
NM_001044865.1	558499	chka	choline kinase alpha	chr18;chr18;chr18;chr18;chr18;chr18;chr18;chr18;chr18;chr18;chr18;chr18_KZ115560v1_alt;chr18_KZ115560v1_alt;chr18_KZ115560v1_alt;chr18_KZ115560v1_alt;chr18_KZ115560v1_alt;chr18_KZ115560v1_alt;chr18_KZ115560v1_alt;chr18_KZ115560v1_alt;chr18_KZ115560v1_alt;chr18_KZ115560v1_alt;chr18_KZ115560v1_alt	21122818;21123925;21134478;21135091;21136388;21136711;21136884;21139558;21139754;21140083;21143381;105678;106785;117258;117871;119172;119495;119668;122274;122471;122798;126087	21123195;21124033;21134591;21135224;21136492;21136769;21136971;21139666;21139860;21140164;21145374;106055;106893;117371;118004;119276;119553;119755;122382;122577;122879;128080	+;+;+;+;+;+;+;+;+;+;+;+;+;+;+;+;+;+;+;+;+;+	6558		1.41104	4.47722	0.00235928	0.0644349	2.92363	4.00008	4.0592	5.34936	4.92357	0.21037	1.28682	1.34595	2.6361	2.21032	146	346	350	720	715	ZDB-GENE-050208-149			chr18__21126870__21126880, chr18__21127670__21127680, chr18__21129875__21129885, chr18__21132937__21132947, chr18__21135490__21135500, chr18__21136665__21136675, chr18__21137612__21137622, chr18_KZ115560v1_alt__109777__109787, chr18_KZ115560v1_alt__110577__110587, chr18_KZ115560v1_alt__112594__112604, chr18_KZ115560v1_alt__115658__115668, chr18_KZ115560v1_alt__118271__118281, chr18_KZ115560v1_alt…				chr18__21143741__21143755, chr18_KZ115560v1_alt__126447__126461	chr18__21127746__21127760, chr18__21128370__21128384, chr18__21134787__21134801, chr18__21135489__21135503, chr18__21136826__21136840, chr18__21142206__21142220, chr18_KZ115560v1_alt__110653__110667, chr18_KZ115560v1_alt__111090__111104, chr18_KZ115560v1_alt__117567__117581, chr18_KZ115560v1_alt__118270__118284, chr18_KZ115560v1_alt__119610__119624, chr18_KZ115560v1_alt__121295__121309, chr18_KZ1…		chr18__21143741__21143755, chr18_KZ115560v1_alt__126447__126461
XM_005157982.4	100331609	LOC100331609	GTPase IMAP family member 8-like	chr3;chr3;chr3;chr3;chr3;chr3	1782823;1783430;1783762;1787078;1802566;1802901	1782896;1783601;1783821;1788460;1802805;1804138	+;+;+;+;+;+	3167		-1.93999	2.72485	0.00236539	0.0644349	3.3511	3.26476	3.04287	0.885619	1.65207	1.68798	1.60164	1.37975	-0.777498	-0.0110497	197	207	172	31	72		chr3__1781824__1781834	chr3__1804121__1804131	chr3__1784325__1784335		chr3__1804121__1804131			chr3__1784118__1784132, chr3__1784322__1784336, chr3__1784373__1784387, chr3__1784522__1784536
XM_005174631.4	101883914	LOC101883914	interferon-induced very large GTPase 1-like	chrUn_KN150297v1	600	5651	-	5052		-4.19383	0.0835662	0.00236776	0.0644349	0.567319	1.01936	0.508265	-1.91107	-3.37434	-1.76954	-1.31749	-1.82859	-4.24792	-5.7112	27	42	28	3	0			chrUn_KN150297v1__3418__3428
XM_009293258.3	100001581	slc35f4	solute carrier family 35 member F4	chr17;chr17;chr17;chr17;chr17;chr17;chr17	44502057;44534210;44539211;44539518;44540295;44542539;44584574	44502948;44534299;44539403;44539643;44540514;44542839;44584959	-;-;-;-;-;-;-	2208		-7.21183	-0.671944	0.00239869	0.0651205	0.880434	-0.0442472	-2.798	-3.37434	-3.37434	-0.262307	-1.18699	-3.94075	-4.51708	-4.51708	34	19	1	0	0	ZDB-GENE-131121-49		chr17__44502215__44502225, chr17__44539513__44539523	chr17__44504007__44504017, chr17__44526834__44526844, chr17__44530864__44530874, chr17__44531244__44531254, chr17__44536333__44536343, chr17__44536751__44536761, chr17__44563722__44563732, chr17__44566037__44566047, chr17__44567709__44567719, chr17__44569486__44569496, chr17__44570158__44570168, chr17__44573463__44573473, chr17__44573949__44573959, chr17__44577097__44577107, chr17__44577864__4457…			chr17__44585486__44585500, chr17__44585961__44585975	chr17__44502214__44502228	chr17__44504004__44504018, chr17__44507637__44507651, chr17__44526831__44526845, chr17__44535294__44535308, chr17__44538939__44538953, chr17__44548668__44548682, chr17__44550582__44550596, chr17__44565051__44565065, chr17__44565698__44565712, chr17__44567708__44567722, chr17__44573356__44573370, chr17__44581496__44581510, chr17__44582867__44582881, chr17__44584072__44584086
XM_005159770.4	100034533	si:ch211-193k19.1	si:ch211-193k19.1	chr19;chr19;chr19;chr19;chr19;chr19;chr19;chr19;chr19;chr19;chr19;chr19;chr19;chr19;chr19;chr19;chr19;chr19;chr19;chr19;chr19;chr19	43669189;43675858;43676091;43681197;43684385;43686511;43686883;43688442;43688657;43690883;43693532;43693847;43696826;43697364;43697753;43699282;43699626;43704285;43704508;43704713;43704913;43706536	43669433;43675996;43676208;43681525;43684568;43686615;43686980;43688529;43688749;43691015;43693760;43693970;43696958;43697512;43697904;43699420;43699785;43704427;43704630;43704803;43705001;43711142	+;+;+;+;+;+;+;+;+;+;+;+;+;+;+;+;+;+;+;+;+;+	7671		-1.22103	4.36694	0.00240493	0.0651339	4.89744	4.68626	4.61932	3.74713	3.2655	1.95803	1.74685	1.6799	0.807712	0.326089	579	558	517	236	225	ZDB-GENE-060503-110
XM_017355939.2	567964	si:ch211-114l13.10	si:ch211-114l13.10	chr1;chr1;chr1;chr1;chr1;chr1;chr1;chr1;chr1	57964768;57966829;57969073;57971291;57974629;57974889;57975146;57976149;57976283	57964892;57967105;57970873;57971464;57974823;57975059;57975319;57976195;57980061	+;+;+;+;+;+;+;+;+	6743		-2.8905	1.36654	0.00243689	0.0658424	1.59504	1.74848	2.40745	-1.40022	-0.29385	-1.15835	-1.00491	-0.345943	-4.15361	-3.04724	57	71	110	5	17	ZDB-GENE-070424-110
XM_021476380.1	110439800	LOC110439800	cystatin-B-like	chr5;chr5;chr5	4653496;4654013;4654675	4653755;4654114;4654984	-;-;-	672		-3.26126	0.448382	0.00245927	0.0662892	1.13756	0.986272	1.02711	-1.40022	-2.16252	1.71103	1.55974	1.60058	-0.826752	-1.58905	41	41	41	5	3		chr5__4670538__4670548	chr5__4666487__4666497, chr5__4669850__4669860	chr5__4657475__4657485, chr5__4658456__4658466, chr5__4660227__4660237, chr5__4661513__4661523, chr5__4662693__4662703			chr5__4655301__4655315	chr5__4668323__4668337	chr5__4655301__4655315, chr5__4661512__4661526				chr5__4655301__4655315
XM_005174127.4	101886226	atp9a	ATPase phospholipid transporting 9A (putative)	chr23;chr23;chr23;chr23;chr23;chr23;chr23;chr23;chr23;chr23;chr23;chr23;chr23;chr23;chr23;chr23;chr23;chr23;chr23;chr23;chr23;chr23;chr23;chr23;chr23;chr23;chr23	38952265;38957722;38961015;38961707;38969708;38976862;38983011;38984677;38985212;38989880;38990114;38992605;38998363;39002375;39006450;39010486;39010703;39015272;39016678;39024093;39028442;39031400;39034608;39036779;39039711;39039904;39063461	38952596;38957866;38961128;38961815;38969766;38976913;38983105;38984757;38985287;38989956;38990274;38992747;38998475;39002584;39006611;39010578;39010786;39015442;39016776;39024182;39028586;39031464;39034763;39036843;39039819;39039961;39064333	+;+;+;+;+;+;+;+;+;+;+;+;+;+;+;+;+;+;+;+;+;+;+;+;+;+;+	3937		1.24716	4.59063	0.00247575	0.0665755	4.00019	3.39655	4.33784	5.02578	5.36241	2.0231	1.41945	2.36074	3.04868	3.38531	310	227	425	575	970			chr23__38961772__38961782, chr23__39063586__39063596	chr23__38953835__38953845, chr23__38956170__38956180, chr23__38956279__38956289, chr23__38963373__38963383, chr23__38968639__38968649, chr23__38978964__38978974, chr23__38983363__38983373, chr23__38996324__38996334, chr23__38998098__38998108, chr23__39006311__39006321, chr23__39006894__39006904, chr23__39007015__39007025, chr23__39015958__39015968, chr23__39019372__39019382, chr23__39027667__3902…			chr23__38951198__38951212		chr23__38953706__38953720, chr23__38953826__38953840, chr23__38954140__38954154, chr23__38956276__38956290, chr23__38957336__38957350, chr23__38961406__38961420, chr23__38962490__38962504, chr23__38971918__38971932, chr23__38972076__38972090, chr23__38983274__38983288, chr23__38993961__38993975, chr23__38999073__38999087, chr23__39004791__39004805, chr23__39014983__39014997, chr23__39019682__3901…
NM_212953.1	405889	rps29	ribosomal protein S29	chr20;chr20;chr20	54079387;54083046;54085829	54079465;54083145;54085947	+;+;+	298		-0.811227	7.67796	0.00248535	0.0666756	7.85326	8.05983	7.92971	7.35528	6.88596	9.59988	9.80645	9.67633	9.1019	8.63257	4505	5803	5147	2897	2793	ZDB-GENE-040622-5	chr20__54077933__54077943, chr20__54078937__54078947		chr20__54083362__54083372					chr20__54079918__54079932, chr20__54081129__54081143
XM_002661338.6	100334697	LOC100334697	cAMP-regulated D2 protein-like	chr4;chr4;chr4;chr4;chr4;chr4;chr4;chr4;chr4	2267404;2269776;2271475;2274425;2274625;2275940;2278063;2280963;2290194	2268006;2269977;2271608;2274552;2274743;2276080;2278235;2281455;2290719	+;+;+;+;+;+;+;+;+	2519		3.54894	0.429902	0.00251419	0.0672902	-0.714256	-2.81199	-2.06798	1.2013	1.782	-2.04711	-4.14484	-3.40083	-0.131556	0.449144	10	1	3	39	79		chr4__2265469__2265479		chr4__2271967__2271977, chr4__2272345__2272355, chr4__2273360__2273370, chr4__2273729__2273739, chr4__2282510__2282520, chr4__2284629__2284639, chr4__2287015__2287025					chr4__2270506__2270520, chr4__2272451__2272465, chr4__2273848__2273862, chr4__2279036__2279050, chr4__2282507__2282521, chr4__2286699__2286713, chr4__2287014__2287028
NM_001089411.1	566539	dpagt1	dolichyl-phosphate (UDP-N-acetylglucosamine) N-acetylglucosaminephosphotransferase 1 (GlcNAc-1-P transferase)	chr5;chr5;chr5;chr5;chr5;chr5;chr5;chr5;chr5	30588525;30589121;30589588;30590157;30591075;30591431;30593991;30594194;30595233	30589010;30589241;30589801;30590303;30591159;30591619;30594078;30594349;30595913	+;+;+;+;+;+;+;+;+	2167		-2.18285	2.46863	0.00254124	0.0678541	3.36553	3.17216	2.22951	0.840821	0.905737	2.24983	2.05646	1.11381	-0.274878	-0.209962	199	194	97	30	42	ZDB-GENE-060526-18	chr5__30587136__30587146	chr5__30594269__30594279	chr5__30592509__30592519			chr5__30586669__30586683, chr5__30586974__30586988
XM_021466968.1	101885829	LOC101885829	uncharacterized LOC101885829	chr16;chr16;chr16;chr16	36397233;36401162;36401682;36401966	36399293;36401317;36401825;36402635	+;+;+;+	3031		-3.68025	0.824697	0.00254909	0.0679039	0.463779	0.882181	2.32804	-1.40022	-2.16252	-1.13601	-0.717613	0.728246	-3.00001	-3.76231	25	38	104	5	3		chr16__36237987__36237997, chr16__36396793__36396803	chr16__36271292__36271302, chr16__36337461__36337471, chr16__36397657__36397667, chr16__36399033__36399043	chr16__36240055__36240065, chr16__36249406__36249416, chr16__36253362__36253372, chr16__36255788__36255798, chr16__36264610__36264620, chr16__36265474__36265484, chr16__36271292__36271302, chr16__36273117__36273127, chr16__36278435__36278445, chr16__36284805__36284815, chr16__36287144__36287154, chr16__36288316__36288326, chr16__36291016__36291026, chr16__36292620__36292630, chr16__36293425__3629…	chr16__36271292__36271302, chr16__36397657__36397667, chr16__36399033__36399043		chr16__36237365__36237379, chr16__36237984__36237998	chr16__36238545__36238559, chr16__36239684__36239698, chr16__36295805__36295819, chr16__36371681__36371695	chr16__36240054__36240068, chr16__36249403__36249417, chr16__36253361__36253375, chr16__36255785__36255799, chr16__36273237__36273251, chr16__36275547__36275561, chr16__36283312__36283326, chr16__36284802__36284816, chr16__36286263__36286277, chr16__36292258__36292272, chr16__36292617__36292631, chr16__36294666__36294680, chr16__36295805__36295819, chr16__36305214__36305228, chr16__36305500__3630…	chr16__36238545__36238559, chr16__36239684__36239698, chr16__36295805__36295819
NM_001020768.1	553806	ubald2	UBA-like domain containing 2	chr3;chr3;chr3	60684909;60692885;60710930	60685732;60692938;60711127	-;-;-	1076		-1.05729	6.57865	0.00255839	0.0679922	6.58253	6.92365	7.1766	5.44412	6.17888	6.47686	6.81797	7.07092	5.33845	6.07321	1866	2639	3053	769	1710	ZDB-GENE-050522-185			chr3__60687988__60687998, chr3__60695881__60695891, chr3__60699070__60699080, chr3__60700777__60700787, chr3__60704385__60704395, chr3__60707295__60707305			chr3__60711283__60711297		chr3__60687985__60687999, chr3__60695878__60695892, chr3__60700774__60700788, chr3__60703682__60703696, chr3__60708105__60708119
XM_021470241.1	101884567	LOC101884567	SH3 and multiple ankyrin repeat domains protein 1-like	chr24;chr24;chr24;chr24;chr24;chr24;chr24;chr24;chr24;chr24;chr24;chr24;chr24;chr24;chr24;chr24;chr24;chr24;chr24;chr24;chr24;chr24	38401778;38405306;38410360;38412496;38412680;38419739;38419953;38444143;38446541;38451225;38459865;38460077;38462818;38464385;38465154;38470745;38473956;38478973;38479239;38481567;38487546;38510266	38401797;38405332;38410368;38412576;38412815;38419863;38420035;38444221;38446654;38451349;38459995;38460255;38462884;38464462;38465270;38470912;38474107;38479081;38479310;38481770;38488061;38510594	-;-;-;-;-;-;-;-;-;-;-;-;-;-;-;-;-;-;-;-;-;-	2921		-2.42546	3.04407	0.0025658	0.0680297	3.82324	4.15328	2.20008	1.60113	0.732873	2.27678	2.60682	0.653616	0.0546649	-0.813589	274	385	95	52	37			chr24__38451227__38451237	chr24__38408198__38408208, chr24__38410685__38410695, chr24__38413253__38413263, chr24__38422172__38422182, chr24__38425054__38425064, chr24__38438080__38438090, chr24__38453397__38453407, chr24__38467720__38467730, chr24__38469434__38469444, chr24__38469822__38469832, chr24__38470224__38470234, chr24__38473756__38473766, chr24__38481454__38481464, chr24__38488517__38488527, chr24__38490024__3849…			chr24__38510808__38510822		chr24__38408079__38408093, chr24__38412277__38412291, chr24__38414746__38414760, chr24__38416901__38416915, chr24__38449260__38449274, chr24__38455230__38455244, chr24__38466587__38466601, chr24__38466596__38466610, chr24__38469431__38469445, chr24__38470320__38470334, chr24__38475937__38475951, chr24__38478618__38478632, chr24__38478627__38478641, chr24__38481174__38481188, chr24__38481453__3848…				chr24__38510808__38510822
NM_001256223.1	553234	ptgr2	prostaglandin reductase 2	chr17;chr17;chr17;chr17;chr17;chr17;chr17;chr17;chr17	37287844;37288161;37288561;37291132;37291348;37294803;37295046;37299023;37299244	37288072;37288200;37288648;37291253;37291557;37294973;37295237;37299141;37299394	-;-;-;-;-;-;-;-;-	1322		-1.35525	3.82441	0.00261619	0.0690941	4.28475	4.07675	4.30365	2.67052	3.06128	3.88202	3.67403	3.90093	2.2678	2.65855	378	365	415	111	195	ZDB-GENE-050506-71	chr17__37301277__37301287		chr17__37290205__37290215
XM_005170530.4	565670	zbtb7a	zinc finger and BTB domain containing 7a	chr22;chr22;chr22;chr22	20372354;20375148;20376082;20385042	20373025;20375992;20376618;20385631	-;-;-;-	2644	zbtb7a	-7.19244	-0.689485	0.00261812	0.0690941	0.958691	-0.265525	-2.798	-3.37434	-3.37434	-0.444031	-1.66825	-4.20073	-4.77706	-4.77706	36	16	1	0	0	ZDB-GENE-050208-583		chr22__20375716__20375726	chr22__20373399__20373409, chr22__20373465__20373475, chr22__20382067__20382077, chr22__20382656__20382666				chr22__20384903__20384917	chr22__20373398__20373412, chr22__20381325__20381339, chr22__20382667__20382681, chr22__20383446__20383460, chr22__20384903__20384917		chr22__20384903__20384917
XM_017358362.2	101885860	LOC101885860	pheromone-regulated protein PRM7-like	chr11;chr11;chr11;chr11;chr11;chr11;chr11;chr11;chr11;chr11;chr11;chr11;chr11;chr11	36675551;36676597;36677401;36677553;36681793;36682214;36683105;36683610;36683808;36684007;36684623;36685614;36685835;36685971	36675785;36676896;36677454;36677609;36681843;36682267;36683128;36683687;36683826;36684022;36684695;36685703;36685881;36686103	+;+;+;+;+;+;+;+;+;+;+;+;+;+	1231		-1.51379	4.14446	0.00266207	0.0700909	4.76487	4.34168	4.59125	3.5315	2.40618	4.46504	4.04185	4.29142	3.23167	2.10635	528	439	507	203	123		chr11__36674412__36674422		chr11__36682826__36682836, chr11__36682832__36682842					chr11__36681473__36681487
NM_198876.1	336526	b3gnt5a	UDP-GlcNAc:betaGal beta-1,3-N-acetylglucosaminyltransferase 5a	chr11;chr11	10541258;10548096	10541370;10550309	+;+	2327		0.840126	7.73843	0.0026724	0.0702001	7.23983	7.16595	7.58583	7.90383	8.41523	6.02136	5.94748	6.36736	6.68536	7.19676	2944	3122	4055	4238	8066	ZDB-GENE-030131-8470	chr11__10539905__10539915		chr11__10545219__10545229			chr11__10539904__10539918		chr11__10545575__10545589				chr11__10539904__10539918
XM_017352404.2	100331367	LOC100331367	lysine-specific histone demethylase 1B-like	chr19;chr19;chr19;chr19;chr19;chr19;chr19;chr19;chr19;chr19	7309;8529;8831;9149;9385;9619;9778;9999;10395;10691	7349;8727;8953;9274;9501;9693;9867;10126;10566;10852	-;-;-;-;-;-;-;-;-;-	1233		2.27252	1.9829	0.00270498	0.0708916	0.293045	0.0225627	1.38194	2.98035	2.81465	-0.00912736	-0.27961	1.07977	2.67817	2.51247	22	20	53	138	164				chr19__7695__7705
NM_001045085.1	565659	edc4	enhancer of mRNA decapping 4	chr18;chr18;chr18;chr18;chr18;chr18;chr18;chr18;chr18;chr18;chr18;chr18;chr18;chr18;chr18;chr18;chr18;chr18;chr18;chr18;chr18;chr18;chr18;chr18;chr18;chr18;chr18;chr18;chr18;chr18_KZ114966v1_alt;chr18_KZ114966v1_alt;chr18_KZ114966v1_alt;chr18_KZ114966v1_alt;chr18_KZ114966v1_alt;chr18_KZ114966v1_alt;chr18_KZ114966v1_alt;chr18_KZ114966v1_alt;chr18_KZ114966v1_alt;chr18_KZ114966v1_alt;chr18_KZ114966v…	21860517;21873685;21879993;21884591;21887395;21887837;21888129;21890382;21890820;21890983;21894141;21897028;21899653;21899916;21900072;21900536;21900725;21900879;21903144;21903429;21903707;21904742;21904983;21905213;21906728;21907030;21907391;21907723;21910904;228402;241266;247631;251629;254440;254879;255171;257240;257678;257841;261288;264144;266833;267096;267252;267716;267905;268059;270283;27056…	21862901;21873848;21880212;21884777;21887560;21887952;21888284;21890562;21890853;21891126;21894242;21897521;21899776;21899992;21900262;21900627;21900791;21901059;21903243;21903524;21903790;21904851;21905087;21905360;21906914;21907129;21907502;21907867;21912228;230788;241429;247850;251815;254605;254994;255326;257420;257711;257984;261389;264637;266956;267172;267442;267807;267971;268239;270382;27066…	-;-;-;-;-;-;-;-;-;-;-;-;-;-;-;-;-;-;-;-;-;-;-;-;-;-;-;-;-;-;-;-;-;-;-;-;-;-;-;-;-;-;-;-;-;-;-;-;-;-;-;-;-;-;-;-;-;-	15187		1.4165	4.28274	0.00271694	0.0709386	3.27667	3.24391	3.99638	4.43795	5.33998	-0.648095	-0.680853	0.0716197	0.513182	1.41521	187	204	335	382	955	ZDB-GENE-030131-5032		chr18__21862053__21862063, chr18__21887832__21887842, chr18_KZ114966v1_alt__229935__229945, chr18_KZ114966v1_alt__254874__254884	chr18__21867303__21867313, chr18__21868453__21868463, chr18__21868594__21868604, chr18__21873531__21873541, chr18__21886251__21886261, chr18__21892337__21892347, chr18__21893667__21893677, chr18__21898997__21899007, chr18__21904058__21904068, chr18__21904596__21904606, chr18__21907133__21907143, chr18__21908527__21908537, chr18_KZ114966v1_alt__234851__234861, chr18_KZ114966v1_alt__236002__236012,…			chr18__21912704__21912718, chr18_KZ114966v1_alt__279602__279616	chr18__21862817__21862831, chr18_KZ114966v1_alt__230704__230718	chr18__21870274__21870288, chr18__21874088__21874102, chr18__21885694__21885708, chr18__21891362__21891376, chr18__21893666__21893680, chr18__21895476__21895490, chr18__21898899__21898913, chr18__21904135__21904149, chr18__21904593__21904607, chr18__21907130__21907144, chr18__21908524__21908538, chr18_KZ114966v1_alt__237823__237837, chr18_KZ114966v1_alt__241673__241687, chr18_KZ114966v1_alt__2527…
XM_021478111.1	100537200	si:ch211-163c2.2	si:ch211-163c2.2	chr7;chr7;chr7;chr7;chr7;chr7	8040830;8041028;8041295;8043452;8043838;8045770	8040929;8041144;8041564;8043724;8044089;8045773	-;-;-;-;-;-	1016		1.11551	5.18413	0.00271927	0.0709386	4.64573	4.84236	4.37453	5.29019	6.09117	4.62283	4.81945	4.35163	5.26729	6.06827	486	622	436	691	1609	ZDB-GENE-160114-56
NM_199611.3	322614	arg2	arginase 2	chr13;chr13;chr13;chr13;chr13;chr13;chr13;chr13	33024547;33025065;33028706;33029519;33029886;33031906;33032301;33033287	33024970;33025137;33028880;33029678;33029980;33032010;33032437;33034261	+;+;+;+;+;+;+;+	2144		2.26564	7.43136	0.00274518	0.0714503	6.57712	5.66145	5.88968	9.20567	6.07225	5.47681	4.56115	4.78938	8.10537	4.97194	1859	1099	1250	10451	1588	ZDB-GENE-030131-1334		chr13__33028732__33028742, chr13__33031978__33031988	chr13__33032279__33032289			chr13__33024178__33024192	chr13__33031975__33031989, chr13__33032388__33032402	chr13__33026737__33026751, chr13__33032278__33032292
NM_001109862.1	100126136	znf1124	zinc finger protein 1124	chr3;chr3;chr3;chr3_KZ115081v1_alt;chr3_KZ115081v1_alt;chr3_KZ115081v1_alt;chr3_KZ115081v1_alt	62317990;62319082;62323047;95178;96354;148178;150431	62318100;62319244;62324800;95284;96516;149412;150950	+;+;+;+;+;+;+	4053	znf1124	-1.08435	4.92238	0.00281593	0.0726639	5.40688	5.39923	4.93733	4.30409	4.05292	3.38789	3.38024	2.91834	2.2851	2.03393	825	916	645	348	390	ZDB-GENE-071004-105	chr3__62316185__62316195, chr3_KZ115081v1_alt__93651__93661		chr3__62319383__62319393, chr3_KZ115081v1_alt__102006__102016, chr3_KZ115081v1_alt__108317__108327, chr3_KZ115081v1_alt__110594__110604, chr3_KZ115081v1_alt__115282__115292, chr3_KZ115081v1_alt__125782__125792, chr3_KZ115081v1_alt__127351__127361, chr3_KZ115081v1_alt__129702__129712, chr3_KZ115081v1_alt__140588__140598, chr3_KZ115081v1_alt__143765__143775			chr3_KZ115081v1_alt__93392__93406		chr3_KZ115081v1_alt__103588__103602, chr3_KZ115081v1_alt__124897__124911, chr3_KZ115081v1_alt__129693__129707, chr3_KZ115081v1_alt__129701__129715, chr3_KZ115081v1_alt__149787__149801
NM_001001593.2	335539	rpl23a	ribosomal protein L23a	chr21;chr21;chr21;chr21;chr21	26071900;26073105;26073514;26074302;26074580	26071947;26073285;26073690;26074371;26074640	+;+;+;+;+	537		-0.848573	7.71103	0.00281705	0.0726639	7.91007	8.08813	7.9763	7.42	6.80639	8.80707	8.98514	8.87331	8.31701	7.70339	4686	5918	5316	3030	2643	ZDB-GENE-030131-7479			chr21__26072860__26072870					chr21__26072857__26072871
NM_001114591.1	100136873	pgap3	post-GPI attachment to proteins phospholipase 3	chr12;chr12;chr12;chr12;chr12;chr12;chr12;chr12;chr12;chr12_KZ115368v1_alt;chr12_KZ115368v1_alt;chr12_KZ115368v1_alt;chr12_KZ115368v1_alt;chr12_KZ115368v1_alt;chr12_KZ115368v1_alt;chr12_KZ115368v1_alt;chr12_KZ115368v1_alt;chr12_KZ115368v1_alt	9449665;9452692;9455262;9455481;9457397;9463573;9463834;9468309;9468532;175904;184786;187164;187383;189294;194789;195045;203152;203375	9450158;9452896;9455398;9455542;9457459;9463725;9463931;9468475;9468618;176397;184990;187300;187444;189356;194941;195142;203318;203461	-;-;-;-;-;-;-;-;-;-;-;-;-;-;-;-;-;-	2932		-1.90627	2.94379	0.00281734	0.0726639	2.86387	3.93653	3.31412	1.60113	1.53055	1.31198	2.38464	1.76223	0.0492421	-0.0213302	140	331	208	52	66	ZDB-GENE-080204-27		chr12__9449210__9449220	chr12__9451839__9451849, chr12__9453320__9453330, chr12__9460289__9460299, chr12__9467998__9468008, chr12_KZ115368v1_alt__181897__181907, chr12_KZ115368v1_alt__183933__183943, chr12_KZ115368v1_alt__185401__185411, chr12_KZ115368v1_alt__186808__186818, chr12_KZ115368v1_alt__191486__191496, chr12_KZ115368v1_alt__199213__199223, chr12_KZ115368v1_alt__202842__202852			chr12__9470181__9470195	chr12__9449207__9449221	chr12__9451836__9451850, chr12__9452648__9452662, chr12__9453416__9453430, chr12__9455633__9455647, chr12__9466102__9466116, chr12__9467329__9467343, chr12__9467888__9467902, chr12__9467997__9468011, chr12_KZ115368v1_alt__181103__181117, chr12_KZ115368v1_alt__181894__181908, chr12_KZ115368v1_alt__182172__182186, chr12_KZ115368v1_alt__183930__183944, chr12_KZ115368v1_alt__184742__184756, chr12_KZ1…
XM_001921984.6	100000079	soul5	heme-binding protein soul5	chr3;chr3;chr3;chr3;chr3;chr3;chr3;chr3	53475902;53476422;53476603;53479740;53484246;53484453;53485009;53485185	53476345;53476517;53476766;53479879;53484366;53484537;53485068;53485339	-;-;-;-;-;-;-;-	1265		1.92109	5.24959	0.00281742	0.0726639	3.2994	3.08106	5.16194	6.23963	5.92027	2.96027	2.74192	4.8228	5.90049	5.58113	190	182	754	1336	1429	ZDB-GENE-110718-2			chr3__53479156__53479166				chr3__53476000__53476014		chr3__53476000__53476014
XM_017351758.1	100002266	si:ch211-236p5.3	si:ch211-236p5.3	chr17;chr17;chr17;chr17;chr17;chr17;chr17;chr17	8290651;8292858;8295954;8297165;8299529;8301580;8303486;8303726	8292575;8293013;8296103;8299024;8299699;8301741;8303532;8304482	+;+;+;+;+;+;+;+	5228		-4.16488	-0.574632	0.00285384	0.0734363	0.0285537	0.316835	-0.309826	-3.37434	-2.4655	-2.35771	-2.06942	-2.69608	-5.7606	-4.85176	18	25	15	0	2	ZDB-GENE-081028-31
XM_009297203.3	101884935	si:ch1073-59l16.1	si:ch1073-59l16.1	chr24;chr24;chr24;chr24;chr24;chr24;chr24	106795;109162;109935;111038;111560;111746;112308	108067;109479;110259;111132;111630;111814;113997	+;+;+;+;+;+;+	3841		-2.04928	5.24587	0.00286464	0.0735473	6.41915	5.7066	4.67118	4.3205	2.6972	4.47767	3.76512	2.7297	2.37902	0.755718	1666	1134	536	352	151	ZDB-GENE-131127-395
NM_200742.1	393715	rps26l	ribosomal protein S26, like	chr6;chr6;chr6;chr6	49520705;49523491;49523707;49526059	49520807;49523621;49523884;49526067	-;-;-;-	421		-0.947375	7.10705	0.00288034	0.0737835	7.34465	7.51132	7.38468	6.8088	6.02428	8.59276	8.75943	8.63279	8.0569	7.27239	3166	3967	3527	1983	1536	ZDB-GENE-040426-1706								chr6__49522199__49522213, chr6__49524404__49524418, chr6__49525606__49525620
NM_001098253.1	570749	si:ch211-264f5.2	si:ch211-264f5.2	chr19;chr19;chr19;chr19;chr19;chr19;chr19	5659526;5662272;5662460;5662643;5664735;5665277;5668973	5659709;5662321;5662542;5662991;5665067;5665594;5669056	-;-;-;-;-;-;-	1401		0.713453	9.41726	0.00291477	0.0744974	9.02239	9.14931	9.09123	9.99089	9.58457	8.53593	8.66285	8.60477	9.50444	9.09811	10133	12351	11516	18012	18144	ZDB-GENE-080303-2
NM_001347662.1	563643	mms19	MMS19 homolog, cytosolic iron-sulfur assembly component	chr12;chr12;chr12;chr12;chr12;chr12;chr12;chr12;chr12;chr12;chr12;chr12;chr12;chr12;chr12;chr12;chr12;chr12;chr12;chr12;chr12;chr12;chr12;chr12;chr12;chr12;chr12;chr12;chr12;chr12;chr12	2804523;2806786;2807815;2809896;2810068;2810897;2813707;2815783;2817573;2817837;2819712;2821341;2822861;2824367;2824800;2827175;2827334;2829816;2830186;2833418;2833999;2836859;2840084;2840355;2840714;2840859;2843421;2843578;2845665;2846138;2847858	2804640;2806834;2807915;2809981;2810142;2810966;2813835;2815844;2817659;2817911;2819789;2821479;2823015;2824445;2824925;2827256;2827431;2829938;2830353;2833502;2834101;2836933;2840210;2840461;2840770;2841045;2843503;2843742;2845724;2846238;2850332	+;+;+;+;+;+;+;+;+;+;+;+;+;+;+;+;+;+;+;+;+;+;+;+;+;+;+;+;+;+;+	5525		-1.73632	3.21242	0.00294508	0.07488	3.41495	3.96228	3.61664	1.48947	2.32323	0.948977	1.49631	1.15066	-0.976508	-0.14274	206	337	257	48	116	ZDB-GENE-120316-2	chr12__2802568__2802578	chr12__2840389__2840399, chr12__2849419__2849429	chr12__2810449__2810459, chr12__2817415__2817425, chr12__2823839__2823849, chr12__2825157__2825167, chr12__2825867__2825877, chr12__2825887__2825897, chr12__2830374__2830384, chr12__2841757__2841767, chr12__2842104__2842114, chr12__2842654__2842664, chr12__2843911__2843921, chr12__2843959__2843969, chr12__2844006__2844016, chr12__2844102__2844112, chr12__2844197__2844207, chr12__2844332__2844342,…		chr12__2849419__2849429	chr12__2802567__2802581	chr12__2840386__2840400, chr12__2849416__2849430, chr12__2849753__2849767	chr12__2810448__2810462, chr12__2813385__2813399, chr12__2813903__2813917, chr12__2815979__2815993, chr12__2821030__2821044, chr12__2822701__2822715, chr12__2824510__2824524, chr12__2825866__2825880, chr12__2825886__2825900, chr12__2829661__2829675, chr12__2835396__2835410, chr12__2835498__2835512, chr12__2836748__2836762, chr12__2844657__2844671, chr12__2845634__2845648, chr12__2847767__2847781		chr12__2849416__2849430, chr12__2849753__2849767
NM_001003739.1	445284	rad23aa	RAD23 homolog A, nucleotide excision repair protein a	chr1;chr1;chr1;chr1;chr1;chr1;chr1;chr1;chr1	52111025;52113174;52115808;52116940;52117091;52118856;52121262;52124132;52128185	52111532;52113347;52115938;52117015;52117218;52118902;52121452;52124293;52128425	-;-;-;-;-;-;-;-;-	1658		-1.41289	3.55127	0.00294667	0.07488	4.10285	3.95375	3.81897	2.49371	2.62976	3.3734	3.22431	3.08952	1.76427	1.90032	333	335	296	98	144	ZDB-GENE-040808-59	chr1__52129709__52129719		chr1__52113657__52113667, chr1__52115483__52115493, chr1__52119557__52119567, chr1__52123922__52123932					chr1__52113771__52113785, chr1__52123803__52123817, chr1__52123812__52123826
XM_003198186.5	556381	si:ch211-256e16.3	si:ch211-256e16.3	chr3;chr3;chr3;chr3;chr3;chr3;chr3;chr3;chr3;chr3;chr3	58133238;58137281;58139536;58140216;58145918;58147194;58147436;58147970;58148630;58149056;58153617	58133357;58137567;58139862;58140359;58146104;58147340;58147564;58148146;58148776;58149221;58154888	+;+;+;+;+;+;+;+;+;+;+	3103		-1.553	3.85915	0.00294954	0.07488	4.01858	3.92784	4.78707	2.44964	3.00916	2.38491	2.29418	3.1534	0.815972	1.37549	314	329	581	95	188	ZDB-GENE-131127-256
NM_200100.2	373084	higd1a	HIG1 hypoxia inducible domain family, member 1A	chr2;chr2;chr2;chr2	2168547;2169337;2170304;2172805	2168648;2169417;2170438;2173749	+;+;+;+	1263		1.28216	7.97976	0.00300254	0.0759871	6.81396	7.65446	7.38876	9.11658	7.81718	6.4771	7.31761	7.05191	8.77972	7.48032	2191	4381	3537	9825	5328	ZDB-GENE-030826-15			chr2__2168929__2168939, chr2__2169283__2169293			chr2__2167905__2167919	chr2__2173207__2173221	chr2__2168928__2168942		chr2__2173207__2173221
XM_005167299.4	393648	rer1	retention in endoplasmic reticulum sorting receptor 1	chr8;chr8;chr8;chr8;chr8;chr8;chr8;chr8	48943014;48947603;48949442;48949898;48950069;48957800;48958021;48959130	48943138;48947688;48949546;48949997;48950147;48957935;48958149;48959611	+;+;+;+;+;+;+;+	1242		3.59838	-0.605364	0.00300654	0.0759871	-1.99793	-2.81199	-2.3873	-0.478348	0.969472	-2.3106	-3.12466	-2.69997	-0.791013	0.656807	3	1	2	11	44	ZDB-GENE-040426-1494			chr8__48943205__48943215, chr8__48946716__48946726, chr8__48947122__48947132, chr8__48955638__48955648, chr8__48957014__48957024					chr8__48945203__48945217, chr8__48948359__48948373, chr8__48948783__48948797, chr8__48951827__48951841, chr8__48955035__48955049, chr8__48955637__48955651
XM_005169618.3	100144397	flrt1b	fibronectin leucine rich transmembrane protein 1b	chr14;chr14;chr14	45883651;45911043;45925688	45883836;45911467;45929146	+;+;+	4070		-3.50143	0.709661	0.00302408	0.0762606	0.409083	2.03405	1.09264	-2.25561	-1.34883	-1.61595	0.00901704	-0.932385	-4.28064	-3.37386	24	87	43	2	7	ZDB-GENE-080327-6	chr14__45882014__45882024		chr14__45889784__45889794, chr14__45897113__45897123, chr14__45905049__45905059, chr14__45910794__45910804, chr14__45921437__45921447, chr14__45921531__45921541, chr14__45924111__45924121				chr14__45927931__45927945	chr14__45887228__45887242, chr14__45896094__45896108, chr14__45897112__45897126, chr14__45908382__45908396, chr14__45909795__45909809, chr14__45910793__45910807, chr14__45911993__45912007, chr14__45921475__45921489, chr14__45922821__45922835
NM_001002692.1	100000577	ppp1r14bb	protein phosphatase 1, regulatory (inhibitor) subunit 14Bb	chr7;chr7;chr7;chr7;chr7	60359411;60392482;60392666;60394675;60395516	60360107;60392565;60392698;60395419;60396578	+;+;+;+;+	2622		1.81117	3.97916	0.00305052	0.0767568	3.79685	2.15809	2.43297	4.37257	5.10301	2.40619	0.767427	1.04231	2.9819	3.71235	269	95	112	365	810	ZDB-GENE-030616-595	chr7__60358110__60358120	chr7__60396463__60396473	chr7__60360312__60360322, chr7__60362768__60362778, chr7__60364409__60364419, chr7__60370352__60370362, chr7__60379541__60379551, chr7__60383434__60383444, chr7__60392171__60392181, chr7__60392635__60392645		chr7__60396463__60396473	chr7__60357985__60357999		chr7__60360311__60360325, chr7__60362767__60362781, chr7__60365041__60365055, chr7__60367914__60367928, chr7__60370756__60370770, chr7__60374658__60374672, chr7__60378923__60378937, chr7__60379540__60379554, chr7__60379901__60379915, chr7__60380760__60380774, chr7__60383431__60383445, chr7__60385282__60385296, chr7__60392170__60392184, chr7__60393172__60393186
NM_001040387.1	30123	wnt4	wingless-type MMTV integration site family, member 4	chr11;chr11;chr11;chr11;chr11	39167846;39171681;39173511;39174447;39202496	39169156;39171823;39173642;39174682;39202915	-;-;-;-;-	2242		-1.62971	3.1331	0.00307	0.0770761	3.69194	3.69166	3.34134	2.15251	1.782	2.52715	2.52687	2.17655	0.987722	0.617209	250	279	212	77	79	ZDB-GENE-980526-352
NR_002876.2	553974	slc34a2aas	solute carrier family 34 member 2a antisense	chr1;chr1;chr1;chr1;chr1;chr1	14432054;14438957;14441878;14452407;14453833;14454344	14432518;14439122;14442292;14452485;14453987;14454434	-;-;-;-;-;-	1371		-4.06172	-0.0327229	0.00310597	0.0778069	0.567319	0.468317	0.730407	-1.91107	-3.37434	0.112091	0.013088	0.275179	-2.3663	-3.82957	27	28	33	3	0	ZDB-GENE-081028-75			chr1__14449800__14449810, chr1__14453192__14453202					chr1__14434070__14434084, chr1__14439906__14439920, chr1__14442820__14442834, chr1__14445151__14445165, chr1__14446050__14446064, chr1__14450752__14450766, chr1__14450943__14450957
XM_021469008.1	567670	LOC567670	probable E3 ubiquitin-protein ligase HERC1	chr21;chr21;chr21;chr21;chr21;chr21;chr21;chr21;chr21;chr21;chr21;chr21;chr21;chr21;chr21;chr21;chr21;chr21;chr21;chr21;chr21;chr21;chr21;chr21;chr21;chr21;chr21;chr21;chr21;chr21;chr21;chr21;chr21;chr21;chr21;chr21;chr21;chr21;chr21;chr21;chr21;chr21;chr21;chr21;chr21;chr21;chr21;chr21;chr21;chr21;chr21;chr21;chr21;chr21;chr21;chr21;chr21;chr21;chr21;chr21;chr21;chr21;chr21;chr21;chr21;chr21;chr…	9997457;10018021;10021814;10022233;10024691;10027753;10029419;10030817;10035016;10035906;10037287;10038457;10042273;10045355;10046072;10046431;10048702;10049222;10049530;10051331;10052414;10054827;10057313;10060851;10061020;10065112;10066130;10066431;10067971;10070757;10071023;10071402;10072950;10074863;10076463;10076753;10078923;10085592;10087623;10090354;10092410;10095562;10096098;10097603;1010…	9997760;10018987;10021909;10022418;10025002;10027849;10029562;10030944;10035160;10036077;10037421;10038622;10042398;10045576;10046224;10046563;10048893;10049434;10049703;10051442;10052540;10054998;10057610;10060929;10061068;10065350;10066327;10066551;10068211;10070911;10071288;10071503;10073117;10075102;10076546;10076969;10079229;10086355;10087824;10090511;10092493;10095769;10096225;10097811;1010…	+;+;+;+;+;+;+;+;+;+;+;+;+;+;+;+;+;+;+;+;+;+;+;+;+;+;+;+;+;+;+;+;+;+;+;+;+;+;+;+;+;+;+;+;+;+;+;+;+;+;+;+;+;+;+;+;+;+;+;+;+;+;+;+;+;+;+;+;+;+;+;+;+;+;+	16397		-1.51502	4.39216	0.00312745	0.0781726	4.89992	5.13811	4.31743	3.75921	2.68776	0.864564	1.10275	0.282065	-0.276145	-1.3476	580	764	419	238	150		chr21__9995779__9995789, chr21__9996568__9996578	chr21__10018552__10018562, chr21__10075096__10075106, chr21__10076540__10076550, chr21__10124196__10124206, chr21__10150896__10150906	chr21__10004313__10004323, chr21__10006655__10006665, chr21__10012255__10012265, chr21__10012352__10012362, chr21__10012446__10012456, chr21__10020327__10020337, chr21__10027216__10027226, chr21__10029412__10029422, chr21__10051545__10051555, chr21__10052854__10052864, chr21__10055504__10055514, chr21__10056318__10056328, chr21__10056861__10056871, chr21__10066761__10066771, chr21__10078150__1007…				chr21__10018549__10018563, chr21__10076960__10076974, chr21__10128254__10128268, chr21__10164183__10164197	chr21__10001353__10001367, chr21__10006142__10006156, chr21__10006772__10006786, chr21__10008277__10008291, chr21__10010658__10010672, chr21__10012351__10012365, chr21__10012445__10012459, chr21__10015422__10015436, chr21__10020438__10020452, chr21__10020684__10020698, chr21__10026154__10026168, chr21__10029409__10029423, chr21__10035399__10035413, chr21__10042735__10042749, chr21__10051544__1005…		chr21__10164183__10164197
XM_003199667.5	100535417	LOC100535417	fumarate hydratase, mitochondrial-like	chrUn_KZ116043v1;chrUn_KZ116043v1;chrUn_KZ116043v1;chrUn_KZ116043v1;chrUn_KZ116043v1;chrUn_KZ116043v1	734;1309;2646;3725;4110;8135	952;1474;2849;3852;4263;8453	+;+;+;+;+;+	1190		-1.45211	3.67075	0.00314902	0.0785387	3.81274	4.24006	4.18096	2.90619	2.34742	3.56178	3.9891	3.93	2.65523	2.09646	272	409	381	131	118				chrUn_KZ116043v1__3473__3483			chrUn_KZ116043v1__538__552		chrUn_KZ116043v1__6722__6736, chrUn_KZ116043v1__7784__7798
XM_682369.9	559062	si:dkey-175d9.2	si:dkey-175d9.2	chr3;chr3;chr3;chr3;chr3;chr3	4237925;4250092;4250776;4252660;4253131;4255930	4241111;4250712;4250850;4252704;4253262;4255974	-;-;-;-;-;-	4105		-3.94401	-0.311175	0.00316783	0.078818	0.231328	0.20622	0.459416	-3.37434	-2.16252	-1.80605	-1.83116	-1.57797	-5.41172	-4.1999	21	23	27	0	3	ZDB-GENE-131119-97
XM_693350.9	569935	si:dkey-66i24.7	si:dkey-66i24.7	chr3_KZ115071v1_alt;chr3_KZ115071v1_alt	131335;132697	131586;133502	+;+	1058	si:dkey-66i24.7	4.46318	-0.441318	0.00317411	0.078818	-3.37434	-1.83497	-3.37434	0.359159	0.937956	-3.45568	-1.91631	-3.45568	0.277819	0.856617	0	4	0	21	43	ZDB-GENE-130603-106
XM_017355399.2	108183500	LOC108183500	protein NLRC3-like	chr4;chr4;chr4;chr4;chr4	71509351;71516243;71519654;71519941;71520717	71511250;71516356;71519773;71520112;71520977	-;-;-;-;-	2567		2.25807	3.11407	0.0033052	0.0818637	2.07078	0.882181	2.15477	2.64469	4.72784	0.710694	-0.477903	0.794688	1.28461	3.36776	80	38	92	109	624		chr4__71522130__71522140, chr4__71522582__71522592					chr4__71516900__71516914, chr4__71522579__71522593	chr4__71516900__71516914	chr4__71514865__71514879, chr4__71516900__71516914			chr4__71522130__71522140	chr4__71522579__71522593
XM_021480370.1	100333998	si:ch211-277e21.2	si:ch211-277e21.2	chr12;chr12;chr12;chr12;chr12;chr12;chr12;chr12;chr12;chr12;chr12;chr12;chr12;chr12;chr12;chr12;chr12;chr12;chr12;chr12;chr12;chr12;chr12;chr12	32191733;32195833;32196190;32202779;32226660;32265130;32289022;32292549;32304696;32312524;32318553;32319669;32323197;32325210;32344585;32345729;32349495;32350380;32354743;32356951;32359257;32360077;32369017;32373390	32192377;32195957;32196342;32203011;32226889;32265167;32289150;32292741;32304906;32312718;32318666;32319766;32323287;32325317;32344684;32345861;32349611;32350595;32354909;32357092;32359425;32360243;32369230;32374814	+;+;+;+;+;+;+;+;+;+;+;+;+;+;+;+;+;+;+;+;+;+;+;+	5413		2.56204	2.61548	0.00331119	0.0818637	1.99852	-0.732012	0.848934	3.90234	3.22037	-0.43791	-3.16844	-1.58749	1.46591	0.783943	76	11	36	263	218	ZDB-GENE-130603-21
XM_021472359.1	110438871	LOC110438871	high mobility group protein B1-like	chr10_KZ115332v1_alt;chr10_KZ115332v1_alt;chr10_KZ115332v1_alt;chr10_KZ115332v1_alt;chr10_KZ115332v1_alt	300033;301223;301494;301721;304786	300763;301397;301639;301881;304915	-;-;-;-;-	1343		0.775531	7.25213	0.00335192	0.0825731	6.87388	6.66073	7.10396	7.79172	7.52838	6.44842	6.23527	6.67851	7.36626	7.10292	2284	2199	2903	3921	4361				chr10_KZ115332v1_alt__300957__300967, chr10_KZ115332v1_alt__303652__303662					chr10_KZ115332v1_alt__303649__303663
XR_659933.3	103909827	si:dkeyp-55h4.2	si:dkeyp-55h4.2	chr25;chr25	12967909;12969410	12968305;12969670	-;-	658		-1.44466	4.11946	0.00335444	0.0825731	4.54469	4.84236	4.1428	3.47399	2.6099	5.14853	5.4462	4.74664	4.07783	3.21374	453	622	371	195	142	ZDB-GENE-131125-90
NM_001003986.1	445477	abrab	actin binding Rho activating protein b	chr19;chr19;chr19	46772018;46774967;46777895	46773366;46775625;46777963	-;-;-	2077		-5.99185	-1.62413	0.00341763	0.0836642	-2.3288	-0.732012	-0.6959	-3.37434	-3.37434	-3.3833	-1.78651	-1.7504	-4.42884	-4.42884	2	11	11	0	0	ZDB-GENE-040822-7			chr19__46774603__46774613
NR_125782.1	101887113	LOC101887113	uncharacterized LOC101887113	chr9;chr9;chr9;chr9;chr9;chr9;chr9;chr9;chr9	34371608;34372089;34373830;34374090;34374263;34374433;34375791;34376323;34377767	34371676;34372179;34373960;34374133;34374353;34374579;34375862;34376410;34378103	+;+;+;+;+;+;+;+;+	1070		-3.91271	0.883227	0.00341858	0.0836642	-0.295563	1.44176	2.355	-1.40022	-2.4655	-0.393174	1.34415	2.25739	-1.49783	-2.56311	14	57	106	5	2			chr9__34378026__34378036						chr9__34375059__34375073
NM_213389.1	406698	tm9sf3	transmembrane 9 superfamily member 3	chr13;chr13;chr13;chr13;chr13;chr13;chr13;chr13;chr13;chr13;chr13;chr13;chr13;chr13;chr13;chr13_KZ115404v1_alt;chr13_KZ115404v1_alt;chr13_KZ115404v1_alt;chr13_KZ115404v1_alt;chr13_KZ115404v1_alt;chr13_KZ115404v1_alt;chr13_KZ115404v1_alt;chr13_KZ115404v1_alt;chr13_KZ115404v1_alt;chr13_KZ115404v1_alt;chr13_KZ115404v1_alt;chr13_KZ115404v1_alt;chr13_KZ115404v1_alt;chr13_KZ115404v1_alt;chr13_KZ115404v…	9857012;9857368;9858499;9858779;9859110;9861151;9863783;9864425;9864740;9866326;9866562;9866818;9870268;9870576;9875349;196743;197099;198248;198532;198863;200906;203045;203687;204003;205590;205826;206082;209483;209791;214549	9857278;9857444;9858582;9858925;9859178;9861290;9863913;9864519;9864906;9866457;9866639;9866978;9870390;9870771;9875538;197009;197175;198331;198678;198931;201045;203175;203781;204169;205721;205903;206242;209605;209986;214738	-;-;-;-;-;-;-;-;-;-;-;-;-;-;-;-;-;-;-;-;-;-;-;-;-;-;-;-;-;-	4114		1.70936	3.03044	0.00342369	0.0836642	2.26809	1.44176	2.44557	3.48859	4.05659	0.227543	-0.598781	0.405029	1.44804	2.01605	92	57	113	197	391	ZDB-GENE-040426-2714			chr13__9863065__9863075, chr13__9866791__9866801, chr13_KZ115404v1_alt__206055__206065			chr13__9875630__9875644, chr13_KZ115404v1_alt__214830__214844		chr13__9861472__9861486, chr13__9861819__9861833, chr13__9864328__9864342, chr13__9866118__9866132, chr13__9866788__9866802, chr13__9869532__9869546, chr13__9872737__9872751, chr13_KZ115404v1_alt__201227__201241, chr13_KZ115404v1_alt__201579__201593, chr13_KZ115404v1_alt__203590__203604, chr13_KZ115404v1_alt__205383__205397, chr13_KZ115404v1_alt__206052__206066, chr13_KZ115404v1_alt__208742__2087…
NM_200820.1	393793	uqcrc1	ubiquinol-cytochrome c reductase core protein 1	chr6;chr6;chr6;chr6;chr6;chr6;chr6;chr6;chr6;chr6;chr6;chr6;chr6;chr6_KZ115172v1_alt;chr6_KZ115172v1_alt;chr6_KZ115172v1_alt;chr6_KZ115172v1_alt;chr6_KZ115172v1_alt;chr6_KZ115172v1_alt;chr6_KZ115172v1_alt;chr6_KZ115172v1_alt;chr6_KZ115172v1_alt;chr6_KZ115172v1_alt;chr6_KZ115172v1_alt;chr6_KZ115172v1_alt;chr6_KZ115172v1_alt	22337164;22338918;22343972;22344357;22346282;22347010;22347192;22347387;22348158;22348418;22349464;22349647;22351627;240680;242470;247530;247915;249852;250580;250762;250957;251729;251989;253044;253217;255194	22337218;22339058;22344058;22344486;22346480;22347089;22347307;22347530;22348318;22348503;22349552;22349722;22351941;240734;242610;247616;248044;250050;250659;250877;251100;251889;252074;253132;253292;255508	+;+;+;+;+;+;+;+;+;+;+;+;+;+;+;+;+;+;+;+;+;+;+;+;+;+	3358		0.858844	7.01765	0.00343	0.0836642	6.61763	6.31086	6.85526	7.21696	7.6846	4.87003	4.56326	5.10766	5.46936	5.937	1912	1725	2443	2632	4860	ZDB-GENE-040426-1792	chr6_KZ115172v1_alt__239021__239031, chr6_KZ115172v1_alt__239659__239669		chr6__22337529__22337539, chr6__22342546__22342556, chr6__22345134__22345144, chr6__22345841__22345851, chr6__22349276__22349286, chr6_KZ115172v1_alt__241045__241055, chr6_KZ115172v1_alt__246107__246117, chr6_KZ115172v1_alt__249401__249411, chr6_KZ115172v1_alt__252856__252866			chr6_KZ115172v1_alt__240195__240209		chr6__22338449__22338463, chr6__22348690__22348704, chr6_KZ115172v1_alt__242003__242017, chr6_KZ115172v1_alt__252270__252284
NM_001290479.1	387293	mmp13a	matrix metallopeptidase 13a	chr10;chr10;chr10;chr10;chr10;chr10;chr10;chr10;chr10;chr10	38593657;38595090;38596266;38598273;38598484;38598730;38598943;38619122;38619365;38619558	38593797;38595346;38596414;38598401;38598645;38598859;38599076;38619281;38619468;38619868	+;+;+;+;+;+;+;+;+;+	1677		1.04352	10.6118	0.00343988	0.0836642	9.40958	10.5196	10.1643	11.3525	10.9022	8.6637	9.7737	9.41837	10.6066	10.1563	13253	31933	24230	46287	45227	ZDB-GENE-031202-2	chr10__38593404__38593414	chr10__38601962__38601972, chr10__38619275__38619285	chr10__38601962__38601972, chr10__38603903__38603913, chr10__38604928__38604938, chr10__38604985__38604995, chr10__38607142__38607152, chr10__38609205__38609215, chr10__38611154__38611164			chr10__38593403__38593417		chr10__38594593__38594607, chr10__38602571__38602585, chr10__38604941__38604955, chr10__38611151__38611165, chr10__38611814__38611828
NM_131731.1	79377	gfra1b	gdnf family receptor alpha 1b	chr12;chr12;chr12;chr12;chr12;chr12;chr12;chr12;chr12;chr12_KZ115387v1_alt;chr12_KZ115387v1_alt;chr12_KZ115387v1_alt	29763656;29764044;29764482;29800986;29801576;29806345;29810851;29814866;29818060;181771;182159;182597	29763716;29764352;29764565;29801337;29801685;29806479;29811050;29814910;29818209;181831;182467;182684	+;+;+;+;+;+;+;+;+;+;+;+	1904		3.33862	-1.03342	0.00344917	0.0836642	-2.75886	-2.4084	-2.3873	-0.172567	0.0388266	-3.68789	-3.33743	-3.31633	-1.1016	-0.890207	1	2	2	14	22	ZDB-GENE-010226-3		chr12__29806353__29806363, chr12__29810998__29811008	chr12__29768237__29768247, chr12__29770785__29770795, chr12__29775350__29775360, chr12__29776396__29776406, chr12__29785395__29785405, chr12__29790258__29790268, chr12__29791993__29792003, chr12__29800270__29800280, chr12__29800858__29800868, chr12__29802649__29802659, chr12__29804395__29804405, chr12__29804931__29804941, chr12__29809340__29809350, chr12__29814658__29814668					chr12__29770782__29770796, chr12__29771084__29771098, chr12__29776393__29776407, chr12__29781394__29781408, chr12__29783988__29784002, chr12__29786620__29786634, chr12__29787993__29788007, chr12__29795252__29795266, chr12__29798553__29798567, chr12__29802292__29802306, chr12__29802301__29802315, chr12__29804392__29804406, chr12__29808565__29808579, chr12__29809337__29809351, chr12__29817711__2981…
XM_009296582.3	386659	zhx3	zinc fingers and homeoboxes 3	chr23;chr23	2876589;2900712	2880352;2900888	-;-	3941	zhx3	-4.38737	-1.08424	0.00345037	0.0836642	-0.597653	-0.846591	-0.149686	-3.37434	-2.84951	-2.57621	-2.82515	-2.12825	-5.3529	-4.82807	11	10	17	0	1	ZDB-GENE-031107-1	chr23__2881271__2881281	chr23__2873232__2873242, chr23__2878918__2878928, chr23__2879770__2879780	chr23__2881271__2881281, chr23__2884072__2884082, chr23__2891125__2891135, chr23__2891270__2891280, chr23__2891331__2891341, chr23__2892869__2892879, chr23__2900216__2900226			chr23__2902021__2902035	chr23__2878917__2878931	chr23__2886270__2886284, chr23__2891022__2891036, chr23__2892417__2892431, chr23__2892757__2892771, chr23__2892766__2892780, chr23__2893309__2893323, chr23__2897213__2897227, chr23__2898686__2898700
NM_198072.1	378847	mtr	5-methyltetrahydrofolate-homocysteine methyltransferase	chr12;chr12;chr12;chr12;chr12;chr12;chr12;chr12;chr12;chr12;chr12;chr12;chr12;chr12;chr12;chr12;chr12;chr12;chr12;chr12;chr12;chr12;chr12;chr12;chr12;chr12;chr12;chr12;chr12;chr12;chr12;chr12;chr12	47081695;47085577;47085953;47086180;47086346;47086542;47088066;47088382;47089594;47090021;47090154;47090786;47092481;47095478;47095572;47095930;47098529;47098799;47099518;47099860;47100328;47102765;47102966;47103352;47103505;47106333;47106635;47109468;47110678;47111290;47111526;47113878;47115354	47081813;47085788;47086042;47086249;47086438;47086648;47088125;47088476;47089694;47090082;47090221;47090865;47092593;47095570;47095664;47096115;47098708;47098915;47099658;47099949;47100480;47102872;47103066;47103419;47103625;47106414;47106733;47109543;47110838;47111433;47111718;47113990;47116074	+;+;+;+;+;+;+;+;+;+;+;+;+;+;+;+;+;+;+;+;+;+;+;+;+;+;+;+;+;+;+;+;+	4310		-3.2099	1.40589	0.00347643	0.0840902	2.44163	2.14316	1.24453	-2.25561	-0.29385	0.333939	0.0354715	-0.863157	-4.3633	-2.40154	104	94	48	2	17	ZDB-GENE-031001-5	chr12__47080714__47080724	chr12__47085782__47085792, chr12__47103413__47103423	chr12__47084065__47084075, chr12__47088838__47088848, chr12__47090429__47090439, chr12__47091759__47091769, chr12__47103990__47104000, chr12__47106747__47106757			chr12__47080768__47080782	chr12__47103410__47103424	chr12__47083283__47083297, chr12__47084171__47084185, chr12__47095375__47095389, chr12__47105560__47105574, chr12__47106746__47106760
NM_205603.1	402895	zgc:100846	zgc:100846	chr13;chr13;chr13;chr13;chr13;chr13;chr13;chr13;chr13;chr13;chr13_KZ115408v1_alt	12761770;12762315;12762949;12765421;12765583;12765733;12769309;12773611;12773756;12777920;3327	12761797;12762867;12763044;12765485;12765655;12765849;12769544;12773668;12773865;12778286;3695	+;+;+;+;+;+;+;+;+;+;+	2072		0.971351	6.4279	0.00348276	0.0840902	5.54646	6.00804	6.2399	6.59951	7.19802	4.49544	4.95701	5.18888	5.54849	6.14699	909	1398	1594	1715	3468	ZDB-GENE-040801-47			chr13__12764572__12764582, chr13__12766011__12766021, chr13__12769807__12769817, chr13__12771500__12771510					chr13__12764116__12764130, chr13__12768680__12768694, chr13__12771044__12771058, chr13__12771614__12771628, chr13__12771921__12771935
NM_001045365.1	751646	zgc:153151	zgc:153151	chr7;chr7;chr7;chr7;chr7;chr7	24176602;24176982;24178463;24180276;24180629;24181017	24176903;24177385;24178549;24180518;24180880;24181148	-;-;-;-;-;-	1420		-1.4516	4.12657	0.0035245	0.0849172	3.80217	4.74679	4.8735	3.18238	3.02424	3.29628	4.2409	4.36761	2.67648	2.51835	270	582	617	159	190	ZDB-GENE-060825-103	chr7__24181520__24181530	chr7__24177121__24177131	chr7__24180915__24180925			chr7__24181517__24181531	chr7__24177120__24177134	chr7__24180912__24180926			chr7__24181520__24181530
NM_001020532.1	553553	cfd	complement factor D (adipsin)	chr13;chr13;chr13;chr13;chr13;chr13_KZ114933v1_alt;chr13_KZ114933v1_alt;chr13_KZ114933v1_alt;chr13_KZ114933v1_alt;chr13_KZ114933v1_alt;chr13_KZ115409v1_alt;chr13_KZ115409v1_alt;chr13_KZ115409v1_alt;chr13_KZ115409v1_alt;chr13_KZ115409v1_alt	13681679;13681876;13682182;13683722;13684062;57941;58138;58445;59985;60326;188616;188813;189119;190659;190999	13681759;13682020;13682323;13683982;13684334;58021;58282;58586;60245;60601;188696;188957;189260;190919;191271	+;+;+;+;+;+;+;+;+;+;+;+;+;+;+	2709		2.17303	6.70668	0.00354932	0.0853342	3.83885	4.49071	6.55021	7.20707	7.93061	2.40109	3.05295	5.11245	5.76931	6.49285	277	487	1977	2614	5764	ZDB-GENE-050522-411						chr13__13681160__13681174, chr13_KZ114933v1_alt__57452__57466, chr13_KZ115409v1_alt__188097__188111	chr13__13681979__13681993, chr13_KZ114933v1_alt__58241__58255, chr13_KZ115409v1_alt__188916__188930
XM_686786.6	563427	wnt7ba	wingless-type MMTV integration site family, member 7Ba	chr4;chr4;chr4;chr4	18699937;18707211;18709509;18713500	18702211;18707437;18709780;18714731	+;+;+;+	4006		3.81623	-1.24955	0.00358778	0.0860763	-3.37434	-2.4084	-2.798	0.000344041	-0.537867	-5.3765	-4.41056	-4.80017	-2.00182	-2.54003	0	2	1	16	14	ZDB-GENE-041210-178			chr4__18713379__18713389				chr4__18707428__18707442	chr4__18704404__18704418
NM_212750.1	336038	junbb	JunB proto-oncogene, AP-1 transcription factor subunit b	chr3	7654409	7656059	-	1651	junbb	1.05883	8.47099	0.00363557	0.0870389	8.21715	8.18086	7.27604	9.28868	8.66529	7.49381	7.45752	6.5527	8.56534	7.94195	5798	6311	3271	11070	9593	ZDB-GENE-040426-2666	chr3__7657118__7657128					chr3__7656467__7656481, chr3__7657115__7657129
XM_021470702.1	100329241	si:ch211-106e7.2	si:ch211-106e7.2	chr25;chr25;chr25;chr25	28862607;28879324;28884065;28892361	28862714;28883973;28884127;28892888	+;+;+;+	5349		-1.20126	4.14739	0.00366583	0.0875785	4.30735	4.62308	4.59408	3.47399	3.15334	1.88808	2.20381	2.17481	1.05472	0.734075	384	534	508	195	208	ZDB-GENE-031116-72
NM_001045250.1	692277	arhgap10	Rho GTPase activating protein 10	chr1;chr1;chr1;chr1;chr1;chr1;chr1;chr1;chr1;chr1;chr1;chr1;chr1;chr1;chr1;chr1;chr1;chr1;chr1;chr1;chr1;chr1;chr1;chr1_KZ115036v1_alt	36772076;36823213;36823502;36830099;36830611;36836295;36838658;36840788;36841030;36841227;36842655;36844702;36844827;36845221;36856264;36857053;36860189;36867077;36878311;36887801;36903124;36908050;36911472;616	36772501;36823308;36823563;36830170;36830712;36836405;36838762;36840917;36841136;36841321;36842736;36844741;36844895;36845295;36856348;36857111;36860294;36867236;36878449;36887960;36903228;36908141;36912619;1768	+;+;+;+;+;+;+;+;+;+;+;+;+;+;+;+;+;+;+;+;+;+;+;+	4779		-1.00409	4.97312	0.00368378	0.0878225	5.06159	5.49645	5.29492	4.24514	4.3419	2.80489	3.23974	3.03821	1.98844	2.0852	649	980	827	334	477	ZDB-GENE-060512-221			chr1__36772654__36772664, chr1__36772979__36772989, chr1__36778627__36778637, chr1__36786757__36786767, chr1__36787212__36787222, chr1__36794693__36794703, chr1__36818749__36818759, chr1__36820953__36820963, chr1__36821092__36821102, chr1__36821731__36821741, chr1__36824140__36824150, chr1__36824599__36824609, chr1__36832038__36832048, chr1__36836859__36836869, chr1__36845336__36845346, chr1__368…					chr1__36775141__36775155, chr1__36778546__36778560, chr1__36794692__36794706, chr1__36799566__36799580, chr1__36802520__36802534, chr1__36809227__36809241, chr1__36818746__36818760, chr1__36819759__36819773, chr1__36820950__36820964, chr1__36821089__36821103, chr1__36823892__36823906, chr1__36824137__36824151, chr1__36826139__36826153, chr1__36845333__36845347, chr1__36846609__36846623, chr1__368…
XM_009295803.3	100034441	znf1167	zinc finger protein 1167	chr22;chr22;chr22	1940573;1941305;1944897	1940621;1941414;1947122	+;+;+	2385	znf1167	2.26979	2.37362	0.0036967	0.0879458	0.839653	0.0864152	1.79017	2.6316	3.74224	-0.414336	-1.16757	0.536179	1.37761	2.48825	33	21	71	108	314	ZDB-GENE-050208-547			chr22__1941113__1941123			chr22__1939901__1939915, chr22__1939910__1939924, chr22__1940361__1940375
NM_001103121.1	568894	zgc:158398	zgc:158398	chr25;chr25;chr25;chr25;chr25;chr25;chr25	3749902;3754574;3754968;3755197;3757550;3757872;3759249	3750708;3754708;3755118;3755341;3757784;3758037;3759322	-;-;-;-;-;-;-	1713		-0.881263	6.68236	0.00380662	0.0903714	6.84326	7.2261	6.81275	6.31629	5.8298	6.06674	6.44957	6.03623	5.53976	5.05327	2236	3255	2372	1409	1342	ZDB-GENE-070820-3			chr25__3751056__3751066				chr25__3755208__3755222
NM_001017867.1	550565	gnpda1	glucosamine-6-phosphate deaminase 1	chr14;chr14;chr14;chr14;chr14;chr14;chr14;chr14_KZ114939v1_alt;chr14_KZ114939v1_alt;chr14_KZ114939v1_alt;chr14_KZ114939v1_alt;chr14_KZ114939v1_alt;chr14_KZ114939v1_alt;chr14_KZ114939v1_alt;chr14_KZ115445v1_alt;chr14_KZ115445v1_alt;chr14_KZ115445v1_alt;chr14_KZ115445v1_alt;chr14_KZ115445v1_alt;chr14_KZ115445v1_alt;chr14_KZ115445v1_alt	23709225;23709656;23709884;23710090;23710344;23713258;23713518;189829;190258;190486;190692;190946;193848;194108;12348;12779;13007;13213;13467;16381;16641	23709285;23709793;23709985;23710272;23710528;23713432;23713697;189889;190395;190587;190874;191130;194022;194287;12408;12916;13108;13395;13651;16555;16820	+;+;+;+;+;+;+;+;+;+;+;+;+;+;+;+;+;+;+;+;+	3072		-4.29732	0.120107	0.00381464	0.0903728	-1.13418	1.46597	0.886373	-2.25561	-2.84951	-2.75336	-0.153209	-0.732805	-3.87479	-4.46869	7	58	37	2	1	ZDB-GENE-050417-417	chr14__23707410__23707420, chr14_KZ114939v1_alt__188007__188017, chr14_KZ114939v1_alt__189418__189428, chr14_KZ115445v1_alt__10533__10543		chr14__23709622__23709632, chr14__23713051__23713061, chr14_KZ114939v1_alt__190224__190234, chr14_KZ114939v1_alt__193641__193651, chr14_KZ115445v1_alt__12745__12755, chr14_KZ115445v1_alt__16174__16184			chr14_KZ114939v1_alt__189305__189319
NM_001114725.1	100137128	hbl4	hexose-binding lectin 4	chr2;chr2;chr2;chr2;chr2;chr2_KZ115042v1_alt;chr2_KZ115042v1_alt;chr2_KZ115042v1_alt;chr2_KZ115042v1_alt;chr2_KZ115042v1_alt	37879812;37880505;37882525;37882726;37883110;63840;64532;66567;66768;67152	37880408;37880588;37882611;37882922;37883220;64436;64615;66653;66964;67262	-;-;-;-;-;-;-;-;-;-	2152		-4.41962	-1.05945	0.00382736	0.0904851	-0.489774	-0.0442472	-1.0732	-3.37434	-2.84951	-1.59545	-1.14993	-2.17888	-4.48002	-3.95519	12	19	8	0	1	ZDB-GENE-070912-287	chr2_KZ115042v1_alt__68226__68236		chr2__37880968__37880978, chr2__37881190__37881200, chr2_KZ115042v1_alt__64996__65006, chr2_KZ115042v1_alt__65232__65242			chr2_KZ115042v1_alt__68026__68040, chr2_KZ115042v1_alt__68175__68189, chr2_KZ115042v1_alt__68225__68239, chr2_KZ115042v1_alt__68426__68440		chr2__37881187__37881201, chr2__37881528__37881542, chr2_KZ115042v1_alt__65229__65243, chr2_KZ115042v1_alt__65570__65584				chr2_KZ115042v1_alt__68225__68239
NM_199428.2	266985	npm1a	nucleophosmin 1a	chr10;chr10;chr10;chr10;chr10;chr10;chr10;chr10;chr10;chr10;chr10;chr10_KZ115319v1_alt;chr10_KZ115319v1_alt;chr10_KZ115319v1_alt;chr10_KZ115319v1_alt;chr10_KZ115319v1_alt;chr10_KZ115319v1_alt;chr10_KZ115319v1_alt;chr10_KZ115319v1_alt;chr10_KZ115319v1_alt;chr10_KZ115319v1_alt;chr10_KZ115319v1_alt	22034494;22035574;22035759;22035968;22036141;22036329;22041183;22041339;22041509;22041698;22044453;329304;330365;330584;330793;330966;331154;338127;338286;338456;338643;341433	22034666;22035653;22035878;22036061;22036247;22036366;22041249;22041416;22041607;22041772;22045119;329476;330444;330703;330886;331072;331191;338196;338363;338554;338717;342099	+;+;+;+;+;+;+;+;+;+;+;+;+;+;+;+;+;+;+;+;+;+	3199		0.940857	6.87676	0.00386692	0.0910982	6.17977	6.69634	6.35036	7.68923	6.94759	4.50215	5.01872	4.67274	6.01161	5.26997	1411	2254	1721	3652	2915	ZDB-GENE-021028-1		chr10__22034543__22034553, chr10__22044645__22044655, chr10_KZ115319v1_alt__329353__329363, chr10_KZ115319v1_alt__341625__341635	chr10__22042755__22042765, chr10_KZ115319v1_alt__339692__339702	chr10__22034543__22034553, chr10_KZ115319v1_alt__329353__329363	chr10__22044645__22044655, chr10_KZ115319v1_alt__341625__341635	chr10__22033754__22033768, chr10_KZ115319v1_alt__328570__328584	chr10__22034540__22034554, chr10_KZ115319v1_alt__329350__329364	chr10__22036642__22036656, chr10__22042964__22042978, chr10_KZ115319v1_alt__331443__331457, chr10_KZ115319v1_alt__339901__339915	chr10__22034540__22034554, chr10_KZ115319v1_alt__329350__329364
NM_001113483.1	562155	klf4	Kruppel-like factor 4	chr21;chr21;chr21;chr21;chr21;chr21;chr21;chr21;chr21	387396;388223;393839;397932;407400;419805;426274;435023;435315	387435;388250;393849;397955;407418;419970;426994;435146;435466	-;-;-;-;-;-;-;-;-	1285	klf4	3.22681	0.0276781	0.00386935	0.0910982	-1.50236	-1.83497	-1.80668	1.75392	-0.220895	-1.86413	-2.19673	-2.16845	1.39215	-0.582663	5	4	4	58	18	ZDB-GENE-111014-1	chr21__436748__436758		chr21__390049__390059, chr21__391204__391214, chr21__392120__392130, chr21__397011__397021, chr21__397045__397055, chr21__412301__412311, chr21__427035__427045, chr21__427570__427580, chr21__429149__429159			chr21__436983__436997		chr21__391098__391112, chr21__391203__391217, chr21__397010__397024, chr21__397044__397058, chr21__397332__397346, chr21__415305__415319, chr21__422745__422759
XR_001799598.2	108190400	LOC108190400	uncharacterized LOC108190400	chr6;chr6	25807813;25832689	25808350;25834199	+;+	2049		-1.39259	5.04113	0.00395143	0.0928381	5.02113	5.6964	5.5495	4.55003	3.32762	3.98621	4.66148	4.51458	3.51511	2.2927	631	1126	987	413	235		chr6__25805840__25805850		chr6__25808994__25809004, chr6__25809130__25809140, chr6__25809272__25809282, chr6__25814696__25814706, chr6__25816169__25816179					chr6__25808993__25809007, chr6__25809127__25809141, chr6__25809737__25809751, chr6__25810228__25810242, chr6__25822867__25822881, chr6__25822876__25822890
XM_017357365.2	572452	bmp1a	bone morphogenetic protein 1a	chr8;chr8;chr8;chr8;chr8;chr8;chr8;chr8;chr8;chr8;chr8;chr8;chr8;chr8;chr8;chr8;chr8;chr8;chr8;chr8	51165334;51173744;51175532;51178911;51181367;51183833;51189310;51195060;51196308;51198627;51201714;51201911;51203966;51208465;51228639;51235194;51244314;51245031;51247857;51293121	51166332;51173994;51175745;51179038;51181492;51184013;51189470;51195185;51196503;51198772;51201830;51202013;51204081;51208589;51228744;51235372;51244431;51245171;51247970;51293323	-;-;-;-;-;-;-;-;-;-;-;-;-;-;-;-;-;-;-;-	3850		-2.8906	1.07763	0.00396669	0.0930042	1.51959	2.01776	1.38194	-0.478348	-1.69905	-0.425265	0.0729036	-0.56292	-2.42321	-3.64391	54	86	53	11	5	ZDB-GENE-060818-1		chr8__51195055__51195065	chr8__51173215__51173225, chr8__51182574__51182584, chr8__51205182__51205192, chr8__51205821__51205831, chr8__51212359__51212369, chr8__51218423__51218433, chr8__51222299__51222309, chr8__51223277__51223287, chr8__51223876__51223886, chr8__51228001__51228011, chr8__51228228__51228238, chr8__51230389__51230399, chr8__51231199__51231209, chr8__51235499__51235509, chr8__51249827__51249837, chr8__512…					chr8__51169026__51169040, chr8__51174445__51174459, chr8__51182465__51182479, chr8__51205071__51205085, chr8__51205702__51205716, chr8__51205711__51205725, chr8__51205979__51205993, chr8__51206015__51206029, chr8__51209812__51209826, chr8__51221940__51221954, chr8__51223274__51223288, chr8__51223617__51223631, chr8__51223982__51223996, chr8__51223991__51224005, chr8__51227909__51227923, chr8__512…
NM_201465.3	321315	calr3b	calreticulin 3b	chr2;chr2;chr2;chr2;chr2;chr2;chr2;chr2;chr2	55783896;55787269;55787751;55787999;55790914;55791721;55793261;55795343;55797128	55785659;55787361;55787894;55788112;55791123;55791815;55793464;55795444;55797318	-;-;-;-;-;-;-;-;-	2917		1.40689	5.88898	0.00402565	0.0941919	5.037	5.37066	5.04264	5.47743	7.17539	3.49252	3.82618	3.49816	3.93295	5.63091	638	898	694	787	3414	ZDB-GENE-030131-9907			chr2__55787654__55787664, chr2__55791423__55791433, chr2__55795752__55795762, chr2__55797082__55797092					chr2__55788274__55788288, chr2__55789715__55789729, chr2__55790350__55790364, chr2__55793769__55793783, chr2__55797081__55797095
NM_001113618.1	569613	mlec	malectin	chr8;chr8;chr8;chr8;chr8;chr8	39870714;39872676;39876261;39878442;39880974;39883979	39871339;39872733;39876437;39878620;39881178;39884359	-;-;-;-;-;-	1626		-2.35306	2.29625	0.00404634	0.0944812	3.27667	2.41592	2.71894	-0.36906	1.11748	2.57534	1.7146	2.01762	-1.07039	0.416155	187	114	137	12	49	ZDB-GENE-081105-187			chr8__39876641__39876651, chr8__39877529__39877539					chr8__39876638__39876652, chr8__39877691__39877705, chr8__39880542__39880556, chr8__39881852__39881866
[truncated: 10,862 more rows]
