# Supplementary material for: Rora Regulates Neutrophil Migration and Activation in Zebrafish
Source: Front Immunol. 2022 Mar 4;13:756034. doi: 10.3389/fimmu.2022.756034 (PMC8931656; doi:10.3389/fimmu.2022.756034)
Supplement: Supplementary file 6 [file Table_1.xlsx]

## Sheet: Sheet1
[DNseq] and [THP-1] and [HUVEC]	cacng3b	ap1g2	efna3b	inhbaa	frmpd3	wipf1a	arhgap17b	tiam2a	ppfibp2b	slc40a1
[DNseq] and [THP-1]	TCERG1L	ranbp10	mhc1zba	rcn2	casp22	si:ch211-57f7.7	casp10	otulina	mkrn1	ttn.2	spata5l1	bcl6b	rps3a
[DNseq] and [HUVEC]	TMEM200C	s100a10b	tgm1l2	tube1	itgav	h3f3d	si:ch211-286o17.1	ptk2ba	hmgb1a	gnao1a	hadh	timp4.3	gpr84	LO018188.1	igflr1	capga	slc5a11	nabp1a	xpnpep2	pycr3	rom1b	cdca7b	spred2b
